# Supplementary material for: The Immune Subtype Contributes to Distinct Overall Survival for Ovarian Cancer Patients With Platinum-Based Adjuvant Therapy
Source: Front Immunol. 2022 Jun 24;13:872991. doi: 10.3389/fimmu.2022.872991 (PMC9263722; doi:10.3389/fimmu.2022.872991)
Supplement: Supplementary file 2 [file Table_1.xlsx]

## Sheet: Sheet1
Table S1. Demographic information for patients in the discovery and validation cohorts
	discovery cohorts		validation cohorts
Cohort	TCGA.OV	GSE32062	GSE63885	GSE30161	GSE73614
Total number	253	260	75	58	107
Median age (IQR)	57 (50-66)	NA	NA	62 (53.5-72)	60 (53-68)
Stage (%)
Stage I	0	0	0	0	32
Stage II	21	0	2	0	16
Stage III	202	204	63	53	49
Stage IV	29	56	10	5	10
NA	1	0	0	0	0
Response
CR	159	NA	50	32	NA
PR/SD/PD	62	NA	25	23	NA
NA	32	NA	0	3	NA
