# Supplementary material for: The Immune Subtype Contributes to Distinct Overall Survival for Ovarian Cancer Patients With Platinum-Based Adjuvant Therapy
Source: Front Immunol. 2022 Jun 24;13:872991. doi: 10.3389/fimmu.2022.872991 (PMC9263722; doi:10.3389/fimmu.2022.872991)
Supplement: Supplementary file 3 [file Table_2.xlsx]

## Sheet: Sheet1
Table S2. Demographic information for patients of each immune subtype in the discovery cohorts
		IS1	IS2	IS3	IS4	IS5
TCGA.OV	Total number	48	83	48	28	46
	Median age (IQR)	55 (50-59.5)	57 (51-64)	54.5 (47-65)	65.5 (58-69)	61.5 (51-69.5)	p = 0.001
	Stage						p = 0.669
	Stage II	5	9	2	1	4
	Stage III	35	68	39	23	37
	Stage IV	8	6	7	3	5
	Response						p = 0.332
	CR	30	54	33	13	29
	PR/SD/PD	10	21	9	11	11
GSE32062	Total number	80	63	38	36	43
	Stage						p = 0.881
	Stage III	60	52	30	28	34
	Stage IV	20	11	8	8	9
