# Supplementary material for: The Immune Subtype Contributes to Distinct Overall Survival for Ovarian Cancer Patients With Platinum-Based Adjuvant Therapy
Source: Front Immunol. 2022 Jun 24;13:872991. doi: 10.3389/fimmu.2022.872991 (PMC9263722; doi:10.3389/fimmu.2022.872991)
Supplement: Supplementary file 4 [file Table_3.xlsx]

## Sheet: Sheet1
Table S3. Demographic information for patients of each immune subtype in the validation cohorts
		IS1	IS2	IS4	IS5
GSE63885	Total number	13	14	19	29
	Stage					p = 0.764
	Stage II	0	1	0	1
	Stage III	11	10	17	25
	Stage IV	2	3	2	3
	Response					p = 0.723
	CR	10	9	11	20
	PR/SD/PD	3	5	8	9
GSE30161	Total number		30	16	12
	Median age (IQR)	-	61 (53-70)	61.5 (54-70)	71.5 (60.5-74)	p = 0.182
	Stage	-				p = 0.058
	Stage III	-	28	16	9
	Stage IV	-	2	0	3
	Response					p = 0.007
	CR	-	20	4	8
	PR/SD/PD	-	8	12	3
GSE73614	Total number	17	40	13	37
	Median age (IQR)	64 (54-78)	58 (53-66)	60 (56-53)	61 (52-71)	p = 0.845
	Stage					p = 0.036
	Stage I	3	11	1	17
	Stage II	1	2	2	8
	Stage III	9	21	9	10
	Stage IV	4	3	1	2
