# Supplementary material for: The Immune Subtype Contributes to Distinct Overall Survival for Ovarian Cancer Patients With Platinum-Based Adjuvant Therapy
Source: Front Immunol. 2022 Jun 24;13:872991. doi: 10.3389/fimmu.2022.872991 (PMC9263722; doi:10.3389/fimmu.2022.872991)
Supplement: Supplementary file 5 [file Table_4.xlsx]

## Sheet: Table S4A
Table S4A. Genes in each module
Gene Symbol	Gene Module
AZGP1	1
CALR	1
CANX	1
CREB1	1
FCGRT	1
PDIA3	1
HSPA1L	1
HSPA2	1
HSPA4	1
HSPA5	1
HSP90AA1	1
HSP90AB1	1
IFNA2	1
IFNA4	1
IFNA5	1
IFNA8	1
IFNA10	1
IFNA21	1
NFYA	1
NFYB	1
NFYC	1
PSMC1	1
PSMC2	1
PSMC3	1
PSMC4	1
PSMC5	1
PSMC6	1
PSMD1	1
PSMD2	1
PSMD3	1
PSMD4	1
PSMD5	1
PSMD7	1
PSMD8	1
PSMD10	1
PSMD11	1
PSMD13	1
RFX5	1
RFXAP	1
SLC10A2	1
AP3B1	1
RFXANK	1
PSMD6	1
PSME3	1
PSMD14	1
CLEC4M	1
ADRM1	1
TRPC4AP	1
UBXN1	1
ULBP3	1
ULBP1	1
KIR3DL3	1
UBR1	1
PDIA2	1
CCL1	1
ELANE	1
TMSB10	1
DEFA6	1
DEFA5	1
DEFA4	1
LCN1	1
DCD	1
LCN6	1
HTN3	1
LCN8	1
CCR10	1
CELA1	1
PENK	1
LEAP2	1
PTGDS	1
PGLYRP1	1
DEFB119	1
SERPIND1	1
DEFB129	1
DEFB127	1
DEFB126	1
PGLYRP2	1
DEFB125	1
DEFB123	1
LCN12	1
HTN1	1
LMBR1L	1
DEFB118	1
TMSB4Y	1
TMSB15B	1
MAVS	1
ZC3HAV1L	1
AZU1	1
S100G	1
SLC22A17	1
WFIKKN1	1
UMODL1	1
FABP6	1
MBL2	1
RBP1	1
PLTP	1
IRF3	1
LPA	1
RBP4	1
RBP5	1
FABP7	1
FABP5	1
FABP3	1
FABP2	1
R3HDML	1
CRABP2	1
CRABP1	1
RBP7	1
DUOX1	1
RBP2	1
LCN15	1
C8G	1
PI15	1
NOX1	1
PMP2	1
PRTN3	1
MAPK1	1
AEN	1
ISG20L2	1
NOX5	1
NOX3	1
DUOX2	1
TFRC	1
TRIM5	1
STAT3	1
SEMG1	1
PPIA	1
ZYX	1
NLRX1	1
PGC	1
TFR2	1
IL27	1
KLKB1	1
CSRP1	1
MAPK14	1
CD81	1
EIF2AK2	1
APOM	1
CACYBP	1
MAPK8	1
MAPK3	1
BPHL	1
GNAI1	1
WNT5A	1
FURIN	1
ADAR	1
TYK2	1
NOS2	1
TRAF3	1
NEO1	1
AHNAK	1
TK2	1
PRDX2	1
FGA	1
TCF7L2	1
LMBR1	1
SRC	1
MPO	1
ELAVL1	1
ROBO3	1
SP1	1
SOD1	1
DLL4	1
ECD	1
SKIV2L	1
SEMG2	1
DCK	1
DAXX	1
EED	1
LIMS1	1
LALBA	1
TMPRSS6	1
SPINK5	1
BECN1	1
TNFSF11	1
KNG1	1
CSK	1
KCNH2	1
IREB2	1
ILK	1
IL17A	1
LTB4R	1
MASP2	1
TRIM27	1
RELA	1
DDX17	1
HTR1A	1
MASP1	1
PROC	1
MAP2K2	1
MAP2K1	1
LANCL1	1
PPP4C	1
HMGB1	1
RNASE7	1
ABCC4	1
HDAC1	1
TBK1	1
PDYN	1
PCSK2	1
ARG2	1
APOH	1
BIRC5	1
IL22	1
PRDX1	1
GFAP	1
AGER	1
NOS1	1
ACTA1	1
ACO1	1
CCL16	1
CCL27	1
CCL24	1
CXCR4	1
IL4	1
CDH1	1
LTBP1	1
IL2	1
MIF	1
CRP	1
TXK	1
SYK	1
VAV2	1
RAC1	1
RAC3	1
PPP3CB	1
PPP3R1	1
PPP3R2	1
CHP2	1
NFAT5	1
NFATC3	1
NFATC4	1
HRAS	1
KRAS	1
NRAS	1
MALT1	1
CHUK	1
IKBKB	1
IKBKG	1
NFKBIB	1
CR2	1
PIK3R1	1
PIK3R2	1
PIK3CA	1
AKT1	1
AKT2	1
GSK3B	1
CD22	1
C5	1
CKLF	1
CMA1	1
EDN1	1
EDN2	1
EDN3	1
FGF10	1
LECT2	1
PROK2	1
SEMA3A	1
SEMA3B	1
SEMA3E	1
SEMA3F	1
SEMA4B	1
SEMA4C	1
SEMA4D	1
SEMA4F	1
SEMA4G	1
SEMA5B	1
SEMA6C	1
SEMA6D	1
SLIT1	1
CCR9	1
GPR17	1
GPR32	1
LTB4R2	1
PLXNA1	1
PLXNA2	1
PLXNA3	1
PLXNB1	1
PLXNB2	1
PLXND1	1
ROBO1	1
ROBO2	1
RXFP3	1
AGRP	1
AGT	1
AMBN	1
AMELX	1
ANGPTL7	1
APLN	1
MANF	1
CDNF	1
ARTN	1
AVP	1
BDNF	1
BMP10	1
BMP15	1
BMP3	1
BMP5	1
BMP6	1
BMP7	1
BMP8A	1
BMP8B	1
CALCA	1
CAT	1
CD320	1
CER1	1
CGA	1
CHGA	1
CHGB	1
CLEC11A	1
CMTM1	1
CMTM4	1
CMTM5	1
CNTF	1
CORT	1
CRH	1
CSH1	1
CSHL1	1
CSPG5	1
CTF1	1
EPO	1
FAM3C	1
FGF11	1
FGF12	1
FGF13	1
FGF14	1
FGF16	1
FGF17	1
FGF18	1
FGF19	1
FGF20	1
FGF21	1
FGF22	1
FGF23	1
FGF3	1
FGF4	1
FGF6	1
FGF8	1
FGF9	1
FSHB	1
GAL	1
GALP	1
GAST	1
GCG	1
GDF10	1
GDF11	1
GDF2	1
GDF5	1
GDF9	1
GDNF	1
GH1	1
GH2	1
GHRH	1
GIP	1
GKN1	1
GMFB	1
GNRH1	1
GNRH2	1
GPHA2	1
GPHB5	1
GPI	1
GUCA2A	1
HDGF	1
IAPP	1
IFNK	1
IFNW1	1
IL11	1
IL17B	1
IL17D	1
IL17F	1
IL1F10	1
IL21	1
IL25	1
IL26	1
IL3	1
IL5	1
IL9	1
INHA	1
INHBB	1
INHBC	1
INHBE	1
INS	1
INSL3	1
INSL4	1
INSL5	1
INSL6	1
JAG1	1
JAG2	1
KITLG	1
KL	1
LACRT	1
LEFTY1	1
LRSAM1	1
LTBP3	1
LTBP4	1
MDK	1
MLN	1
MSTN	1
NENF	1
NGF	1
NMB	1
NODAL	1
NPFF	1
NPPA	1
NPPB	1
NPPC	1
NPY	1
NRG1	1
NRG3	1
NRG4	1
NRTN	1
NTF3	1
NTS	1
NUDT6	1
OXT	1
PDGFA	1
PGF	1
PPY	1
PRL	1
PRLH	1
PROK1	1
PSPN	1
PTH	1
PTH2	1
PYY	1
RABEP1	1
RABEP2	1
RETNLB	1
RLN1	1
RLN2	1
RLN3	1
SCGB3A1	1
AIMP1	1
SST	1
TAC1	1
TGFB2	1
THPO	1
TNFSF18	1
TOR2A	1
TRH	1
TSHB	1
TSLP	1
TXLNA	1
UCN	1
UCN2	1
UCN3	1
VEGFB	1
VGF	1
VIP	1
ACVR1B	1
ACVR1C	1
ACVR2A	1
ACVR2B	1
ADCYAP1R1	1
ADIPOR1	1
ADIPOR2	1
AGTR2	1
AMHR2	1
ANGPT4	1
ANGPTL3	1
ANGPTL6	1
AR	1
AVPR2	1
BMPR1A	1
BMPR1B	1
BMPR2	1
BRD8	1
CALCR	1
CNTFR	1
CRHR1	1
CRHR2	1
CRIM1	1
CRLF1	1
CRLF2	1
EPOR	1
ESR1	1
ESR2	1
ESRRB	1
ESRRG	1
FGFR1	1
FGFR2	1
FGFR3	1
FGFR4	1
FGFRL1	1
FLT1	1
FLT4	1
FSHR	1
GALR2	1
GALR3	1
GCGR	1
GHRHR	1
GHSR	1
GIPR	1
GLP1R	1
GLP2R	1
GNRHR	1
HNF4A	1
HNF4G	1
HTR3C	1
IGF1R	1
IGF2R	1
IL11RA	1
IL13RA2	1
IL17RA	1
IL17RB	1
IL17RD	1
IL23R	1
IL31RA	1
IL5RA	1
INSR	1
LEPR	1
LGR4	1
LGR5	1
LGR6	1
LHCGR	1
LIFR	1
MC1R	1
MC2R	1
MC3R	1
MC4R	1
MCHR2	1
MLNR	1
MPL	1
MTNR1A	1
MTNR1B	1
NMBR	1
NPR3	1
NR0B1	1
NR0B2	1
NR1D2	1
NR1H2	1
NR1H4	1
NR1I2	1
NR1I3	1
NR2C1	1
NR2C2	1
NR2E1	1
NR2F2	1
NR2F6	1
NR3C2	1
NR5A1	1
NR5A2	1
NR6A1	1
OGFR	1
OPRD1	1
OPRK1	1
OPRL1	1
OPRM1	1
PGR	1
PGRMC2	1
PPARA	1
PPARD	1
PRLHR	1
PRLR	1
PTGER1	1
PTH2R	1
RARA	1
RARG	1
RXFP1	1
RXFP2	1
RXRA	1
RXRB	1
RXRG	1
S1PR2	1
SCTR	1
SDC1	1
SDC3	1
SORT1	1
SSTR1	1
SSTR5	1
TGFBR1	1
TGFBR3	1
THRA	1
TNFRSF10D	1
TNFRSF12A	1
TNFRSF13C	1
TNFRSF19	1
TNFRSF25	1
TRHR	1
TSHR	1
TUBB3	1
VIPR2	1
PTPN11	1
PAK1	1
NCR2	1
PLCG1	1
SH3BP2	1
FYN	1
SHC2	1
SHC4	1
SHC3	1
GRB2	1
SOS1	1
SOS2	1
ARAF	1
BRAF	1
RAF1	1
PRKCA	1
PRKCG	1
CASP3	1
TEC	1
NCK2	1
PAK2	1
PAK3	1
PAK4	1
RHOA	1
CDC42	1
MAP3K14	1
CBL	1
CBLB	1
CDK4	1
PDK1	1
B2M	2
CD1A	2
CD1B	2
CD1C	2
CD1D	2
CD1E	2
CD4	2
CD8A	2
CD8B	2
CD74	2
CTSS	2
FCER1G	2
HLA-A	2
HLA-B	2
HLA-C	2
HLA-DMA	2
HLA-DMB	2
HLA-DOA	2
HLA-DOB	2
HLA-DPA1	2
HLA-DPB1	2
HLA-DQA1	2
HLA-DQB1	2
HLA-DRA	2
HLA-E	2
HLA-F	2
HLA-G	2
HSPA6	2
ICAM1	2
IFNG	2
KIR2DL4	2
KIR2DS4	2
KIR3DL1	2
KLRC3	2
KLRD1	2
LTA	2
CIITA	2
PSMB8	2
TAP1	2
TAP2	2
TAPBP	2
KLRC4	2
CD209	2
HAMP	2
CXCL10	2
CXCL9	2
CXCL11	2
CXCL13	2
XCL1	2
CCL13	2
CCL8	2
MMP12	2
S100B	2
S100Z	2
IFNGR1	2
TGFB1	2
MMP9	2
TLR4	2
A2M	2
NOD2	2
TLR2	2
IL1B	2
MX1	2
DDX58	2
IFNB1	2
OASL	2
CYBB	2
ISG20	2
TLR3	2
IFIH1	2
IDO1	2
STAT1	2
TNFSF10	2
IRF1	2
IL15	2
CHIT1	2
CD40	2
TLR7	2
ISG15	2
DHX58	2
LYZ	2
CCL5	2
CCR6	2
IL12B	2
TLR8	2
GNLY	2
BST2	2
TLR1	2
MX2	2
MSR1	2
SLC11A1	2
CCL4	2
MARCO	2
RNASE3	2
IRF7	2
IL18	2
IL7R	2
CD40LG	2
CD14	2
IRF9	2
TRIM22	2
HMOX1	2
HGF	2
PLSCR1	2
PIK3CG	2
ARRB1	2
RSAD2	2
PDCD1	2
FASLG	2
VCAM1	2
GBP2	2
OAS1	2
CCL19	2
CCL18	2
CCL17	2
CCL22	2
CCR7	2
CCR8	2
CCL2	2
CCL7	2
CCR5	2
CCL23	2
CCR1	2
CXCR6	2
CCR4	2
IL10	2
PPARG	2
FGR	2
JAK2	2
PTGDR	2
CD86	2
HCK	2
VDR	2
OLR1	2
RNASE2	2
CD79A	2
CD79B	2
LYN	2
BTK	2
VAV1	2
RAC2	2
NFATC1	2
CD19	2
PIK3R5	2
PIK3CD	2
INPP5D	2
CD72	2
LILRB3	2
FCGR2B	2
RASGRP3	2
PRKCB	2
IFITM1	2
C3	2
TYMP	2
C5AR1	2
CCRL2	2
CMKLR1	2
CX3CR1	2
CXCR3	2
CXCR5	2
CYSLTR1	2
FPR1	2
PLAUR	2
PLXNC1	2
PTAFR	2
XCR1	2
CD70	2
CSF1	2
EBI3	2
FLT3LG	2
GMFG	2
IL16	2
IL32	2
IL7	2
OSM	2
SECTM1	2
SPP1	2
TNFSF13B	2
TNFSF14	2
TNFSF8	2
TNFSF9	2
ADRB2	2
C3AR1	2
CRLF3	2
CSF1R	2
CSF2RA	2
CSF2RB	2
CSF3R	2
FLT3	2
IL10RA	2
IL12RB1	2
IL15RA	2
IL2RB	2
IL18RAP	2
IL21R	2
IL22RA2	2
IL2RA	2
IL2RG	2
IL4R	2
IL9R	2
NR3C1	2
NRP2	2
OSMR	2
PTGER2	2
PTGER4	2
TNFRSF11A	2
TNFRSF13B	2
TNFRSF14	2
TNFRSF17	2
TNFRSF18	2
TNFRSF1B	2
TNFRSF4	2
TNFRSF8	2
TNFRSF9	2
ITGAL	2
ITGB2	2
TYROBP	2
LCK	2
FCGR3B	2
NCR1	2
NCR3	2
CD247	2
ZAP70	2
LCP2	2
LAT	2
HCST	2
CD48	2
CD244	2
SH2D1B	2
SH2D1A	2
FAS	2
GZMB	2
PRF1	2
CD3D	2
CD3E	2
CD3G	2
PTPRC	2
ITK	2
GRAP2	2
CD28	2
ICOS	2
CTLA4	2
CTSB	3
CTSE	3
HFE	3
MR1	3
IFNA16	3
MICA	3
MICB	3
LGMN	3
PSME1	3
RELB	3
ERAP1	3
TAPBPL	3
ERAP2	3
ULBP2	3
RAET1E	3
PI3	3
CAMP	3
PPBP	3
REG3G	3
CXCL16	3
SLPI	3
CXCL5	3
CXCL6	3
CXCL1	3
CXCL2	3
PF4	3
CXCL3	3
DEFB1	3
LCN2	3
COLEC10	3
S100A9	3
S100A8	3
S100A12	3
SFTPD	3
ZC3HAV1	3
S100A13	3
S100A6	3
S100P	3
S100A7	3
PGLYRP3	3
S100A10	3
S100A2	3
PGLYRP4	3
S100A11	3
S100A5	3
S100A3	3
S100A1	3
S100A7A	3
DEFB114	3
S100A14	3
S100A16	3
IFNAR1	3
TINAGL1	3
WFDC2	3
IL6	3
PF4V1	3
NFKB1	3
APOBEC3G	3
SLC40A1	3
PAEP	3
OBP2A	3
NOX4	3
LTF	3
OBP2B	3
ORM1	3
TNF	3
PML	3
GDF15	3
SOCS3	3
CCL20	3
SOCS1	3
RNASEL	3
APOBEC3F	3
VEGFA	3
IKBKE	3
TNFAIP3	3
FCN2	3
MUC4	3
CYLD	3
JUN	3
ITGAV	3
IRF5	3
NOD1	3
GRN	3
F2RL1	3
NFKBIZ	3
DMBT1	3
TNFRSF10A	3
TNFRSF10B	3
JUND	3
JAK1	3
CLDN4	3
CCL28	3
IL1A	3
PTX3	3
IFNAR2	3
SYTL1	3
APOBEC3C	3
PTGS2	3
HRG	3
NDRG1	3
TANK	3
PCSK1	3
AQP9	3
ALB	3
SLC29A3	3
UNC93B1	3
SERPINA3	3
CXCR1	3
CCR3	3
CCL25	3
PTK2B	3
IL13	3
PTK2	3
BLNK	3
VAV3	3
NFATC2	3
FOS	3
CARD11	3
BCL10	3
NFKBIA	3
NFKBIE	3
PIK3R3	3
PIK3CB	3
PTPN6	3
PLCG2	3
CX3CL1	3
CXCL17	3
SEMA4A	3
CYSLTR2	3
EDNRB	3
FPR2	3
CXCR2	3
PLXNB3	3
ADM	3
ADM2	3
AREG	3
BTC	3
CCK	3
CLCF1	3
CMTM2	3
CMTM6	3
CMTM7	3
CMTM8	3
CSF2	3
CSF3	3
DKK1	3
EGF	3
EREG	3
ESM1	3
FAM3B	3
FAM3D	3
FGF5	3
GDF3	3
GHRL	3
HBEGF	3
IFNE	3
IL12A	3
IL17C	3
IL19	3
IL1RN	3
IL20	3
IL23A	3
IL24	3
IL34	3
IL6ST	3
LIF	3
LTB	3
MIA	3
NAMPT	3
NDP	3
NRG2	3
OSGIN1	3
ENDOU	3
PMCH	3
PNOC	3
POMC	3
PTN	3
REG1A	3
RETN	3
SLURP1	3
STC1	3
STC2	3
TG	3
TGFA	3
TNFRSF11B	3
TNFSF13	3
TNFSF15	3
UTS2	3
ADRB1	3
ANGPTL4	3
AVPR1B	3
EGFR	3
ESRRA	3
HTR3A	3
HTR3B	3
IFNGR2	3
IL10RB	3
IL12RB2	3
IL13RA1	3
IL17RC	3
IL17RE	3
IL18R1	3
IL1R1	3
IL1R2	3
IL1RAP	3
IL1RL2	3
IL20RA	3
IL20RB	3
IL22RA1	3
IL27RA	3
IL6R	3
LTBR	3
MET	3
NPR1	3
NR1H3	3
NR2E3	3
NR4A1	3
NR4A2	3
NR4A3	3
OXTR	3
RARB	3
RORA	3
RORC	3
SDC4	3
SSTR2	3
TACR1	3
THRB	3
TNFRSF10C	3
TNFRSF1A	3
TNFRSF21	3
VIPR1	3
ICAM2	3
BID	3
NCK1	3
PAK6	3
MAP3K8	3
CBLC	3
RASGRP1	3
PRKCQ	3
THBS1	4
PROCR	4
CXCL14	4
CXCL12	4
COLEC12	4
PLAU	4
LBP	4
FABP4	4
CETP	4
APOD	4
CTSG	4
LRP1	4
NEDD4	4
ADIPOQ	4
F2R	4
ELN	4
MAPT	4
LEP	4
PLA2G2A	4
PDGFRA	4
TPM2	4
FGF2	4
DES	4
BACH2	4
STAB2	4
PDGFRB	4
ANXA6	4
VIM	4
TNFSF4	4
CCL26	4
CCL21	4
CCL11	4
PPP3CA	4
PPP3CC	4
AKT3	4
SEMA3C	4
SEMA3D	4
SEMA3G	4
SEMA5A	4
SEMA6A	4
SEMA6B	4
SEMA7A	4
SLIT2	4
TNC	4
EDNRA	4
PLXNA4	4
BMP1	4
BMP2	4
BMP4	4
CMTM3	4
FGF1	4
FGF7	4
GREM1	4
GREM2	4
GRP	4
IGF1	4
IL33	4
INHBA	4
LTBP2	4
OGN	4
PDGFB	4
PDGFC	4
PDGFD	4
PDGFRL	4
PTHLH	4
SCG2	4
SCT	4
TGFB3	4
VEGFC	4
ACVRL1	4
AGTR1	4
ANGPT1	4
ANGPTL1	4
ANGPTL2	4
APLNR	4
AVPR1A	4
CALCRL	4
ENG	4
GHR	4
IL1RL1	4
IL3RA	4
KDR	4
MCHR1	4
NGFR	4
NR2F1	4
NRP1	4
PTGER3	4
PTGFR	4
PTH1R	4
RORB	4
S1PR1	4
SDC2	4
TEK	4
TGFBR2	4
TIE1	4
SHC1	4

## Sheet: Table S4B
Table S4B. Samples in each immune subtype
Sample	Immune Subtype
TCGA-61-1910	1
TCGA-61-1728	1
TCGA-09-1666	2
TCGA-24-1469	2
TCGA-04-1348	2
TCGA-61-1917	2
TCGA-61-2009	3
TCGA-31-1950	2
TCGA-31-1951	2
TCGA-61-1995	2
TCGA-24-2297	1
TCGA-24-1555	1
TCGA-25-1322	3
TCGA-24-1427	4
TCGA-29-1698	3
TCGA-23-1023	3
TCGA-13-0924	3
TCGA-24-1847	2
TCGA-24-1843	2
TCGA-25-1321	1
TCGA-30-1891	3
TCGA-25-1326	4
TCGA-29-2414	5
TCGA-09-1670	2
TCGA-24-2033	1
TCGA-61-1741	2
TCGA-31-1953	2
TCGA-30-1855	4
TCGA-25-1324	5
TCGA-09-2056	2
TCGA-29-1701	2
TCGA-25-1633	4
TCGA-25-2396	2
TCGA-61-1914	2
TCGA-61-2094	2
TCGA-29-1705	3
TCGA-36-1580	4
TCGA-25-2401	2
TCGA-5X-AA5U	5
TCGA-13-0916	2
TCGA-23-2084	2
TCGA-36-1577	5
TCGA-24-1551	3
TCGA-61-1998	3
TCGA-20-1684	5
TCGA-24-1556	2
TCGA-57-1582	5
TCGA-04-1362	1
TCGA-61-2113	4
TCGA-24-1924	2
TCGA-31-1946	3
TCGA-29-1699	2
TCGA-61-2002	2
TCGA-24-2035	4
TCGA-09-1674	5
TCGA-29-1710	2
TCGA-24-1436	2
TCGA-13-1497	3
TCGA-24-2271	2
TCGA-24-1552	1
TCGA-61-1724	2
TCGA-20-1685	2
TCGA-24-1423	1
TCGA-25-2398	4
TCGA-29-1763	2
TCGA-29-1703	2
TCGA-10-0936	2
TCGA-25-2409	3
TCGA-30-1718	3
TCGA-29-1711	2
TCGA-61-2008	3
TCGA-61-1740	2
TCGA-29-1785	2
TCGA-13-1506	2
TCGA-29-1781	2
TCGA-36-1570	1
TCGA-24-1930	2
TCGA-13-0799	1
TCGA-30-1862	3
TCGA-23-1114	5
TCGA-25-1626	4
TCGA-61-2097	3
TCGA-24-1616	1
TCGA-23-1109	3
TCGA-29-2427	2
TCGA-29-1695	4
TCGA-61-1737	3
TCGA-29-2425	5
TCGA-09-1662	3
TCGA-13-1512	3
TCGA-29-1697	1
TCGA-24-2024	1
TCGA-57-1583	1
TCGA-24-1562	3
TCGA-57-1584	1
TCGA-13-1411	4
TCGA-61-2088	5
TCGA-25-1625	3
TCGA-24-2288	2
TCGA-25-1623	4
TCGA-25-1312	1
TCGA-61-1725	3
TCGA-25-2042	4
TCGA-23-1026	3
TCGA-29-1770	3
TCGA-09-2054	5
TCGA-61-1919	4
TCGA-61-1900	5
TCGA-24-1558	1
TCGA-59-2354	4
TCGA-09-2051	2
TCGA-09-1667	2
TCGA-23-1809	1
TCGA-31-1956	2
TCGA-13-0730	5
TCGA-04-1519	5
TCGA-25-1870	2
TCGA-29-1688	2
TCGA-61-2104	2
TCGA-13-0801	2
TCGA-24-1928	3
TCGA-36-1569	4
TCGA-25-1315	5
TCGA-24-1418	3
TCGA-24-1428	2
TCGA-23-2077	2
TCGA-09-1669	2
TCGA-24-1430	5
TCGA-36-1581	2
TCGA-29-1776	3
TCGA-29-1696	1
TCGA-13-0913	5
TCGA-09-0364	5
TCGA-61-2111	1
TCGA-36-1571	1
TCGA-24-2020	5
TCGA-20-1687	3
TCGA-24-2262	3
TCGA-24-1850	3
TCGA-25-1313	2
TCGA-13-1489	2
TCGA-29-1694	3
TCGA-23-1027	3
TCGA-59-2355	3
TCGA-24-1604	1
TCGA-25-1319	2
TCGA-24-1564	4
TCGA-57-1994	2
TCGA-04-1357	2
TCGA-29-1778	2
TCGA-13-0899	2
TCGA-24-2038	1
TCGA-13-0800	5
TCGA-25-2399	2
TCGA-24-1548	1
TCGA-59-A5PD	5
TCGA-25-2391	1
TCGA-29-2428	2
TCGA-25-1314	1
TCGA-25-2393	5
TCGA-23-2081	1
TCGA-29-1762	5
TCGA-23-1123	2
TCGA-24-1435	3
TCGA-24-2026	2
TCGA-36-1575	5
TCGA-10-0928	5
TCGA-36-1568	3
TCGA-36-1576	4
TCGA-24-1463	4
TCGA-57-1993	1
TCGA-24-2036	5
TCGA-13-1403	1
TCGA-09-0369	5
TCGA-24-1103	1
TCGA-25-1871	5
TCGA-23-1029	1
TCGA-25-1630	3
TCGA-25-1634	5
TCGA-61-1721	5
TCGA-24-1413	1
TCGA-25-1323	5
TCGA-61-2110	1
TCGA-61-2109	1
TCGA-04-1514	5
TCGA-VG-A8LO	1
TCGA-24-1549	2
TCGA-29-1784	2
TCGA-13-A5FT	1
TCGA-61-1736	1
TCGA-OY-A56P	5
TCGA-29-1690	4
TCGA-29-1761	2
TCGA-24-2281	2
TCGA-61-1738	2
TCGA-25-2400	1
TCGA-61-2098	5
TCGA-59-2363	5
TCGA-24-1567	5
TCGA-61-1918	2
TCGA-36-1574	3
TCGA-24-2023	2
TCGA-13-1511	1
TCGA-25-1318	3
TCGA-25-2392	2
TCGA-24-1474	2
TCGA-24-1846	2
TCGA-09-1659	2
TCGA-24-2027	5
TCGA-29-1693	3
TCGA-20-1682	3
TCGA-09-0366	3
TCGA-24-1434	4
TCGA-61-2003	4
TCGA-24-1545	4
TCGA-61-2012	2
TCGA-25-1632	5
TCGA-24-2267	2
TCGA-24-2261	2
TCGA-25-1316	5
TCGA-09-1668	2
TCGA-61-1733	5
TCGA-3P-A9WA	1
TCGA-24-1425	4
TCGA-29-1691	2
TCGA-61-2101	1
TCGA-59-2352	2
TCGA-OY-A56Q	5
TCGA-04-1365	2
TCGA-24-1563	4
TCGA-13-0897	2
TCGA-24-2019	3
TCGA-36-1578	2
TCGA-61-2016	1
TCGA-13-1498	2
TCGA-24-1842	2
TCGA-13-1405	3
TCGA-24-2298	3
TCGA-25-1328	4
TCGA-30-1860	2
TCGA-25-1631	1
TCGA-13-0893	2
TCGA-23-1122	3
TCGA-13-2060	2
TCGA-13-0890	3
TCGA-59-2350	1
TCGA-WR-A838	5
TCGA-24-1467	1
TCGA-09-1673	5
TCGA-24-1544	5
TCGA-04-1364	5
TCGA-61-2102	5
TCGA-24-1550	5
TCGA-24-1419	5
TCGA-24-1849	4
TCGA-25-1320	4
TCGA-30-1861	5
TCGA-13-1410	2
TCGA-25-1627	1
TCGA-30-1857	3
TCGA-13-0920	5
TCGA-09-0367	2
TCGA-24-1416	1
TCGA-24-0975	3
TCGA-24-2293	4
TCGA-61-1743	1
TCGA-31-1944	3
TCGA-25-1317	5
TCGA-25-1635	3
TCGA-29-A5NZ	5
TCGA-25-1628	4
TCGA-24-1553	2
TCGA-61-2092	5
TCGA-25-1329	3
TCGA-24-1844	5
TCGA-24-1603	1
TCGA-09-2044	2
TCGA-23-2078	4
TCGA-20-1683	5
TCGA-13-1505	3
TCGA-24-2254	3
TCGA-23-1120	2
TCGA-24-1546	3
TCGA-24-1557	1
TCGA-59-2351	2
TCGA-24-2289	4
TCGA-13-1481	3
TCGA-25-2397	1
TCGA-09-2045	1
TCGA-24-2290	1
TCGA-61-2000	2
TCGA-09-2048	5
TCGA-61-1907	2
TCGA-23-1111	1
TCGA-31-1959	4
TCGA-24-1560	1
TCGA-29-1783	2
TCGA-59-2348	2
TCGA-24-1424	5
TCGA-13-1507	2
TCGA-25-2404	3
TCGA-61-2095	4
TCGA-29-1702	5
TCGA-24-1417	2
TCGA-57-1585	4
GSM794865	4
GSM794866	1
GSM794867	2
GSM794868	1
GSM794869	2
GSM794870	3
GSM794871	2
GSM794872	5
GSM794873	1
GSM794874	1
GSM794875	1
GSM794876	1
GSM794877	1
GSM794878	2
GSM794879	1
GSM794880	3
GSM794881	1
GSM794882	4
GSM794883	1
GSM794884	5
GSM794885	2
GSM794886	2
GSM794887	2
GSM794888	3
GSM794889	2
GSM794890	2
GSM794891	1
GSM794892	1
GSM794893	2
GSM794894	3
GSM794895	3
GSM794896	4
GSM794897	4
GSM794898	1
GSM794899	2
GSM794900	2
GSM794901	2
GSM794902	4
GSM794903	1
GSM794904	1
GSM794905	1
GSM794906	5
GSM794907	3
GSM794908	1
GSM794909	3
GSM794910	1
GSM794911	3
GSM794912	5
GSM794913	3
GSM794914	1
GSM794915	1
GSM794916	2
GSM794917	3
GSM794918	3
GSM794919	3
GSM794920	2
GSM794921	4
GSM794922	1
GSM794923	3
GSM794924	1
GSM794925	3
GSM794926	5
GSM794927	2
GSM794928	1
GSM794929	1
GSM794930	1
GSM794931	4
GSM794932	1
GSM794933	5
GSM794934	4
GSM794935	5
GSM794936	4
GSM794937	2
GSM794938	4
GSM794939	1
GSM794940	4
GSM794941	1
GSM794942	3
GSM794943	4
GSM794944	2
GSM794945	5
GSM794946	4
GSM794947	5
GSM794948	5
GSM794949	5
GSM794950	1
GSM794951	3
GSM794952	4
GSM794953	1
GSM794954	1
GSM794955	3
GSM794956	2
GSM794957	2
GSM794958	3
GSM794959	1
GSM794960	3
GSM794961	3
GSM794962	1
GSM794963	2
GSM794964	5
GSM794965	4
GSM794966	1
GSM794967	5
GSM794968	1
GSM794969	4
GSM794970	5
GSM794971	5
GSM794972	5
GSM794973	2
GSM794974	5
GSM794975	1
GSM794976	3
GSM794977	3
GSM794978	5
GSM794979	5
GSM794980	2
GSM794981	2
GSM794982	5
GSM794983	4
GSM794984	1
GSM794985	2
GSM794986	3
GSM794987	1
GSM794988	4
GSM794989	4
GSM794990	2
GSM794991	5
GSM794992	3
GSM794993	2
GSM794994	1
GSM794995	1
GSM794996	5
GSM794997	2
GSM794998	2
GSM794999	4
GSM795000	5
GSM795001	5
GSM795002	2
GSM795003	1
GSM795004	3
GSM795005	2
GSM795006	2
GSM795007	2
GSM795008	5
GSM795009	1
GSM795010	3
GSM795011	1
GSM795012	5
GSM795013	4
GSM795014	1
GSM795015	4
GSM795016	5
GSM795017	2
GSM795018	2
GSM795019	2
GSM795020	2
GSM795021	2
GSM795022	3
GSM795023	1
GSM795024	4
GSM795025	2
GSM795026	2
GSM795027	1
GSM795028	3
GSM795029	1
GSM795030	5
GSM795031	5
GSM795032	4
GSM795033	5
GSM795034	1
GSM795035	2
GSM795036	2
GSM795037	1
GSM795038	4
GSM795039	3
GSM795040	4
GSM795041	5
GSM795042	3
GSM795043	5
GSM795044	2
GSM795045	1
GSM795046	4
GSM795047	1
GSM795048	5
GSM795049	1
GSM795050	3
GSM795051	4
GSM795052	1
GSM795053	3
GSM795054	1
GSM795055	3
GSM795056	2
GSM795057	4
GSM795058	2
GSM795059	4
GSM795060	4
GSM795061	2
GSM795062	2
GSM795063	2
GSM795064	4
GSM795065	1
GSM795066	5
GSM795067	4
GSM795068	2
GSM795069	4
GSM795070	3
GSM795071	5
GSM795072	5
GSM795073	2
GSM795074	1
GSM795075	1
GSM795076	1
GSM795077	2
GSM795078	2
GSM795079	3
GSM795080	2
GSM795081	3
GSM795082	2
GSM795083	5
GSM795084	5
GSM795085	4
GSM795086	2
GSM795087	5
GSM795088	2
GSM795089	5
GSM795090	1
GSM795091	1
GSM795092	1
GSM795093	3
GSM795094	2
GSM795095	1
GSM795096	1
GSM795097	2
GSM795098	1
GSM795099	1
GSM795100	1
GSM795101	1
GSM795102	3
GSM795103	1
GSM795104	2
GSM795105	4
GSM795106	1
GSM795107	1
GSM795108	1
GSM795109	1
GSM795110	1
GSM795111	5
GSM795112	5
GSM795113	1
GSM795114	5
GSM795115	1
GSM795116	1
GSM795117	1
GSM795118	1
GSM795119	2
GSM795120	2
GSM795121	2
GSM795122	1
GSM795123	2
GSM795124	1
