# Supplementary material for: The Immune Subtype Contributes to Distinct Overall Survival for Ovarian Cancer Patients With Platinum-Based Adjuvant Therapy
Source: Front Immunol. 2022 Jun 24;13:872991. doi: 10.3389/fimmu.2022.872991 (PMC9263722; doi:10.3389/fimmu.2022.872991)
Supplement: Supplementary file 6 [file Table_5.xlsx]

## Sheet: Sheet1
Table S5. The prognostic effect of gene module scores on predicting OS in additional cohorts.
	GSE73614		GSE63885		GSE30161
	HR (95% CI)	p	HR (95% CI)	p	HR (95% CI)	p
GM1	0.75 (0.57-0.97)	0.031	1.03(0.79-1.33)	0.841	0.84(0.57-1.23)	0.379
GM2	0.97 (0.73-1.3)	0.846	0.95(0.75-1.21)	0.69	0.73(0.51-1.04)	0.083
GM3	0.94 (0.7-1.26)	0.668	0.91(0.71-1.15)	0.429	1.62(1.13-2.3)	0.008
GM4	0.91 (0.69-1.21)	0.523	1.07(0.85-1.35)	0.546	1.47(1.11-1.95)	0.007
