# Supplementary material for: The Immune Subtype Contributes to Distinct Overall Survival for Ovarian Cancer Patients With Platinum-Based Adjuvant Therapy
Source: Front Immunol. 2022 Jun 24;13:872991. doi: 10.3389/fimmu.2022.872991 (PMC9263722; doi:10.3389/fimmu.2022.872991)
Supplement: Supplementary file 7 [file Table_6.xlsx]

## Sheet: Sheet1
Table S5. The coefficient of multinomial logistic regression model.
	Intercept	GM1	GM2	GM3	GM4
IS2	0.537	-1.323	2.990	-1.110	-0.558
IS3	0.281	-2.115	0.720	-0.360	1.755
IS4	-5.948	-5.054	2.739	-1.719	4.034
IS5	-2.784	1.657	-1.767	-1.708	1.817
