# Supplementary material for: The Immune Subtype Contributes to Distinct Overall Survival for Ovarian Cancer Patients With Platinum-Based Adjuvant Therapy
Source: Front Immunol. 2022 Jun 24;13:872991. doi: 10.3389/fimmu.2022.872991 (PMC9263722; doi:10.3389/fimmu.2022.872991)
Supplement: Supplementary file 8 [file Table_7.xlsx]

## Sheet: GM1
ID	Description	GeneRatio	BgRatio	pvalue	p.adjust	qvalue	geneID	Count
GO:0009755	hormone-mediated signaling pathway	59/604	200/18866	1.924e-40	9.24483e-37	5.03076e-37	CALR/SRC/DAXX/DDX17/HDAC1/AGRP/BMP7/CRH/FSHB/GPHB5/NODAL/PTH/SST/TRH/TSHB/UCN2/UCN3/ADIPOR1/ADIPOR2/AR/CRHR1/CRHR2/ESR1/ESR2/ESRRB/ESRRG/FSHR/GCGR/GHRHR/GHSR/LGR4/LGR5/LHCGR/NR0B1/NR1D2/NR2C1/NR2E1/NR3C2/NR5A1/NR5A2/PGR/PGRMC2/PPARA/PPARD/PRLR/RARA/RARG/RXFP1/RXFP2/RXRA/RXRB/RXRG/SSTR1/SSTR5/THRA/TSHR/PTPN11/PAK1/RHOA	59
GO:0007187	G protein-coupled receptor signaling pathway, coupled to cyclic nucleotide second messenger	58/604	263/18866	3.66397e-32	8.80269e-29	4.79016e-29	GNAI1/HTR1A/NOS1/EDN1/AGT/CALCA/CHGA/CORT/GCG/GHRH/GPHA2/GPHB5/IAPP/INSL3/NPY/PTH/UCN2/UCN3/VIP/ADCYAP1R1/AGTR2/AVPR2/CALCR/CRHR1/CRHR2/FSHR/GALR2/GALR3/GCGR/GHRHR/GIPR/GLP1R/GLP2R/LGR4/LGR5/LHCGR/MC1R/MC2R/MC3R/MC4R/MTNR1A/MTNR1B/NPR3/OPRD1/OPRK1/OPRL1/OPRM1/PTGER1/PTH2R/RXFP1/RXFP2/S1PR2/SCTR/SSTR1/SSTR5/TSHR/VIPR2/PRKCA	58
GO:0031349	positive regulation of defense response	67/604	385/18866	1.98991e-30	3.18717e-27	1.73436e-27	PSMC1/PSMC2/PSMC3/PSMC4/PSMC5/PSMC6/PSMD1/PSMD2/PSMD3/PSMD4/PSMD5/PSMD7/PSMD8/PSMD10/PSMD11/PSMD13/PSMD6/PSME3/PSMD14/CCL1/PENK/MAVS/IRF3/TRIM5/STAT3/PGC/KLKB1/CD81/MAPK3/WNT5A/SRC/TNFSF11/IL17A/RELA/HMGB1/TBK1/CCL24/IL2/TXK/SYK/HRAS/KRAS/NRAS/MALT1/CHUK/IKBKB/IKBKG/AGT/CRH/IFNK/IL17B/IL17D/IL17F/IL21/LRSAM1/MDK/NPPA/TAC1/TSLP/UCN/IL17RA/IL17RB/PAK1/FYN/RAF1/PAK2/PAK3	67
GO:0019932	second-messenger-mediated signaling	72/604	456/18866	7.08217e-30	8.50746e-27	4.6295e-27	CCR10/AZU1/GNAI1/NOS2/TNFSF11/NOS1/CXCR4/SYK/PPP3CB/PPP3R1/CHP2/NFAT5/NFATC3/NFATC4/GSK3B/CD22/EDN1/EDN2/EDN3/CCR9/AGT/CALCA/CHGA/CRH/GAL/GCG/GHRH/GIP/GPHA2/GPHB5/IAPP/INS/LACRT/NPPA/NPPB/NPPC/NRG1/PTH/UCN/UCN2/UCN3/VIP/ADCYAP1R1/AGTR2/CALCR/CRHR1/FSHR/GALR2/GCGR/GHRHR/GIPR/GLP1R/LGR4/LGR5/LHCGR/MC1R/MC2R/MC3R/MC4R/MTNR1B/NR5A1/NR5A2/OPRL1/OPRM1/PTGER1/RXFP1/RXFP2/S1PR2/SCTR/TSHR/PLCG1/PRKCA	72
GO:0007188	adenylate cyclase-modulating G protein-coupled receptor signaling pathway	52/604	233/18866	3.48096e-29	3.34521e-26	1.82036e-26	GNAI1/HTR1A/NOS1/EDN1/CALCA/CHGA/CORT/GCG/GHRH/GPHA2/GPHB5/IAPP/INSL3/PTH/UCN2/UCN3/VIP/ADCYAP1R1/AVPR2/CALCR/CRHR1/CRHR2/FSHR/GALR2/GALR3/GCGR/GHRHR/GIPR/GLP1R/GLP2R/LGR4/LGR5/LHCGR/MC1R/MC2R/MC3R/MC4R/MTNR1A/NPR3/OPRD1/OPRK1/OPRL1/OPRM1/PTGER1/PTH2R/RXFP1/RXFP2/S1PR2/SCTR/TSHR/VIPR2/PRKCA	52
GO:0043434	response to peptide hormone	69/604	447/18866	4.88282e-28	3.91033e-25	2.12788e-25	CREB1/UMODL1/FABP3/STAT3/CACYBP/GNAI1/SRC/SP1/CSK/RELA/CHUK/PIK3R1/PIK3R2/PIK3CA/AKT1/AKT2/GSK3B/EDN1/AGRP/AGT/BMP7/CAT/CSH1/CSHL1/FGF21/GAL/GALP/GCG/GH1/GH2/GIP/GNRH1/INHBB/INS/KL/MSTN/NPPA/OXT/PRL/PRLH/VGF/ACVR1C/ADIPOR1/AGTR2/CRHR1/CRHR2/GCGR/GHRHR/GHSR/GLP1R/GLP2R/GNRHR/IGF1R/INSR/LHCGR/MC4R/NR1H4/NR5A1/PPARA/PRLR/SORT1/TGFBR3/TSHR/PTPN11/PAK1/FYN/GRB2/SOS1/CDK4	69
GO:0051897	positive regulation of protein kinase B signaling	45/604	178/18866	7.43315e-28	4.70693e-25	2.56137e-25	HSP90AA1/HSP90AB1/TCF7L2/SRC/TNFSF11/ILK/RAC1/PIK3R1/PIK3R2/PIK3CA/FGF10/FGF16/FGF17/FGF18/FGF19/FGF20/FGF22/FGF23/FGF3/FGF4/FGF6/FGF8/FGF9/IAPP/IL26/INS/KITLG/KL/NRG1/NRG4/PDGFA/THPO/CALCR/ESR1/FGFR1/FGFR2/FGFR3/FGFR4/IGF1R/INSR/MC1R/TGFBR1/PTPN11/FYN/GRB2	45
GO:0046879	hormone secretion	58/604	314/18866	7.83672e-28	4.70693e-25	2.56137e-25	CREB1/RBP4/TFR2/NOS2/FGA/TCF7L2/TNFSF11/HTR1A/RAC1/PPP3CB/EDN1/EDN3/AGT/APLN/BMP6/BMP8A/CHGA/CRH/FGF23/GAL/GCG/GDF9/GHRH/GIP/IL11/INHA/INHBB/INS/LTBP4/NMB/NPFF/NPPA/AIMP1/TAC1/TRH/UCN/UCN3/VGF/VIP/ACVR1C/ACVR2B/AGTR2/CRHR1/FGFR1/GHRHR/GHSR/GIPR/GLP1R/HNF4A/MC4R/MTNR1B/NR0B2/NR1H4/PPARD/SSTR5/PTPN11/RAF1/PRKCA	58
GO:0009914	hormone transport	58/604	323/18866	3.66521e-27	1.95681e-24	1.06484e-24	CREB1/RBP4/TFR2/NOS2/FGA/TCF7L2/TNFSF11/HTR1A/RAC1/PPP3CB/EDN1/EDN3/AGT/APLN/BMP6/BMP8A/CHGA/CRH/FGF23/GAL/GCG/GDF9/GHRH/GIP/IL11/INHA/INHBB/INS/LTBP4/NMB/NPFF/NPPA/AIMP1/TAC1/TRH/UCN/UCN3/VGF/VIP/ACVR1C/ACVR2B/AGTR2/CRHR1/FGFR1/GHRHR/GHSR/GIPR/GLP1R/HNF4A/MC4R/MTNR1B/NR0B2/NR1H4/PPARD/SSTR5/PTPN11/RAF1/PRKCA	58
GO:0010862	positive regulation of pathway-restricted SMAD protein phosphorylation	26/604	48/18866	1.15e-26	5.52576e-24	3.00695e-24	BMP10/BMP15/BMP3/BMP5/BMP6/BMP7/BMP8A/BMP8B/GDF10/GDF11/GDF2/GDF5/GDF9/INHA/INHBB/INHBC/INHBE/LEFTY1/MSTN/NODAL/TGFB2/ACVR1B/ACVR2A/BMPR1A/BMPR2/TGFBR1	26
GO:0002831	regulation of response to biotic stimulus	64/604	409/18866	2.18851e-26	9.55982e-24	5.20217e-24	HSP90AB1/PSMC1/PSMC2/PSMC3/PSMC4/PSMC5/PSMC6/PSMD1/PSMD2/PSMD3/PSMD4/PSMD5/PSMD7/PSMD8/PSMD10/PSMD11/PSMD13/PSMD6/PSME3/PSMD14/MAVS/IRF3/TRIM5/NLRX1/PGC/IL27/MAPK3/WNT5A/ADAR/TRAF3/PRDX2/SRC/SPINK5/RELA/HMGB1/TBK1/ARG2/IL4/MIF/TXK/SYK/HRAS/KRAS/NRAS/MALT1/CHUK/IKBKB/IKBKG/BMP6/IFNK/IL21/INS/LACRT/LRSAM1/IL23R/NR1H2/PTPN11/PAK1/NCR2/FYN/RAF1/PRKCA/PAK2/PAK3	64
GO:0046883	regulation of hormone secretion	52/604	267/18866	3.54193e-26	1.41825e-23	7.71768e-24	CREB1/RBP4/TFR2/NOS2/FGA/TCF7L2/TNFSF11/HTR1A/RAC1/PPP3CB/EDN1/EDN3/AGT/APLN/BMP6/BMP8A/CHGA/CRH/FGF23/GAL/GCG/GDF9/GHRH/GIP/IL11/INHA/INHBB/INS/NMB/NPFF/NPPA/AIMP1/TAC1/TRH/UCN/UCN3/ACVR1C/AGTR2/CRHR1/FGFR1/GHRHR/GHSR/GIPR/GLP1R/HNF4A/MTNR1B/NR0B2/NR1H4/PPARD/SSTR5/PTPN11/PRKCA	52
GO:0038095	Fc-epsilon receptor signaling pathway	42/604	169/18866	9.52425e-26	3.52031e-23	1.91565e-23	PSMC1/PSMC2/PSMC3/PSMC4/PSMC5/PSMC6/PSMD1/PSMD2/PSMD3/PSMD4/PSMD5/PSMD7/PSMD8/PSMD10/PSMD11/PSMD13/PSMD6/PSME3/PSMD14/MAPK1/MAPK8/MAPK3/RELA/SYK/VAV2/RAC1/PPP3CB/PPP3R1/NFATC3/MALT1/CHUK/IKBKB/IKBKG/PIK3R1/PIK3R2/PIK3CA/PAK1/PLCG1/GRB2/SOS1/TEC/PAK2	42
GO:0048863	stem cell differentiation	51/604	264/18866	1.61122e-25	5.52994e-23	3.00923e-23	PSMC1/PSMC2/PSMC3/PSMC4/PSMC5/PSMC6/PSMD1/PSMD2/PSMD3/PSMD4/PSMD5/PSMD7/PSMD8/PSMD10/PSMD11/PSMD13/PSMD6/PSME3/PSMD14/LMBR1L/MAPK1/STAT3/EIF2AK2/MAPK3/EDN1/EDN3/SEMA3A/SEMA3B/SEMA3E/SEMA3F/SEMA4B/SEMA4C/SEMA4D/SEMA4F/SEMA4G/SEMA5B/SEMA6C/SEMA6D/BMP7/GDNF/JAG1/KITLG/LTBP3/NRG1/NRTN/TGFB2/BMPR1A/ESR1/ESRRB/FGFR2/SHC4	51
GO:0051047	positive regulation of secretion	57/604	340/18866	3.94339e-25	1.2632e-22	6.87394e-23	CREB1/IRF3/RBP4/PPIA/TFR2/FGA/TCF7L2/SRC/TNFSF11/IL4/IL2/MIF/SYK/RAC1/PPP3CB/EDN1/EDN3/AGT/APLN/AVP/BMP6/CRH/GAL/GCG/GDNF/GHRH/GIP/GPI/IL26/IL5/INHA/INHBB/INS/LACRT/NMB/NPPA/NPPB/OXT/PRL/AIMP1/TAC1/TGFB2/TRH/UCN/UCN3/VIP/AGTR2/FGFR1/GHRHR/GIPR/NR0B2/NR1H2/NR1H4/OPRL1/PPARD/SDC1/PTPN11	57
GO:0002833	positive regulation of response to biotic stimulus	49/604	251/18866	9.05169e-25	2.71834e-22	1.47924e-22	PSMC1/PSMC2/PSMC3/PSMC4/PSMC5/PSMC6/PSMD1/PSMD2/PSMD3/PSMD4/PSMD5/PSMD7/PSMD8/PSMD10/PSMD11/PSMD13/PSMD6/PSME3/PSMD14/MAVS/IRF3/TRIM5/PGC/MAPK3/WNT5A/SRC/RELA/HMGB1/TBK1/MIF/TXK/SYK/HRAS/KRAS/NRAS/MALT1/CHUK/IKBKB/IKBKG/BMP6/IFNK/IL21/LRSAM1/PAK1/FYN/RAF1/PRKCA/PAK2/PAK3	49
GO:0043406	positive regulation of MAP kinase activity	50/604	264/18866	1.25569e-24	3.54916e-22	1.93135e-22	ELANE/MAPK1/MAPK14/CD81/EIF2AK2/MAPK3/WNT5A/PRDX2/SRC/SOD1/DAXX/TNFSF11/CSK/ILK/MAP2K2/MAP2K1/AGER/CXCR4/MIF/SYK/HRAS/KRAS/IKBKG/C5/EDN1/EDN3/FGF10/PROK2/ROBO1/AGT/FGF18/GH1/KITLG/NGF/NRG1/NTF3/PDGFA/PROK1/FGFR1/FLT1/INSR/S1PR2/TGFBR1/PTPN11/PAK1/SHC2/BRAF/RAF1/PAK3/MAP3K14	50
GO:0018108	peptidyl-tyrosine phosphorylation	59/604	374/18866	1.44274e-24	3.85132e-22	2.09578e-22	IFNA2/STAT3/CD81/EIF2AK2/MAPK3/TYK2/SRC/CSK/MAP2K2/MAP2K1/IL4/IL2/MIF/TXK/SYK/FGF10/SEMA4D/AGT/BDNF/BMP6/CNTF/CSH1/CSHL1/CTF1/EPO/FGF8/GH1/GH2/IL11/IL21/IL3/IL5/KITLG/LACRT/NRG1/NTF3/PDGFA/TNFSF18/TSLP/ANGPT4/CRLF1/FGFR1/FGFR2/FGFR3/FGFR4/FLT1/FLT4/IGF1R/IL23R/IL31RA/INSR/PRLR/PTPN11/FYN/TEC/NCK2/PAK2/CBL/CBLB	59
GO:2000027	regulation of animal organ morphogenesis	49/604	254/18866	1.5801e-24	3.99599e-22	2.1745e-22	PSMC1/PSMC2/PSMC3/PSMC4/PSMC5/PSMC6/PSMD1/PSMD2/PSMD3/PSMD4/PSMD5/PSMD7/PSMD8/PSMD10/PSMD11/PSMD13/PSMD6/PSME3/PSMD14/WNT5A/RAC1/EDN1/FGF10/ROBO1/ROBO2/AGT/AMELX/BDNF/BMP10/BMP7/CNTF/FGF8/GDNF/JAG1/MDK/PDGFA/TGFB2/AGTR2/AR/BMPR1A/BMPR2/ESR1/FGFR1/FGFR2/LGR4/RXRA/TGFBR1/RHOA/CDC42	49
GO:0002218	activation of innate immune response	38/604	144/18866	1.99156e-24	4.78473e-22	2.60371e-22	PSMC1/PSMC2/PSMC3/PSMC4/PSMC5/PSMC6/PSMD1/PSMD2/PSMD3/PSMD4/PSMD5/PSMD7/PSMD8/PSMD10/PSMD11/PSMD13/PSMD6/PSME3/PSMD14/MAVS/TRIM5/SRC/RELA/HMGB1/TBK1/SYK/HRAS/KRAS/NRAS/MALT1/CHUK/IKBKB/IKBKG/PAK1/FYN/RAF1/PAK2/PAK3	38
GO:0018212	peptidyl-tyrosine modification	59/604	377/18866	2.20491e-24	5.04503e-22	2.74536e-22	IFNA2/STAT3/CD81/EIF2AK2/MAPK3/TYK2/SRC/CSK/MAP2K2/MAP2K1/IL4/IL2/MIF/TXK/SYK/FGF10/SEMA4D/AGT/BDNF/BMP6/CNTF/CSH1/CSHL1/CTF1/EPO/FGF8/GH1/GH2/IL11/IL21/IL3/IL5/KITLG/LACRT/NRG1/NTF3/PDGFA/TNFSF18/TSLP/ANGPT4/CRLF1/FGFR1/FGFR2/FGFR3/FGFR4/FLT1/FLT4/IGF1R/IL23R/IL31RA/INSR/PRLR/PTPN11/FYN/TEC/NCK2/PAK2/CBL/CBLB	59
GO:0019935	cyclic-nucleotide-mediated signaling	46/604	224/18866	2.72328e-24	5.79882e-22	3.15554e-22	GNAI1/NOS1/CALCA/CHGA/CRH/GAL/GCG/GHRH/GIP/GPHA2/GPHB5/IAPP/NPPA/NPPB/NPPC/PTH/UCN/UCN2/UCN3/VIP/ADCYAP1R1/CALCR/CRHR1/FSHR/GALR2/GCGR/GHRHR/GIPR/GLP1R/LGR4/LGR5/LHCGR/MC1R/MC2R/MC3R/MC4R/MTNR1B/OPRL1/OPRM1/PTGER1/RXFP1/RXFP2/S1PR2/SCTR/TSHR/PRKCA	46
GO:0048638	regulation of developmental growth	57/604	353/18866	2.77571e-24	5.79882e-22	3.15554e-22	CREB1/RBP4/CRABP2/MAPK1/STAT3/MAPK14/WNT5A/SOD1/ILK/CXCR4/PIK3CA/AKT1/GSK3B/EDN1/SEMA3A/SEMA3B/SEMA3E/SEMA3F/SEMA4B/SEMA4C/SEMA4D/SEMA4F/SEMA4G/SEMA5B/SEMA6C/SEMA6D/PLXNA3/BDNF/BMP10/FGF13/FGF20/FGF8/FGF9/GDF5/GH1/GHRH/MSTN/NGF/NPPC/PRL/PRLH/AR/BMPR1A/BMPR2/FGFR1/FGFR2/FGFR3/GHRHR/GHSR/INSR/PPARA/PPARD/TGFBR1/TGFBR3/TNFRSF12A/PAK1/CDK4	57
GO:0002223	stimulatory C-type lectin receptor signaling pathway	34/604	113/18866	4.85055e-24	9.7112e-22	5.28454e-22	PSMC1/PSMC2/PSMC3/PSMC4/PSMC5/PSMC6/PSMD1/PSMD2/PSMD3/PSMD4/PSMD5/PSMD7/PSMD8/PSMD10/PSMD11/PSMD13/PSMD6/PSME3/PSMD14/SRC/RELA/SYK/HRAS/KRAS/NRAS/MALT1/CHUK/IKBKB/IKBKG/PAK1/FYN/RAF1/PAK2/PAK3	34
GO:0007218	neuropeptide signaling pathway	33/604	106/18866	6.68031e-24	1.28396e-21	6.9869e-22	PENK/LTB4R/PDYN/PROK2/LTB4R2/RXFP3/AGRP/CALCA/GAL/GALP/NMB/NPFF/NPPA/NPPB/NPY/NTS/PPY/PTH2/PYY/TAC1/UCN/GALR2/GALR3/MC2R/MCHR2/OPRD1/OPRK1/OPRL1/OPRM1/PRLHR/SORT1/SSTR1/SSTR5	33
GO:0050920	regulation of chemotaxis	46/604	229/18866	7.28578e-24	1.34647e-21	7.32708e-22	CALR/CCL1/ELANE/AZU1/MAPK1/MAPK14/MAPK3/WNT5A/HMGB1/AGER/CCL27/CXCR4/IL4/MIF/RAC1/C5/EDN1/EDN2/EDN3/FGF10/SEMA3A/SEMA3B/SEMA3E/SEMA3F/SEMA4B/SEMA4C/SEMA4D/SEMA4F/SEMA4G/SEMA5B/SEMA6C/SEMA6D/PLXNA3/ROBO1/ROBO2/ARTN/FGF16/FGF18/FGF4/MDK/MSTN/NTF3/PGF/VEGFB/BMPR2/FGFR1	46
GO:0007409	axonogenesis	66/604	482/18866	8.0274e-24	1.42858e-21	7.77391e-22	CREB1/HSP90AA1/HSP90AB1/CRABP2/MAPK1/MAPK3/WNT5A/NEO1/SRC/ROBO3/ILK/MAP2K1/CXCR4/RAC1/PPP3CB/PIK3R1/PIK3CA/GSK3B/SEMA3A/SEMA3B/SEMA3E/SEMA3F/SEMA4B/SEMA4C/SEMA4D/SEMA4F/SEMA4G/SEMA5B/SEMA6C/SEMA6D/SLIT1/PLXNA1/PLXNA2/PLXNA3/PLXNB1/PLXNB2/PLXND1/ROBO1/ROBO2/ARTN/BDNF/BMP7/FGF13/FGF8/GDNF/NGF/NRTN/PSPN/BMPR1B/BMPR2/FGFR2/LGR6/NR2E1/TNFRSF12A/TUBB3/PTPN11/PAK1/PLCG1/FYN/SHC3/GRB2/SOS1/PRKCA/PAK2/PAK…	66
GO:0038093	Fc receptor signaling pathway	47/604	241/18866	8.84567e-24	1.51798e-21	8.2604e-22	HSP90AA1/HSP90AB1/PSMC1/PSMC2/PSMC3/PSMC4/PSMC5/PSMC6/PSMD1/PSMD2/PSMD3/PSMD4/PSMD5/PSMD7/PSMD8/PSMD10/PSMD11/PSMD13/PSMD6/PSME3/PSMD14/MAPK1/MAPK8/MAPK3/SRC/RELA/SYK/VAV2/RAC1/PPP3CB/PPP3R1/NFATC3/MALT1/CHUK/IKBKB/IKBKG/PIK3R1/PIK3R2/PIK3CA/PAK1/PLCG1/FYN/GRB2/SOS1/TEC/PAK2/CDC42	47
GO:0060389	pathway-restricted SMAD protein phosphorylation	27/604	65/18866	1.1549e-23	1.91355e-21	1.0413e-21	BMP10/BMP15/BMP3/BMP5/BMP6/BMP7/BMP8A/BMP8B/GDF10/GDF11/GDF2/GDF5/GDF9/INHA/INHBB/INHBC/INHBE/LEFTY1/MSTN/NODAL/TGFB2/ACVR1B/ACVR2A/BMPR1A/BMPR2/TGFBR1/TGFBR3	27
GO:1903532	positive regulation of secretion by cell	53/604	313/18866	1.22349e-23	1.95962e-21	1.06636e-21	CREB1/IRF3/RBP4/PPIA/TFR2/FGA/TCF7L2/SRC/TNFSF11/IL4/IL2/MIF/SYK/RAC1/PPP3CB/EDN1/EDN3/AGT/APLN/AVP/BMP6/CRH/GAL/GCG/GDNF/GHRH/GIP/GPI/IL26/IL5/INHA/INHBB/INS/NMB/NPPA/OXT/AIMP1/TAC1/TGFB2/TRH/UCN/UCN3/VIP/AGTR2/FGFR1/GHRHR/GIPR/NR0B2/NR1H2/NR1H4/PPARD/SDC1/PTPN11	53
GO:0002220	innate immune response activating cell surface receptor signaling pathway	34/604	116/18866	1.26911e-23	1.96713e-21	1.07045e-21	PSMC1/PSMC2/PSMC3/PSMC4/PSMC5/PSMC6/PSMD1/PSMD2/PSMD3/PSMD4/PSMD5/PSMD7/PSMD8/PSMD10/PSMD11/PSMD13/PSMD6/PSME3/PSMD14/SRC/RELA/SYK/HRAS/KRAS/NRAS/MALT1/CHUK/IKBKB/IKBKG/PAK1/FYN/RAF1/PAK2/PAK3	34
GO:0002758	innate immune response-activating signal transduction	34/604	117/18866	1.73628e-23	2.60714e-21	1.41873e-21	PSMC1/PSMC2/PSMC3/PSMC4/PSMC5/PSMC6/PSMD1/PSMD2/PSMD3/PSMD4/PSMD5/PSMD7/PSMD8/PSMD10/PSMD11/PSMD13/PSMD6/PSME3/PSMD14/SRC/RELA/SYK/HRAS/KRAS/NRAS/MALT1/CHUK/IKBKB/IKBKG/PAK1/FYN/RAF1/PAK2/PAK3	34
GO:0007178	transmembrane receptor protein serine/threonine kinase signaling pathway	56/604	359/18866	4.09867e-23	5.96791e-21	3.24756e-21	CREB1/HSPA5/HSP90AB1/WFIKKN1/ZYX/MAPK14/MAPK3/WNT5A/FURIN/NEO1/SRC/TMPRSS6/ILK/LTBP1/FGF10/BMP10/BMP15/BMP3/BMP5/BMP6/BMP7/BMP8A/BMP8B/CER1/FGF9/FSHB/GDF10/GDF11/GDF2/GDF5/GDF9/IL17F/INHA/INHBB/INHBC/INHBE/LEFTY1/LTBP3/LTBP4/MSTN/NODAL/TGFB2/ACVR1B/ACVR1C/ACVR2A/ACVR2B/AMHR2/BMPR1A/BMPR1B/BMPR2/HNF4A/IL17RD/TGFBR1/TGFBR3/RHOA/CBL	56
GO:0060393	regulation of pathway-restricted SMAD protein phosphorylation	26/604	62/18866	5.78819e-23	8.18008e-21	4.45135e-21	BMP10/BMP15/BMP3/BMP5/BMP6/BMP7/BMP8A/BMP8B/GDF10/GDF11/GDF2/GDF5/GDF9/INHA/INHBB/INHBC/INHBE/LEFTY1/MSTN/NODAL/TGFB2/ACVR1B/ACVR2A/BMPR1A/BMPR2/TGFBR1	26
GO:0051896	regulation of protein kinase B signaling	47/604	253/18866	7.7642e-23	1.06591e-20	5.80038e-21	HSP90AA1/HSP90AB1/TCF7L2/SRC/TNFSF11/ILK/RAC1/PIK3R1/PIK3R2/PIK3CA/AKT1/FGF10/FGF16/FGF17/FGF18/FGF19/FGF20/FGF22/FGF23/FGF3/FGF4/FGF6/FGF8/FGF9/IAPP/IL26/INS/KITLG/KL/MSTN/NRG1/NRG4/PDGFA/THPO/CALCR/ESR1/FGFR1/FGFR2/FGFR3/FGFR4/IGF1R/INSR/MC1R/TGFBR1/PTPN11/FYN/GRB2	47
GO:0019933	cAMP-mediated signaling	42/604	199/18866	9.25885e-23	1.2358e-20	6.72485e-21	GNAI1/NOS1/CALCA/CHGA/CRH/GAL/GCG/GHRH/GIP/GPHA2/GPHB5/IAPP/PTH/UCN/UCN2/UCN3/VIP/ADCYAP1R1/CALCR/CRHR1/FSHR/GALR2/GCGR/GHRHR/GIPR/GLP1R/LGR4/LGR5/LHCGR/MC1R/MC2R/MC3R/MC4R/OPRL1/OPRM1/PTGER1/RXFP1/RXFP2/S1PR2/SCTR/TSHR/PRKCA	42
GO:0045089	positive regulation of innate immune response	43/604	213/18866	1.81463e-22	2.35657e-20	1.28238e-20	PSMC1/PSMC2/PSMC3/PSMC4/PSMC5/PSMC6/PSMD1/PSMD2/PSMD3/PSMD4/PSMD5/PSMD7/PSMD8/PSMD10/PSMD11/PSMD13/PSMD6/PSME3/PSMD14/MAVS/IRF3/TRIM5/WNT5A/SRC/RELA/HMGB1/TBK1/TXK/SYK/HRAS/KRAS/NRAS/MALT1/CHUK/IKBKB/IKBKG/IFNK/IL21/PAK1/FYN/RAF1/PAK2/PAK3	43
GO:0001667	ameboidal-type cell migration	64/604	481/18866	1.94783e-22	2.46298e-20	1.34028e-20	CALR/WNT5A/SRC/SP1/DLL4/ILK/HMGB1/APOH/IL4/PIK3CA/AKT1/EDN1/EDN3/FGF10/SEMA3A/SEMA3B/SEMA3E/SEMA3F/SEMA4B/SEMA4C/SEMA4D/SEMA4F/SEMA4G/SEMA5B/SEMA6C/SEMA6D/LTB4R2/PLXND1/ROBO1/AGT/BMP10/BMP7/CER1/FGF16/FGF18/FGF4/FGF8/GDF2/GDNF/GPI/INSL3/KITLG/NODAL/NRTN/TAC1/TGFB2/ACVR1B/ACVR1C/ADIPOR1/AGTR2/ANGPT4/BMPR2/FGFR1/FLT4/NR2E1/NR2F2/PPARD/TGFBR1/PTPN11/PAK1/PLCG1/PRKCA/PAK3/RHOA	64
GO:0071902	positive regulation of protein serine/threonine kinase activity	54/604	345/18866	2.16104e-22	2.66251e-20	1.44886e-20	HSP90AB1/PSMD10/ELANE/MAPK1/MAPK14/CD81/EIF2AK2/MAPK3/WNT5A/PRDX2/SRC/SOD1/DAXX/TNFSF11/CSK/ILK/MAP2K2/MAP2K1/AGER/CXCR4/MIF/SYK/HRAS/KRAS/IKBKG/AKT1/C5/EDN1/EDN3/FGF10/PROK2/ROBO1/AGT/FGF18/GH1/KITLG/NGF/NRG1/NTF3/PDGFA/PROK1/FGFR1/FLT1/INSR/S1PR2/TGFBR1/PTPN11/PAK1/SHC2/BRAF/RAF1/PAK3/RHOA/MAP3K14	54
GO:0007411	axon guidance	49/604	284/18866	2.69826e-22	3.24129e-20	1.76381e-20	MAPK1/MAPK3/WNT5A/NEO1/SRC/ROBO3/CXCR4/RAC1/PIK3R1/PIK3CA/SEMA3A/SEMA3B/SEMA3E/SEMA3F/SEMA4B/SEMA4C/SEMA4D/SEMA4F/SEMA4G/SEMA5B/SEMA6C/SEMA6D/SLIT1/PLXNA1/PLXNA2/PLXNA3/PLXNB1/PLXNB2/PLXND1/ROBO1/ROBO2/ARTN/BDNF/BMP7/FGF8/GDNF/NRTN/PSPN/BMPR1B/BMPR2/LGR6/TUBB3/PTPN11/PLCG1/FYN/SHC3/GRB2/SOS1/PRKCA	49
GO:0097485	neuron projection guidance	49/604	285/18866	3.16346e-22	3.70742e-20	2.01747e-20	MAPK1/MAPK3/WNT5A/NEO1/SRC/ROBO3/CXCR4/RAC1/PIK3R1/PIK3CA/SEMA3A/SEMA3B/SEMA3E/SEMA3F/SEMA4B/SEMA4C/SEMA4D/SEMA4F/SEMA4G/SEMA5B/SEMA6C/SEMA6D/SLIT1/PLXNA1/PLXNA2/PLXNA3/PLXNB1/PLXNB2/PLXND1/ROBO1/ROBO2/ARTN/BDNF/BMP7/FGF8/GDNF/NRTN/PSPN/BMPR1B/BMPR2/LGR6/TUBB3/PTPN11/PLCG1/FYN/SHC3/GRB2/SOS1/PRKCA	49
GO:0090100	positive regulation of transmembrane receptor protein serine/threonine kinase signaling pathway	32/604	110/18866	3.41262e-22	3.9042e-20	2.12455e-20	HSP90AB1/NEO1/ILK/BMP10/BMP15/BMP3/BMP5/BMP6/BMP7/BMP8A/BMP8B/FGF9/GDF10/GDF11/GDF2/GDF5/GDF9/INHA/INHBB/INHBC/INHBE/LEFTY1/MSTN/NODAL/TGFB2/ACVR1B/ACVR2A/ACVR2B/BMPR1A/BMPR2/TGFBR1/TGFBR3	32
GO:0043405	regulation of MAP kinase activity	53/604	342/18866	8.66038e-22	9.67747e-20	5.26619e-20	ELANE/MAPK1/MAPK14/CD81/EIF2AK2/MAPK3/WNT5A/PRDX2/SRC/SOD1/DAXX/TNFSF11/CSK/ILK/MAP2K2/MAP2K1/AGER/CXCR4/MIF/SYK/HRAS/KRAS/IKBKG/C5/EDN1/EDN3/FGF10/PROK2/ROBO1/AGT/BMP7/FGF18/GH1/KITLG/NGF/NPPA/NRG1/NTF3/PDGFA/PROK1/FGFR1/FLT1/IGF1R/INSR/S1PR2/TGFBR1/PTPN11/PAK1/SHC2/BRAF/RAF1/PAK3/MAP3K14	53
GO:0006367	transcription initiation from RNA polymerase II promoter	40/604	189/18866	8.89688e-22	9.7158e-20	5.28705e-20	CREB1/PSMC2/PSMC3/PSMC4/PSMC5/PSMC6/HMGB1/NPPA/AR/ESR1/ESR2/ESRRB/ESRRG/HNF4A/HNF4G/NR0B1/NR0B2/NR1D2/NR1H2/NR1H4/NR1I2/NR1I3/NR2C1/NR2C2/NR2E1/NR2F6/NR3C2/NR5A1/NR5A2/NR6A1/PGR/PPARA/PPARD/RARA/RARG/RXRA/RXRB/RXRG/THRA/CDK4	40
GO:0046887	positive regulation of hormone secretion	34/604	131/18866	9.99771e-22	1.06753e-19	5.80919e-20	CREB1/RBP4/TFR2/FGA/TCF7L2/TNFSF11/RAC1/PPP3CB/EDN1/EDN3/APLN/BMP6/CRH/GAL/GCG/GHRH/GIP/INHA/INHBB/INS/NMB/NPPA/AIMP1/TAC1/TRH/UCN/UCN3/FGFR1/GHRHR/GIPR/NR0B2/NR1H4/PPARD/PTPN11	34
GO:0032147	activation of protein kinase activity	52/604	331/18866	1.13388e-21	1.18442e-19	6.44524e-20	MAPK1/MAPK14/CD81/EIF2AK2/MAPK3/WNT5A/PRDX2/SRC/SOD1/DAXX/TNFSF11/MAP2K2/MAP2K1/CXCR4/IL4/SYK/MALT1/IKBKG/PIK3CA/AKT1/C5/FGF10/PROK2/AGT/CALCA/EPO/FGF13/GH1/INS/NGF/NRG1/NRG3/NTF3/PROK1/TGFB2/UCN/ACVR2B/ANGPT4/IL23R/INSR/PRLR/S1PR2/TGFBR1/PTPN11/PAK1/SHC2/BRAF/RAF1/PAK2/PAK3/PAK4/MAP3K14	52
GO:0045088	regulation of innate immune response	50/604	307/18866	1.39182e-21	1.42292e-19	7.74308e-20	HSP90AB1/PSMC1/PSMC2/PSMC3/PSMC4/PSMC5/PSMC6/PSMD1/PSMD2/PSMD3/PSMD4/PSMD5/PSMD7/PSMD8/PSMD10/PSMD11/PSMD13/PSMD6/PSME3/PSMD14/MAVS/IRF3/TRIM5/NLRX1/WNT5A/ADAR/SRC/RELA/HMGB1/TBK1/TXK/SYK/HRAS/KRAS/NRAS/MALT1/CHUK/IKBKB/IKBKG/IFNK/IL21/INS/NR1H2/PTPN11/PAK1/NCR2/FYN/RAF1/PAK2/PAK3	50
GO:0048608	reproductive structure development	60/604	443/18866	1.77439e-21	1.77624e-19	9.66578e-20	HSPA5/HSP90AB1/UMODL1/RBP4/MAPK1/MAPK14/MAPK3/WNT5A/SRC/SOD1/MAP2K1/AKT1/FGF10/SEMA3A/ROBO2/BMP15/BMP5/BMP6/BMP7/FGF8/FGF9/FSHB/GDF9/GNRH1/INHA/INHBB/KITLG/NODAL/TGFB2/VGF/ACVR2A/AMHR2/AR/BMPR1B/BMPR2/EPOR/ESR1/FGFR2/FSHR/GHSR/INSR/LGR4/LHCGR/MC2R/NR0B1/NR2F2/NR5A1/PGR/PPARD/PRLR/RARA/RARG/RXFP2/RXRA/SDC1/TGFBR1/PTPN11/GRB2/CASP3/CBL	60
GO:0044706	multi-multicellular organism process	43/604	226/18866	2.08528e-21	2.04485e-19	1.11274e-19	CALR/MAPK1/SEMG1/MAPK3/SOD1/KRAS/AKT1/EDN1/AGRP/AGT/CALCA/CRH/EPO/FSHB/GIP/GNRH1/NODAL/NPFF/NPPA/OXT/PGF/PRL/RLN1/RLN2/TAC1/UCN/ACVR1B/ACVR1C/ACVR2A/ADIPOR2/AR/BMPR2/CRHR1/EPOR/ESR1/GHSR/NR2F2/PGR/PPARD/PRLHR/PRLR/RARA/RXRA	43
GO:0061458	reproductive system development	60/604	447/18866	2.81421e-21	2.70445e-19	1.47168e-19	HSPA5/HSP90AB1/UMODL1/RBP4/MAPK1/MAPK14/MAPK3/WNT5A/SRC/SOD1/MAP2K1/AKT1/FGF10/SEMA3A/ROBO2/BMP15/BMP5/BMP6/BMP7/FGF8/FGF9/FSHB/GDF9/GNRH1/INHA/INHBB/KITLG/NODAL/TGFB2/VGF/ACVR2A/AMHR2/AR/BMPR1B/BMPR2/EPOR/ESR1/FGFR2/FSHR/GHSR/INSR/LGR4/LHCGR/MC2R/NR0B1/NR2F2/NR5A1/PGR/PPARD/PRLR/RARA/RARG/RXFP2/RXRA/SDC1/TGFBR1/PTPN11/GRB2/CASP3/CBL	60
GO:0050731	positive regulation of peptidyl-tyrosine phosphorylation	40/604	195/18866	3.01016e-21	2.83605e-19	1.54329e-19	IFNA2/STAT3/CD81/SRC/IL4/IL2/MIF/SYK/FGF10/SEMA4D/AGT/BDNF/BMP6/CNTF/CSH1/CSHL1/CTF1/EPO/FGF8/GH1/GH2/IL11/IL21/IL3/IL5/KITLG/LACRT/NRG1/NTF3/TNFSF18/TSLP/ANGPT4/CRLF1/FGFR3/IL23R/IL31RA/PTPN11/FYN/TEC/PAK2	40
GO:0043491	protein kinase B signaling	47/604	278/18866	4.79727e-21	4.43286e-19	2.41223e-19	HSP90AA1/HSP90AB1/TCF7L2/SRC/TNFSF11/ILK/RAC1/PIK3R1/PIK3R2/PIK3CA/AKT1/FGF10/FGF16/FGF17/FGF18/FGF19/FGF20/FGF22/FGF23/FGF3/FGF4/FGF6/FGF8/FGF9/IAPP/IL26/INS/KITLG/KL/MSTN/NRG1/NRG4/PDGFA/THPO/CALCR/ESR1/FGFR1/FGFR2/FGFR3/FGFR4/IGF1R/INSR/MC1R/TGFBR1/PTPN11/FYN/GRB2	47
GO:0050919	negative chemotaxis	22/604	47/18866	6.32085e-21	5.7305e-19	3.11837e-19	WNT5A/SEMA3A/SEMA3B/SEMA3E/SEMA3F/SEMA4B/SEMA4C/SEMA4D/SEMA4F/SEMA4G/SEMA5B/SEMA6C/SEMA6D/SLIT1/PLXNA3/ROBO1/ROBO2/NRG1/NRG3/PDGFA/LGR6/RHOA	22
GO:0062012	regulation of small molecule metabolic process	60/604	456/18866	7.78558e-21	6.92079e-19	3.76609e-19	NFYA/NFYB/NFYC/PSMC1/PSMC2/PSMC3/PSMC4/PSMC5/PSMC6/PSMD1/PSMD2/PSMD3/PSMD4/PSMD5/PSMD7/PSMD8/PSMD10/PSMD11/PSMD13/PSMD6/PSME3/PSMD14/FABP5/FABP3/STAT3/NOS2/SRC/SP1/SOD1/NOS1/IL4/AKT1/AKT2/GSK3B/AVP/BMP5/BMP6/CD320/FAM3C/FGF19/GCG/GIP/GUCA2A/INS/PTH/ADCYAP1R1/ADIPOR1/ADIPOR2/ESRRB/FGFR4/GCGR/GHSR/INSR/LEPR/LHCGR/NR1H2/NR1H4/PPARA/PPARD/PDK1	60
GO:0030072	peptide hormone secretion	45/604	257/18866	7.92182e-21	6.92079e-19	3.76609e-19	RBP4/TFR2/NOS2/FGA/TCF7L2/TNFSF11/RAC1/PPP3CB/EDN1/EDN3/APLN/BMP8A/CHGA/CRH/GAL/GCG/GHRH/GIP/INHBB/INS/LTBP4/NPFF/AIMP1/TRH/UCN/UCN3/VGF/VIP/ACVR1C/ACVR2B/CRHR1/GHRHR/GHSR/GIPR/GLP1R/HNF4A/MC4R/MTNR1B/NR0B2/NR1H4/PPARD/SSTR5/PTPN11/RAF1/PRKCA	45
GO:0007631	feeding behavior	30/604	105/18866	1.23812e-20	1.06235e-18	5.78102e-19	STAT3/AGRP/AGT/APLN/BDNF/CALCA/GAL/GCG/IAPP/INS/INSL5/NPY/OXT/PPY/PRLH/PYY/TRH/UCN/CNTFR/GALR2/GALR3/GHSR/LEPR/MC3R/MC4R/OPRD1/OPRL1/OPRM1/PRLHR/FYN	30
GO:0016049	cell growth	62/604	490/18866	1.28993e-20	1.08739e-18	5.91723e-19	HSP90AA1/HSP90AB1/PSMD10/CRABP2/WNT5A/ILK/CXCR4/IL2/PPP3CB/AKT1/GSK3B/EDN1/SEMA3A/SEMA3B/SEMA3E/SEMA3F/SEMA4B/SEMA4C/SEMA4D/SEMA4F/SEMA4G/SEMA5B/SEMA6C/SEMA6D/SLIT1/PLXNA1/PLXNA3/AGT/AVP/BDNF/BMP10/FGF13/GDF2/GDF9/IL9/INS/LTBP4/NGF/NPPA/NPPB/NRG3/SCGB3A1/TGFB2/UCN/ACVR1B/ADIPOR1/ADIPOR2/AGTR2/BMPR2/ESR2/HNF4A/IL17RB/OGFR/PPARA/PPARD/RARG/TGFBR1/TNFRSF12A/PAK1/PAK4/RHOA/CDC42	62
GO:0070661	leukocyte proliferation	49/604	313/18866	2.06266e-20	1.7088e-18	9.2988e-19	IFNA2/IFNA4/IFNA5/IFNA8/IFNA10/IFNA21/LMBR1L/MAPK1/TFRC/IL27/CD81/MAPK3/PRDX2/TNFSF11/HMGB1/TBK1/ARG2/AGER/IL4/IL2/MIF/CRP/SYK/PPP3CB/MALT1/CR2/CD22/FGF10/CD320/EPO/GAL/GNRH1/IFNK/IFNW1/IL21/IL5/KITLG/PTH/TAC1/TNFSF18/IL23R/IL5RA/MPL/NPR3/TNFRSF13C/FYN/SOS1/CASP3/NCK2	49
GO:0038061	NIK/NF-kappaB signaling	38/604	184/18866	2.36442e-20	1.9256e-18	1.04785e-18	CALR/PSMC1/PSMC2/PSMC3/PSMC4/PSMC5/PSMC6/PSMD1/PSMD2/PSMD3/PSMD4/PSMD5/PSMD7/PSMD8/PSMD10/PSMD11/PSMD13/PSMD6/PSME3/PSMD14/EIF2AK2/LIMS1/ILK/RELA/PPP4C/HMGB1/PRDX1/AGER/NFAT5/MALT1/CHUK/AKT1/EDN1/BMP7/ADIPOR1/NR3C2/RHOA/MAP3K14	38
GO:0007565	female pregnancy	39/604	196/18866	3.01053e-20	2.41094e-18	1.31196e-18	CALR/MAPK1/MAPK3/SOD1/KRAS/AKT1/AGRP/AGT/CALCA/CRH/EPO/FSHB/GIP/GNRH1/NODAL/NPFF/NPPA/OXT/PGF/PRL/RLN1/RLN2/UCN/ACVR1B/ACVR1C/ADIPOR2/AR/BMPR2/CRHR1/EPOR/ESR1/GHSR/NR2F2/PGR/PPARD/PRLHR/PRLR/RARA/RXRA	39
GO:0033138	positive regulation of peptidyl-serine phosphorylation	30/604	109/18866	4.06638e-20	3.2031e-18	1.74303e-18	HSP90AA1/HSP90AB1/IFNA2/IFNA4/IFNA5/IFNA8/IFNA10/IFNA21/TFRC/WNT5A/TBK1/NOS1/MIF/PIK3CA/AKT1/AVP/BDNF/GCG/IFNK/IFNW1/IL11/NGF/NTF3/UCN/CALCR/OPRD1/PAK1/ARAF/BRAF/RAF1	30
GO:0007548	sex differentiation	46/604	280/18866	4.26042e-20	3.30182e-18	1.79675e-18	HSPA5/UMODL1/RBP4/WNT5A/SRC/SOD1/FGF10/SEMA3A/ROBO2/BMP15/BMP5/BMP6/FGF8/FGF9/FSHB/GDF9/GNRH1/INHA/INHBB/KITLG/TGFB2/VGF/ACVR1B/ACVR2A/ADCYAP1R1/AMHR2/AR/BMPR1A/BMPR1B/CNTFR/ESR1/FSHR/HNF4A/INSR/LGR4/LHCGR/NR0B1/NR5A1/PGR/RARA/RXFP2/SDC1/TGFBR1/PTPN11/CASP3/CBL	46
GO:0007189	adenylate cyclase-activating G protein-coupled receptor signaling pathway	34/604	147/18866	5.4448e-20	4.15274e-18	2.25979e-18	NOS1/CALCA/CHGA/GCG/GHRH/GPHA2/GPHB5/IAPP/PTH/UCN2/UCN3/VIP/CALCR/CRHR1/FSHR/GALR2/GCGR/GHRHR/GLP1R/LGR4/LGR5/LHCGR/MC1R/MC2R/MC3R/MC4R/OPRL1/OPRM1/PTGER1/RXFP1/RXFP2/S1PR2/TSHR/PRKCA	34
GO:0010565	regulation of cellular ketone metabolic process	38/604	189/18866	6.34158e-20	4.76114e-18	2.59087e-18	PSMC1/PSMC2/PSMC3/PSMC4/PSMC5/PSMC6/PSMD1/PSMD2/PSMD3/PSMD4/PSMD5/PSMD7/PSMD8/PSMD10/PSMD11/PSMD13/PSMD6/PSME3/PSMD14/FABP5/FABP3/AKT1/AKT2/AVP/BMP5/BMP6/FGF19/GIP/INS/ADIPOR1/ADIPOR2/FGFR4/GHSR/NR1H2/NR1H4/PPARA/PPARD/PDK1	38
GO:0071526	semaphorin-plexin signaling pathway	20/604	40/18866	7.12283e-20	5.26541e-18	2.86528e-18	RAC1/SEMA3A/SEMA3B/SEMA3E/SEMA3F/SEMA4B/SEMA4C/SEMA4D/SEMA4F/SEMA4G/SEMA5B/SEMA6C/SEMA6D/PLXNA1/PLXNA2/PLXNA3/PLXNB1/PLXNB2/PLXND1/GDNF	20
GO:0018105	peptidyl-serine phosphorylation	48/604	310/18866	8.21688e-20	5.98214e-18	3.2553e-18	HSP90AA1/HSP90AB1/IFNA2/IFNA4/IFNA5/IFNA8/IFNA10/IFNA21/MAPK1/TFRC/MAPK14/MAPK8/MAPK3/WNT5A/SRC/ILK/MAP2K2/TBK1/NOS1/MIF/SYK/CHUK/IKBKB/PIK3CA/AKT1/AKT2/GSK3B/AVP/BDNF/EPO/GCG/IFNK/IFNW1/IL11/NGF/NTF3/UCN/CALCR/OPRD1/TGFBR1/PAK1/ARAF/BRAF/RAF1/PRKCA/PRKCG/NCK2/PAK2	48
GO:0001558	regulation of cell growth	56/604	420/18866	8.88666e-20	6.37319e-18	3.4681e-18	PSMD10/CRABP2/WNT5A/ILK/CXCR4/IL2/AKT1/GSK3B/EDN1/SEMA3A/SEMA3B/SEMA3E/SEMA3F/SEMA4B/SEMA4C/SEMA4D/SEMA4F/SEMA4G/SEMA5B/SEMA6C/SEMA6D/PLXNA3/AGT/AVP/BDNF/BMP10/FGF13/GDF2/GDF9/IL9/INS/LTBP4/NGF/NPPA/NPPB/NRG3/SCGB3A1/TGFB2/UCN/ACVR1B/ADIPOR1/ADIPOR2/AGTR2/BMPR2/ESR2/HNF4A/IL17RB/OGFR/PPARA/PPARD/TGFBR1/TNFRSF12A/PAK1/PAK4/RHOA/CDC42	56
GO:1904892	regulation of receptor signaling pathway via STAT	34/604	151/18866	1.35601e-19	9.58177e-18	5.21411e-18	IFNA2/IFNA4/IFNA5/IFNA8/IFNA10/IFNA21/STAT3/IL4/IL2/AGT/CNTF/CSH1/CSHL1/CTF1/EPO/GH1/GH2/IFNK/IFNW1/IL21/IL26/IL3/IL5/PRL/TNFSF18/TSLP/ADIPOR1/CRLF1/CRLF2/FGFR3/IL23R/IL31RA/PRLR/FYN	34
GO:0050730	regulation of peptidyl-tyrosine phosphorylation	44/604	263/18866	1.37602e-19	9.58229e-18	5.21439e-18	IFNA2/STAT3/CD81/SRC/IL4/IL2/MIF/SYK/FGF10/SEMA4D/AGT/BDNF/BMP6/CNTF/CSH1/CSHL1/CTF1/EPO/FGF8/GH1/GH2/IL11/IL21/IL3/IL5/KITLG/LACRT/NRG1/NTF3/PDGFA/TNFSF18/TSLP/ANGPT4/CRLF1/FGFR3/IL23R/IL31RA/PTPN11/FYN/TEC/NCK2/PAK2/CBL/CBLB	44
GO:0046425	regulation of receptor signaling pathway via JAK-STAT	33/604	142/18866	1.65553e-19	1.13641e-17	6.18398e-18	IFNA2/IFNA4/IFNA5/IFNA8/IFNA10/IFNA21/STAT3/IL4/IL2/AGT/CNTF/CSH1/CSHL1/CTF1/EPO/GH1/GH2/IFNK/IFNW1/IL21/IL26/IL3/IL5/PRL/TNFSF18/TSLP/ADIPOR1/CRLF1/FGFR3/IL23R/IL31RA/PRLR/FYN	33
GO:0060485	mesenchyme development	46/604	290/18866	1.83458e-19	1.24157e-17	6.75627e-18	MAPK1/MAPK3/WNT5A/TCF7L2/DDX17/ACTA1/GSK3B/EDN1/EDN3/FGF10/SEMA3A/SEMA3B/SEMA3E/SEMA3F/SEMA4B/SEMA4C/SEMA4D/SEMA4F/SEMA4G/SEMA5B/SEMA6C/SEMA6D/ROBO1/ROBO2/AMELX/BMP5/BMP7/CER1/FGF8/FGF9/GDNF/JAG1/KITLG/MDK/NODAL/NRG1/NRTN/TGFB2/ADIPOR1/BMPR1A/BMPR2/FGFR1/FGFR2/IL17RD/TGFBR1/TGFBR3	46
GO:0050673	epithelial cell proliferation	57/604	453/18866	6.59953e-19	4.40427e-17	2.39667e-17	FABP7/MAPK1/NOX5/STAT3/WNT5A/TCF7L2/SP1/DLL4/TNFSF11/MAP2K1/HMGB1/APOH/CCL24/HRAS/NRAS/AKT1/FGF10/PROK2/ROBO1/APLN/BMP5/BMP6/FGF9/FSHB/GDF2/GDF5/IL26/LACRT/MDK/NODAL/PGF/PRL/RETNLB/AIMP1/TGFB2/VEGFB/VIP/ACVR2A/AR/BMPR1A/BMPR2/ESR1/FGFR1/FGFR2/FLT1/FLT4/GHSR/LGR4/LGR5/NR2F2/PGR/PPARD/TGFBR1/TGFBR3/PLCG1/PRKCA/CDC42	57
GO:1904894	positive regulation of receptor signaling pathway via STAT	27/604	93/18866	6.71992e-19	4.42318e-17	2.40696e-17	IFNA2/STAT3/IL4/IL2/AGT/CNTF/CSH1/CSHL1/CTF1/EPO/GH1/GH2/IL21/IL26/IL3/IL5/PRL/TNFSF18/TSLP/ADIPOR1/CRLF1/CRLF2/FGFR3/IL23R/IL31RA/PRLR/FYN	27
GO:0071375	cellular response to peptide hormone stimulus	48/604	330/18866	1.1661e-18	7.57179e-17	4.12034e-17	CREB1/UMODL1/STAT3/SRC/SP1/CSK/RELA/PIK3R1/PIK3R2/PIK3CA/AKT1/AKT2/GSK3B/EDN1/AGT/CSH1/CSHL1/FGF21/GCG/GH1/GH2/INHBB/INS/KL/MSTN/PRL/ADIPOR1/AGTR2/CRHR1/CRHR2/GCGR/GHRHR/GHSR/GLP1R/GLP2R/GNRHR/IGF1R/INSR/LHCGR/NR1H4/PRLR/TSHR/PTPN11/PAK1/FYN/GRB2/SOS1/CDK4	48
GO:0050852	T cell receptor signaling pathway	38/604	206/18866	1.43268e-18	9.17869e-17	4.99477e-17	PSMC1/PSMC2/PSMC3/PSMC4/PSMC5/PSMC6/PSMD1/PSMD2/PSMD3/PSMD4/PSMD5/PSMD7/PSMD8/PSMD10/PSMD11/PSMD13/PSMD6/PSME3/PSMD14/MAPK1/CD81/CSK/RELA/TXK/HRAS/MALT1/CHUK/IKBKB/IKBKG/PIK3R1/PIK3R2/PIK3CA/PAK1/PLCG1/FYN/TEC/PAK2/PAK3	38
GO:0090092	regulation of transmembrane receptor protein serine/threonine kinase signaling pathway	42/604	254/18866	1.48621e-18	9.39639e-17	5.11324e-17	HSPA5/HSP90AB1/WFIKKN1/WNT5A/NEO1/TMPRSS6/ILK/LTBP1/FGF10/BMP10/BMP15/BMP3/BMP5/BMP6/BMP7/BMP8A/BMP8B/CER1/FGF9/GDF10/GDF11/GDF2/GDF5/GDF9/IL17F/INHA/INHBB/INHBC/INHBE/LEFTY1/LTBP4/MSTN/NODAL/TGFB2/ACVR1B/ACVR2A/ACVR2B/BMPR1A/BMPR2/IL17RD/TGFBR1/TGFBR3	42
GO:0033209	tumor necrosis factor-mediated signaling pathway	35/604	173/18866	1.54122e-18	9.61759e-17	5.23361e-17	PSMC1/PSMC2/PSMC3/PSMC4/PSMC5/PSMC6/PSMD1/PSMD2/PSMD3/PSMD4/PSMD5/PSMD7/PSMD8/PSMD10/PSMD11/PSMD13/PSMD6/PSME3/PSMD14/TRAF3/LIMS1/TNFSF11/ILK/RELA/SYK/CHUK/IKBKB/IKBKG/TNFSF18/NR1H4/TNFRSF12A/TNFRSF13C/TNFRSF19/TNFRSF25/MAP3K14	35
GO:0018209	peptidyl-serine modification	48/604	333/18866	1.7042e-18	1.04983e-16	5.71287e-17	HSP90AA1/HSP90AB1/IFNA2/IFNA4/IFNA5/IFNA8/IFNA10/IFNA21/MAPK1/TFRC/MAPK14/MAPK8/MAPK3/WNT5A/SRC/ILK/MAP2K2/TBK1/NOS1/MIF/SYK/CHUK/IKBKB/PIK3CA/AKT1/AKT2/GSK3B/AVP/BDNF/EPO/GCG/IFNK/IFNW1/IL11/NGF/NTF3/UCN/CALCR/OPRD1/TGFBR1/PAK1/ARAF/BRAF/RAF1/PRKCA/PRKCG/NCK2/PAK2	48
GO:0097696	receptor signaling pathway via STAT	35/604	174/18866	1.87242e-18	1.13886e-16	6.19732e-17	IFNA2/IFNA4/IFNA5/IFNA8/IFNA10/IFNA21/STAT3/IL4/IL2/AGT/CNTF/CSH1/CSHL1/CTF1/EPO/GH1/GH2/IFNK/IFNW1/IL21/IL26/IL3/IL5/PRL/THPO/TNFSF18/TSLP/ADIPOR1/CRLF1/CRLF2/FGFR3/IL23R/IL31RA/PRLR/FYN	35
GO:0046427	positive regulation of receptor signaling pathway via JAK-STAT	26/604	90/18866	3.45867e-18	2.07736e-16	1.13044e-16	IFNA2/STAT3/IL4/IL2/AGT/CNTF/CSH1/CSHL1/CTF1/EPO/GH1/GH2/IL21/IL26/IL3/IL5/PRL/TNFSF18/TSLP/ADIPOR1/CRLF1/FGFR3/IL23R/IL31RA/PRLR/FYN	26
GO:0002791	regulation of peptide secretion	51/604	381/18866	3.57798e-18	2.12249e-16	1.155e-16	IRF3/RBP4/PPIA/TFR2/NOS2/FGA/TCF7L2/SRC/TNFSF11/IL2/MIF/SYK/RAC1/PPP3CB/CD22/APLN/BMP6/BMP8A/CHGA/CRH/GCG/GHRH/GIP/GPI/IL26/IL5/INHBB/INS/NPFF/AIMP1/TGFB2/TRH/UCN/UCN3/ACVR1C/AGTR2/GHRHR/GHSR/GIPR/GLP1R/HNF4A/LGR4/MTNR1B/NR0B2/NR1H2/NR1H4/OPRM1/PPARD/SSTR5/PTPN11/PRKCA	51
GO:0071692	protein localization to extracellular region	57/604	470/18866	3.75031e-18	2.19759e-16	1.19586e-16	CANX/IRF3/RBP4/NOX5/PPIA/NOS2/FGA/TCF7L2/SRC/HMGB1/LTBP1/IL2/MIF/SYK/RAC1/PPP3CB/CD22/AGT/BMP6/BMP8A/CER1/CHGA/CRH/GAL/GCG/GIP/GPI/IL26/IL5/INHBB/INS/NPFF/PPY/TGFB2/TRH/UCN3/VGF/VIP/ACVR1C/ACVR2B/AGTR2/GHSR/GIPR/GLP1R/HNF4A/LGR4/MC4R/MTNR1B/NR0B2/NR1H2/NR1H4/OPRM1/PPARD/SSTR5/PTPN11/RAF1/PRKCA	57
GO:0006352	DNA-templated transcription, initiation	41/604	249/18866	4.51301e-18	2.61265e-16	1.42173e-16	CREB1/PSMC2/PSMC3/PSMC4/PSMC5/PSMC6/MAPK3/HMGB1/NPPA/AR/ESR1/ESR2/ESRRB/ESRRG/HNF4A/HNF4G/NR0B1/NR0B2/NR1D2/NR1H2/NR1H4/NR1I2/NR1I3/NR2C1/NR2C2/NR2E1/NR2F6/NR3C2/NR5A1/NR5A2/NR6A1/PGR/PPARA/PPARD/RARA/RARG/RXRA/RXRB/RXRG/THRA/CDK4	41
GO:0002479	antigen processing and presentation of exogenous peptide antigen via MHC class I, TAP-dependent	24/604	75/18866	4.79419e-18	2.74239e-16	1.49233e-16	CALR/PDIA3/PSMC1/PSMC2/PSMC3/PSMC4/PSMC5/PSMC6/PSMD1/PSMD2/PSMD3/PSMD4/PSMD5/PSMD7/PSMD8/PSMD10/PSMD11/PSMD13/PSMD6/PSME3/PSMD14/CHUK/IKBKB/IKBKG	24
GO:0031667	response to nutrient levels	57/604	473/18866	5.0502e-18	2.85485e-16	1.55352e-16	HSPA5/PENK/MAPK1/EIF2AK2/MAPK8/MAPK3/SRC/MPO/SOD1/BECN1/RELA/AKT1/AMELX/BMP7/BMP8A/CAT/CSH1/CSHL1/EPO/FGF21/FGF23/GALP/GAST/GH1/GH2/GHRH/GIP/INHBB/NENF/NPFF/NPY/OXT/PRL/PRLH/PTH/SST/TSHB/UCN/UCN2/UCN3/VGF/ACVR1C/ADIPOR2/BMPR2/GCGR/GHSR/GIPR/MC4R/NR1H4/OPRM1/PPARA/PPARD/RARA/SCTR/SSTR1/PRKCG/CBL	57
GO:0048732	gland development	55/604	443/18866	5.19784e-18	2.90414e-16	1.58035e-16	CREB1/CELA1/MAPK1/MAPK3/WNT5A/PRDX2/SRC/SOD1/TNFSF11/RELA/MAP2K1/CDH1/HRAS/KRAS/PIK3CA/AKT1/AKT2/FGF10/SEMA3A/PLXNA1/PLXND1/ROBO1/APLN/BMP7/CRH/FGF8/GHRH/MDK/NODAL/NRG1/NRG3/PDGFA/PRL/TGFB2/AR/BMPR1A/ESR1/FGFR1/FGFR2/GHRHR/HNF4A/IGF2R/INSR/NR0B1/NR5A1/PGR/PRLR/RARA/RARG/RXRA/TGFBR1/TGFBR3/THRA/RAF1/CDC42	55
GO:1905330	regulation of morphogenesis of an epithelium	35/604	181/18866	7.03269e-18	3.88415e-16	2.11364e-16	PSMC1/PSMC2/PSMC3/PSMC4/PSMC5/PSMC6/PSMD1/PSMD2/PSMD3/PSMD4/PSMD5/PSMD7/PSMD8/PSMD10/PSMD11/PSMD13/PSMD6/PSME3/PSMD14/WNT5A/RAC1/FGF10/AGT/BMP7/GDNF/MDK/PDGFA/AGTR2/AR/ESR1/FGFR1/LGR4/RXRA/RHOA/CDC42	35
GO:0030522	intracellular receptor signaling pathway	42/604	265/18866	7.43892e-18	4.06182e-16	2.21032e-16	CALR/IRF3/FABP5/CRABP2/STAT3/NLRX1/SRC/DAXX/RELA/DDX17/HDAC1/IKBKG/GPHB5/NODAL/AR/ESR1/ESR2/ESRRG/GHRHR/NR0B1/NR1D2/NR1H2/NR1H4/NR1I2/NR1I3/NR2C1/NR2F2/NR3C2/NR5A1/NR5A2/NR6A1/PGR/PPARA/PPARD/RARA/RARG/RXRA/RXRB/RXRG/THRA/PAK1/RHOA	42
GO:0048545	response to steroid hormone	48/604	346/18866	8.38007e-18	4.5243e-16	2.46199e-16	CALR/SRC/DAXX/RELA/DDX17/HDAC1/IL22/ACTA1/KRAS/EDN1/BMP6/BMP7/CRH/EPO/GNRH1/MDK/MSTN/NODAL/OXT/SST/TGFB2/UCN/UCN3/AGTR2/AR/CALCR/ESR1/ESR2/ESRRB/ESRRG/GHRHR/GHSR/NR0B1/NR2C1/NR2E1/NR3C2/PGR/PGRMC2/PPARA/PPARD/RXRA/RXRB/RXRG/SDC1/SSTR5/PAK1/CASP3/RHOA	48
GO:0048762	mesenchymal cell differentiation	39/604	229/18866	9.04391e-18	4.82844e-16	2.62749e-16	MAPK1/MAPK3/WNT5A/TCF7L2/DDX17/GSK3B/EDN1/EDN3/FGF10/SEMA3A/SEMA3B/SEMA3E/SEMA3F/SEMA4B/SEMA4C/SEMA4D/SEMA4F/SEMA4G/SEMA5B/SEMA6C/SEMA6D/AMELX/BMP5/BMP7/FGF8/GDNF/JAG1/KITLG/MDK/NRG1/NRTN/TGFB2/ADIPOR1/BMPR1A/FGFR1/FGFR2/IL17RD/TGFBR1/TGFBR3	39
GO:1903706	regulation of hemopoiesis	58/604	498/18866	1.26744e-17	6.69235e-16	3.64177e-16	CREB1/IFNA2/PSMC1/PSMC2/PSMC3/PSMC4/PSMC5/PSMC6/PSMD1/PSMD2/PSMD3/PSMD4/PSMD5/PSMD7/PSMD8/PSMD10/PSMD11/PSMD13/AP3B1/PSMD6/PSME3/PSMD14/PGLYRP1/PGLYRP2/STAT3/IL27/MAPK14/EIF2AK2/PRDX2/SOD1/SPINK5/TNFSF11/IL17A/HMGB1/HDAC1/AGER/IL4/IL2/SYK/MALT1/PIK3R1/FSHB/IL17D/IL5/INHA/JAG1/KITLG/MDK/THPO/ACVR1B/ACVR2A/IL23R/MPL/RARA/RARG/SOS1/PRKCA/RHOA	58
GO:0060395	SMAD protein signal transduction	24/604	78/18866	1.34388e-17	7.01886e-16	3.81945e-16	BMP10/BMP15/BMP3/BMP5/BMP6/BMP7/BMP8A/BMP8B/GDF10/GDF11/GDF2/GDF5/GDF9/INHA/INHBB/INHBC/INHBE/LEFTY1/MSTN/NODAL/TGFB2/BMPR1A/HNF4A/TGFBR1	24
GO:0010769	regulation of cell morphogenesis involved in differentiation	45/604	310/18866	1.58108e-17	8.16892e-16	4.44528e-16	CALR/CRABP2/WNT5A/FGA/LIMS1/ILK/MAP2K1/RAC1/RAC3/NFATC4/GSK3B/SEMA3A/SEMA3B/SEMA3E/SEMA3F/SEMA4B/SEMA4C/SEMA4D/SEMA4F/SEMA4G/SEMA5B/SEMA6C/SEMA6D/PLXNA1/PLXNA2/PLXNA3/PLXNB1/PLXNB2/PLXND1/ROBO1/ROBO2/BDNF/CSPG5/FGF13/MDK/NGF/BMPR2/MPL/NR2E1/TNFRSF12A/PAK1/PAK2/PAK3/RHOA/CDC42	45
GO:0071356	cellular response to tumor necrosis factor	44/604	297/18866	1.66812e-17	8.52696e-16	4.64011e-16	PSMC1/PSMC2/PSMC3/PSMC4/PSMC5/PSMC6/PSMD1/PSMD2/PSMD3/PSMD4/PSMD5/PSMD7/PSMD8/PSMD10/PSMD11/PSMD13/PSMD6/PSME3/PSMD14/CCL1/MAPK1/MAPK14/MAPK3/TRAF3/LIMS1/TNFSF11/ILK/RELA/CCL16/CCL24/SYK/CHUK/IKBKB/IKBKG/AKT1/EDN1/CALCA/TNFSF18/NR1H4/TNFRSF12A/TNFRSF13C/TNFRSF19/TNFRSF25/MAP3K14	44
GO:0007259	receptor signaling pathway via JAK-STAT	33/604	164/18866	1.78056e-17	9.00587e-16	4.90072e-16	IFNA2/IFNA4/IFNA5/IFNA8/IFNA10/IFNA21/STAT3/IL4/IL2/AGT/CNTF/CSH1/CSHL1/CTF1/EPO/GH1/GH2/IFNK/IFNW1/IL21/IL26/IL3/IL5/PRL/TNFSF18/TSLP/ADIPOR1/CRLF1/FGFR3/IL23R/IL31RA/PRLR/FYN	33
GO:0070482	response to oxygen levels	51/604	396/18866	1.88878e-17	9.45374e-16	5.14444e-16	CREB1/PSMC1/PSMC2/PSMC3/PSMC4/PSMC5/PSMC6/PSMD1/PSMD2/PSMD3/PSMD4/PSMD5/PSMD7/PSMD8/PSMD10/PSMD11/PSMD13/PSMD6/PSME3/PSMD14/PENK/NOX1/NOS2/SRC/AGER/NOS1/CXCR4/AKT1/EDN1/BMP7/CAT/EPO/NPPA/NPPC/PGF/TGFB2/UCN3/VEGFB/ANGPT4/MPL/OPRD1/PPARA/PPARD/TGFBR3/PAK1/RAF1/CASP3/RHOA/CBL/CDK4/PDK1	51
GO:0042590	antigen processing and presentation of exogenous peptide antigen via MHC class I	24/604	80/18866	2.59702e-17	1.28646e-15	7.00053e-16	CALR/PDIA3/PSMC1/PSMC2/PSMC3/PSMC4/PSMC5/PSMC6/PSMD1/PSMD2/PSMD3/PSMD4/PSMD5/PSMD7/PSMD8/PSMD10/PSMD11/PSMD13/PSMD6/PSME3/PSMD14/CHUK/IKBKB/IKBKG	24
GO:0033135	regulation of peptidyl-serine phosphorylation	31/604	145/18866	2.74897e-17	1.34784e-15	7.33451e-16	HSP90AA1/HSP90AB1/IFNA2/IFNA4/IFNA5/IFNA8/IFNA10/IFNA21/TFRC/WNT5A/TBK1/NOS1/MIF/PIK3CA/AKT1/AVP/BDNF/GCG/IFNK/IFNW1/IL11/NGF/NTF3/UCN/CALCR/OPRD1/PAK1/ARAF/BRAF/RAF1/NCK2	31
GO:0036293	response to decreased oxygen levels	49/604	371/18866	2.93276e-17	1.42342e-15	7.74584e-16	CREB1/PSMC1/PSMC2/PSMC3/PSMC4/PSMC5/PSMC6/PSMD1/PSMD2/PSMD3/PSMD4/PSMD5/PSMD7/PSMD8/PSMD10/PSMD11/PSMD13/PSMD6/PSME3/PSMD14/PENK/NOS2/SRC/AGER/NOS1/CXCR4/AKT1/EDN1/BMP7/CAT/EPO/NPPA/NPPC/PGF/TGFB2/UCN3/VEGFB/ANGPT4/MPL/OPRD1/PPARA/PPARD/TGFBR3/PAK1/RAF1/CASP3/RHOA/CBL/PDK1	49
GO:0061448	connective tissue development	41/604	262/18866	2.96276e-17	1.42361e-15	7.74683e-16	UMODL1/MAPK14/MAPK3/WNT5A/RELA/PIK3CA/EDN1/AMELX/BMP10/BMP3/BMP5/BMP6/BMP7/BMP8A/BMP8B/CER1/FGF18/FGF4/FGF6/FGF9/GDF2/GDF5/IL17F/LTBP3/MDK/NPPC/PTH/BMPR1A/BMPR1B/BMPR2/FGFR1/FGFR3/NR1H4/PGRMC2/PPARD/RARA/RARG/TGFBR1/THRA/PTPN11/CDK4	41
GO:0009306	protein secretion	55/604	462/18866	3.4687e-17	1.65021e-15	8.97993e-16	CANX/IRF3/RBP4/NOX5/PPIA/NOS2/FGA/TCF7L2/SRC/HMGB1/IL2/MIF/SYK/RAC1/PPP3CB/CD22/AGT/BMP6/BMP8A/CHGA/CRH/GAL/GCG/GIP/GPI/IL26/IL5/INHBB/INS/NPFF/PPY/TGFB2/TRH/UCN3/VGF/VIP/ACVR1C/ACVR2B/AGTR2/GHSR/GIPR/GLP1R/HNF4A/LGR4/MC4R/MTNR1B/NR0B2/NR1H2/NR1H4/OPRM1/PPARD/SSTR5/PTPN11/RAF1/PRKCA	55
GO:0001666	response to hypoxia	48/604	359/18866	3.80899e-17	1.78279e-15	9.70141e-16	CREB1/PSMC1/PSMC2/PSMC3/PSMC4/PSMC5/PSMC6/PSMD1/PSMD2/PSMD3/PSMD4/PSMD5/PSMD7/PSMD8/PSMD10/PSMD11/PSMD13/PSMD6/PSME3/PSMD14/PENK/NOS2/SRC/AGER/NOS1/CXCR4/AKT1/EDN1/BMP7/CAT/EPO/NPPA/NPPC/PGF/TGFB2/UCN3/VEGFB/ANGPT4/MPL/OPRD1/PPARA/PPARD/TGFBR3/PAK1/RAF1/CASP3/RHOA/PDK1	48
GO:0035592	establishment of protein localization to extracellular region	55/604	463/18866	3.82159e-17	1.78279e-15	9.70141e-16	CANX/IRF3/RBP4/NOX5/PPIA/NOS2/FGA/TCF7L2/SRC/HMGB1/IL2/MIF/SYK/RAC1/PPP3CB/CD22/AGT/BMP6/BMP8A/CHGA/CRH/GAL/GCG/GIP/GPI/IL26/IL5/INHBB/INS/NPFF/PPY/TGFB2/TRH/UCN3/VGF/VIP/ACVR1C/ACVR2B/AGTR2/GHSR/GIPR/GLP1R/HNF4A/LGR4/MC4R/MTNR1B/NR0B2/NR1H2/NR1H4/OPRM1/PPARD/SSTR5/PTPN11/RAF1/PRKCA	55
GO:0048511	rhythmic process	44/604	305/18866	4.64363e-17	2.14545e-15	1.16749e-15	CREB1/HSPA5/NFYA/PTGDS/MAPK8/NOS2/SRC/SP1/HDAC1/GSK3B/PROK2/ROBO2/AGRP/BDNF/CRH/FSHB/GDF9/GHRH/GNRH1/MDK/MSTN/PROK1/TGFB2/BMPR1B/ESR1/FSHR/GHRHR/HNF4A/LGR4/LHCGR/MC3R/MTNR1A/MTNR1B/NR0B2/NR1D2/NR2F6/NR5A1/OPRL1/OPRM1/PGR/PPARA/PRKCG/CASP3/CDK4	44
GO:0002474	antigen processing and presentation of peptide antigen via MHC class I	26/604	99/18866	4.70774e-17	2.15435e-15	1.17233e-15	AZGP1/CALR/CANX/PDIA3/PSMC1/PSMC2/PSMC3/PSMC4/PSMC5/PSMC6/PSMD1/PSMD2/PSMD3/PSMD4/PSMD5/PSMD7/PSMD8/PSMD10/PSMD11/PSMD13/PSMD6/PSME3/PSMD14/CHUK/IKBKB/IKBKG	26
GO:0008543	fibroblast growth factor receptor signaling pathway	28/604	118/18866	5.31267e-17	2.4028e-15	1.30753e-15	MAPK1/MAPK3/WNT5A/FGF10/APLN/FGF12/FGF16/FGF17/FGF18/FGF19/FGF20/FGF21/FGF22/FGF23/FGF3/FGF4/FGF6/FGF8/FGF9/KL/FGFR1/FGFR2/FGFR3/FGFR4/FGFRL1/PTPN11/GRB2/CBL	28
GO:0008361	regulation of cell size	34/604	181/18866	5.35067e-17	2.4028e-15	1.30753e-15	CREB1/HSP90AB1/CRABP2/WNT5A/ILK/VAV2/RAC1/AKT1/GSK3B/EDN1/SEMA3A/SEMA3B/SEMA3E/SEMA3F/SEMA4B/SEMA4C/SEMA4D/SEMA4F/SEMA4G/SEMA5B/SEMA6C/SEMA6D/PLXNA3/BDNF/FGF13/NGF/UCN/BMPR2/RARG/SCTR/TNFRSF12A/PAK1/RHOA/CDK4	34
GO:0034612	response to tumor necrosis factor	45/604	320/18866	5.47089e-17	2.43404e-15	1.32453e-15	PSMC1/PSMC2/PSMC3/PSMC4/PSMC5/PSMC6/PSMD1/PSMD2/PSMD3/PSMD4/PSMD5/PSMD7/PSMD8/PSMD10/PSMD11/PSMD13/PSMD6/PSME3/PSMD14/CCL1/MAPK1/MAPK14/MAPK3/TRAF3/LIMS1/TNFSF11/ILK/RELA/CCL16/CCL24/SYK/CHUK/IKBKB/IKBKG/AKT1/EDN1/CALCA/TNFSF18/NR1H4/TNFRSF12A/TNFRSF13C/TNFRSF19/TNFRSF25/CASP3/MAP3K14	45
GO:0042110	T cell activation	56/604	483/18866	5.84363e-17	2.5625e-15	1.39443e-15	IFNA2/IFNA4/IFNA5/IFNA8/IFNA10/IFNA21/AP3B1/LMBR1L/TFRC/STAT3/IL27/CD81/PRDX2/SRC/SOD1/DLL4/SPINK5/TNFSF11/CSK/HMGB1/ARG2/AGER/IL4/IL2/SYK/RAC1/PPP3CB/MALT1/PIK3R1/PIK3CA/AKT1/CCR9/EPO/GNRH1/IFNK/IFNW1/IL21/INS/JAG2/MDK/TNFSF18/IL23R/LEPR/RARA/TNFRSF13C/PTPN11/PAK1/FYN/GRB2/SOS1/CASP3/NCK2/PAK2/PAK3/RHOA/CDC42	56
GO:0002793	positive regulation of peptide secretion	35/604	193/18866	5.86628e-17	2.5625e-15	1.39443e-15	IRF3/RBP4/PPIA/TFR2/FGA/TCF7L2/SRC/TNFSF11/IL2/MIF/SYK/RAC1/PPP3CB/APLN/BMP6/CRH/GCG/GHRH/GIP/GPI/IL26/IL5/INS/AIMP1/TGFB2/TRH/UCN/UCN3/AGTR2/GHRHR/GIPR/NR0B2/NR1H2/NR1H4/PPARD	35
GO:0051216	cartilage development	35/604	197/18866	1.14567e-16	4.95939e-15	2.69875e-15	MAPK14/MAPK3/WNT5A/RELA/EDN1/AMELX/BMP10/BMP3/BMP5/BMP6/BMP7/BMP8A/BMP8B/CER1/FGF18/FGF4/FGF6/FGF9/GDF2/GDF5/IL17F/LTBP3/MDK/NPPC/PTH/BMPR1A/BMPR1B/BMPR2/FGFR1/FGFR3/RARA/RARG/TGFBR1/THRA/PTPN11	35
GO:0032943	mononuclear cell proliferation	42/604	286/18866	1.27624e-16	5.4407e-15	2.96067e-15	IFNA2/IFNA4/IFNA5/IFNA8/IFNA10/IFNA21/LMBR1L/TFRC/IL27/CD81/PRDX2/HMGB1/TBK1/ARG2/AGER/IL4/IL2/MIF/CRP/SYK/PPP3CB/MALT1/CR2/CD22/FGF10/CD320/EPO/GAL/GNRH1/IFNK/IFNW1/IL21/IL5/TAC1/TNFSF18/IL23R/MPL/TNFRSF13C/FYN/SOS1/CASP3/NCK2	42
GO:0050770	regulation of axonogenesis	34/604	186/18866	1.2795e-16	5.4407e-15	2.96067e-15	CRABP2/WNT5A/ILK/MAP2K1/GSK3B/SEMA3A/SEMA3B/SEMA3E/SEMA3F/SEMA4B/SEMA4C/SEMA4D/SEMA4F/SEMA4G/SEMA5B/SEMA6C/SEMA6D/PLXNA1/PLXNA2/PLXNA3/PLXNB1/PLXNB2/PLXND1/ROBO1/ROBO2/BDNF/FGF13/NGF/BMPR2/TNFRSF12A/PAK1/PAK2/PAK3/RHOA	34
GO:0001819	positive regulation of cytokine production	53/604	447/18866	1.60104e-16	6.74826e-15	3.6722e-15	CREB1/CCL1/ELANE/MAVS/AZU1/IRF3/NOX1/STAT3/NLRX1/IL27/MAPK14/CD81/EIF2AK2/WNT5A/FURIN/SRC/SOD1/IL17A/RELA/HMGB1/TBK1/AGER/IL4/IL2/MIF/TXK/SYK/NFATC4/HRAS/MALT1/CHUK/PIK3R1/C5/AGT/GDF2/IL17B/IL17D/IL17F/IL21/IL26/IL9/INS/MDK/NODAL/TSLP/UCN/AGTR2/CRLF2/FLT4/IL17RA/IL23R/RARA/PTPN11	53
GO:0006521	regulation of cellular amino acid metabolic process	21/604	63/18866	2.28678e-16	9.55474e-15	5.19941e-15	PSMC1/PSMC2/PSMC3/PSMC4/PSMC5/PSMC6/PSMD1/PSMD2/PSMD3/PSMD4/PSMD5/PSMD7/PSMD8/PSMD10/PSMD11/PSMD13/PSMD6/PSME3/PSMD14/INS/NR1H4	21
GO:0070374	positive regulation of ERK1 and ERK2 cascade	36/604	215/18866	2.96482e-16	1.21952e-14	6.63625e-15	CCL1/MAPK3/FGA/SRC/TNFSF11/MAP2K1/HMGB1/AGER/CCL16/CCL24/MIF/HRAS/FGF10/EPO/FGF18/FGF19/FGF20/FGF21/FGF23/FGF4/FGF8/GCG/IL26/NODAL/PDGFA/THPO/CALCR/FGFR2/FGFR3/FGFR4/FLT4/FSHR/OPRM1/PTPN11/BRAF/PRKCA	36
GO:0035265	organ growth	34/604	191/18866	2.96948e-16	1.21952e-14	6.63625e-15	RBP4/MAPK1/MAPK14/SOD1/AKT1/EDN1/FGF10/AGT/BMP10/CER1/FGF20/FGF8/FGF9/NPPA/NPPC/TGFB2/ACVR2B/AGTR2/AR/BMPR1A/ESR1/FGFR1/FGFR2/FGFR3/LEPR/PPARA/PRLR/RARA/RARG/RXRA/TGFBR1/TGFBR3/PTPN11/PAK1	34
GO:0014032	neural crest cell development	23/604	80/18866	3.44275e-16	1.4019e-14	7.62871e-15	MAPK1/MAPK3/EDN1/EDN3/SEMA3A/SEMA3B/SEMA3E/SEMA3F/SEMA4B/SEMA4C/SEMA4D/SEMA4F/SEMA4G/SEMA5B/SEMA6C/SEMA6D/BMP7/GDNF/JAG1/KITLG/NRG1/NRTN/BMPR1A	23
GO:0045137	development of primary sexual characteristics	37/604	229/18866	3.76291e-16	1.5194e-14	8.26809e-15	HSPA5/UMODL1/WNT5A/SRC/SOD1/SEMA3A/ROBO2/BMP15/FGF8/FGF9/FSHB/GDF9/GNRH1/INHA/INHBB/KITLG/TGFB2/VGF/ACVR1B/ACVR2A/ADCYAP1R1/AMHR2/AR/BMPR1B/ESR1/FSHR/INSR/LHCGR/NR0B1/NR5A1/PGR/RARA/RXFP2/SDC1/TGFBR1/CASP3/CBL	37
GO:0001503	ossification	50/604	412/18866	4.65358e-16	1.86337e-14	1.01399e-14	PSMC2/PENK/MAPK1/MAPK14/MAPK3/WNT5A/ADAR/TNFSF11/ILK/AKT1/SEMA4D/PLXNB1/AMELX/BMP3/BMP5/BMP6/BMP7/BMP8A/BMP8B/CALCA/CAT/CER1/CLEC11A/FGF18/FGF23/FGF9/GDF10/GDF2/GDF5/JAG1/KL/LTBP3/MDK/NPPC/OXT/PTH/TAC1/TGFB2/ACVR2A/ACVR2B/BMPR1A/BMPR1B/BMPR2/FGFR2/FGFR3/LGR4/SORT1/THRA/PTPN11/RHOA	50
GO:0046651	lymphocyte proliferation	41/604	283/18866	4.83614e-16	1.92047e-14	1.04506e-14	IFNA2/IFNA4/IFNA5/IFNA8/IFNA10/IFNA21/LMBR1L/TFRC/IL27/CD81/PRDX2/HMGB1/TBK1/ARG2/AGER/IL4/IL2/MIF/SYK/PPP3CB/MALT1/CR2/CD22/FGF10/CD320/EPO/GAL/GNRH1/IFNK/IFNW1/IL21/IL5/TAC1/TNFSF18/IL23R/MPL/TNFRSF13C/FYN/SOS1/CASP3/NCK2	41
GO:2000736	regulation of stem cell differentiation	27/604	118/18866	5.17556e-16	2.03131e-14	1.10538e-14	PSMC1/PSMC2/PSMC3/PSMC4/PSMC5/PSMC6/PSMD1/PSMD2/PSMD3/PSMD4/PSMD5/PSMD7/PSMD8/PSMD10/PSMD11/PSMD13/PSMD6/PSME3/PSMD14/STAT3/EIF2AK2/BMP7/GDNF/JAG1/LTBP3/TGFB2/ESRRB	27
GO:1901653	cellular response to peptide	49/604	398/18866	5.19982e-16	2.03131e-14	1.10538e-14	CREB1/UMODL1/STAT3/SRC/SP1/CSK/RELA/AGER/PIK3R1/PIK3R2/PIK3CA/AKT1/AKT2/GSK3B/EDN1/AGT/CSH1/CSHL1/FGF21/GCG/GH1/GH2/INHBB/INS/KL/MSTN/PRL/ADIPOR1/AGTR2/CRHR1/CRHR2/GCGR/GHRHR/GHSR/GLP1R/GLP2R/GNRHR/IGF1R/INSR/LHCGR/NR1H4/PRLR/TSHR/PTPN11/PAK1/FYN/GRB2/SOS1/CDK4	49
GO:0051222	positive regulation of protein transport	46/604	354/18866	5.38026e-16	2.08485e-14	1.13451e-14	HSPA1L/HSP90AB1/MAVS/IRF3/RBP4/MAPK1/PPIA/MAPK14/CD81/MAPK8/FGA/TCF7L2/SRC/CDH1/IL2/MIF/SYK/RAC1/PPP3CB/PPP3R1/CHP2/HRAS/PIK3R1/PIK3R2/AKT2/GSK3B/BMP6/CRH/GCG/GIP/GPI/IL26/IL5/INS/TGFB2/TRH/UCN3/AGTR2/GIPR/NR0B2/NR1H2/NR1H4/PPARD/PAK1/FYN/CDC42	46
GO:0046660	female sex differentiation	27/604	119/18866	6.49661e-16	2.4973e-14	1.35896e-14	HSPA5/UMODL1/RBP4/WNT5A/SRC/SOD1/FGF10/ROBO2/BMP15/FSHB/GDF9/GNRH1/INHA/INHBB/KITLG/VGF/ACVR1B/ADCYAP1R1/AMHR2/BMPR1B/ESR1/FSHR/INSR/LHCGR/NR5A1/PGR/CASP3	27
GO:0042180	cellular ketone metabolic process	39/604	260/18866	7.7997e-16	2.97441e-14	1.61858e-14	PSMC1/PSMC2/PSMC3/PSMC4/PSMC5/PSMC6/PSMD1/PSMD2/PSMD3/PSMD4/PSMD5/PSMD7/PSMD8/PSMD10/PSMD11/PSMD13/PSMD6/PSME3/PSMD14/FABP5/FABP3/AKT1/AKT2/AVP/BMP5/BMP6/FGF19/FSHB/GIP/INS/ADIPOR1/ADIPOR2/FGFR4/GHSR/NR1H2/NR1H4/PPARA/PPARD/PDK1	39
GO:0045927	positive regulation of growth	40/604	274/18866	8.52883e-16	3.22685e-14	1.75596e-14	CREB1/PSMD10/CRABP2/MAPK1/MAPK14/ILK/CXCR4/IL2/AKT1/EDN1/SEMA4D/AVP/BDNF/BMP10/CSH1/CSHL1/FGF8/FGF9/GH1/GH2/GHRH/IL9/INS/NGF/TGFB2/UCN/BMPR1A/BMPR2/FGFR1/FGFR2/GHRHR/GHSR/INSR/PPARD/TGFBR1/TGFBR3/TNFRSF12A/PAK1/RHOA/CDC42	40
GO:0008217	regulation of blood pressure	33/604	187/18866	1.06905e-15	4.01312e-14	2.18382e-14	NOX1/NOS2/SOD1/NOS1/CMA1/EDN1/EDN2/EDN3/AGT/APLN/AVP/CALCA/CHGA/CRH/NPFF/NPPA/NPPB/NPY/OXT/TAC1/UCN/AGTR2/AR/AVPR2/BMPR2/GCGR/GLP1R/MC3R/NPR3/NR2F2/OPRL1/PPARA/RHOA	33
GO:0071774	response to fibroblast growth factor	30/604	153/18866	1.11255e-15	4.14129e-14	2.25356e-14	MAPK1/MAPK3/WNT5A/DLL4/FGF10/APLN/FGF12/FGF16/FGF17/FGF18/FGF19/FGF20/FGF21/FGF22/FGF23/FGF3/FGF4/FGF6/FGF8/FGF9/KL/PTH/FGFR1/FGFR2/FGFR3/FGFR4/FGFRL1/PTPN11/GRB2/CBL	30
GO:0014031	mesenchymal cell development	23/604	84/18866	1.12905e-15	4.14129e-14	2.25356e-14	MAPK1/MAPK3/EDN1/EDN3/SEMA3A/SEMA3B/SEMA3E/SEMA3F/SEMA4B/SEMA4C/SEMA4D/SEMA4F/SEMA4G/SEMA5B/SEMA6C/SEMA6D/BMP7/GDNF/JAG1/KITLG/NRG1/NRTN/BMPR1A	23
GO:0048864	stem cell development	23/604	84/18866	1.12905e-15	4.14129e-14	2.25356e-14	MAPK1/MAPK3/EDN1/EDN3/SEMA3A/SEMA3B/SEMA3E/SEMA3F/SEMA4B/SEMA4C/SEMA4D/SEMA4F/SEMA4G/SEMA5B/SEMA6C/SEMA6D/BMP7/GDNF/JAG1/KITLG/NRG1/NRTN/BMPR1A	23
GO:1901215	negative regulation of neuron death	35/604	212/18866	1.21404e-15	4.41929e-14	2.40484e-14	CREB1/HSP90AB1/PSMC1/STAT3/SOD1/ILK/NFATC4/HRAS/KRAS/IKBKG/PIK3CA/AKT1/GSK3B/BDNF/CHGA/CNTF/EPO/FGF20/FGF21/FGF8/GDF5/GDNF/MDK/NENF/NGF/NTF3/UCN/CNTFR/CRLF1/MTNR1B/PPARA/FYN/PRKCG/RHOA/CBL	35
GO:0090276	regulation of peptide hormone secretion	35/604	213/18866	1.40989e-15	5.09364e-14	2.77181e-14	RBP4/TFR2/NOS2/FGA/TCF7L2/TNFSF11/RAC1/PPP3CB/APLN/BMP8A/CHGA/CRH/GCG/GHRH/GIP/INHBB/INS/NPFF/AIMP1/TRH/UCN/UCN3/ACVR1C/GHRHR/GHSR/GIPR/GLP1R/HNF4A/MTNR1B/NR0B2/NR1H4/PPARD/SSTR5/PTPN11/PRKCA	35
GO:0032496	response to lipopolysaccharide	44/604	334/18866	1.43208e-15	5.13519e-14	2.79442e-14	ELANE/DEFA6/DEFA5/DEFA4/PENK/IRF3/MAPK1/TRIM5/MAPK14/MAPK8/MAPK3/WNT5A/NOS2/PRDX2/SRC/MPO/RELA/HMGB1/NOS1/MIF/MALT1/CHUK/NFKBIB/AKT1/EDN1/FGF10/BMP6/EPO/GNRH1/IL1F10/LACRT/TAC1/FGFR2/GHSR/IL23R/NR1H4/OPRM1/PPARD/PTGER1/RARA/PRKCA/CASP3/RHOA/CDK4	44
GO:1901214	regulation of neuron death	43/604	321/18866	1.65635e-15	5.89538e-14	3.20809e-14	CREB1/HSP90AB1/PSMC1/STAT3/WNT5A/SOD1/DAXX/ILK/LANCL1/TBK1/NFATC4/HRAS/KRAS/IKBKG/PIK3CA/AKT1/GSK3B/BDNF/CHGA/CNTF/EPO/FGF20/FGF21/FGF8/GDF5/GDNF/MDK/NENF/NGF/NTF3/TGFB2/UCN/CNTFR/CRLF1/MTNR1B/PPARA/FYN/PRKCG/CASP3/PAK3/RHOA/CDC42/CBL	43
GO:0030308	negative regulation of cell growth	33/604	190/18866	1.73768e-15	6.13938e-14	3.34086e-14	WNT5A/SEMA3A/SEMA3B/SEMA3E/SEMA3F/SEMA4B/SEMA4C/SEMA4D/SEMA4F/SEMA4G/SEMA5B/SEMA6C/SEMA6D/PLXNA3/AGT/BMP10/FGF13/GDF2/GDF9/NPPA/NPPB/SCGB3A1/TGFB2/ACVR1B/ADIPOR1/ADIPOR2/AGTR2/BMPR2/ESR2/HNF4A/PPARA/PPARD/PAK1	33
GO:0044344	cellular response to fibroblast growth factor stimulus	29/604	146/18866	2.34185e-15	8.21356e-14	4.46957e-14	MAPK1/MAPK3/WNT5A/DLL4/FGF10/APLN/FGF12/FGF16/FGF17/FGF18/FGF19/FGF20/FGF21/FGF22/FGF23/FGF3/FGF4/FGF6/FGF8/FGF9/KL/FGFR1/FGFR2/FGFR3/FGFR4/FGFRL1/PTPN11/GRB2/CBL	29
GO:1904951	positive regulation of establishment of protein localization	46/604	370/18866	2.9308e-15	1.02047e-13	5.5531e-14	HSPA1L/HSP90AB1/MAVS/IRF3/RBP4/MAPK1/PPIA/MAPK14/CD81/MAPK8/FGA/TCF7L2/SRC/CDH1/IL2/MIF/SYK/RAC1/PPP3CB/PPP3R1/CHP2/HRAS/PIK3R1/PIK3R2/AKT2/GSK3B/BMP6/CRH/GCG/GIP/GPI/IL26/IL5/INS/TGFB2/TRH/UCN3/AGTR2/GIPR/NR0B2/NR1H2/NR1H4/PPARD/PAK1/FYN/CDC42	46
GO:0014068	positive regulation of phosphatidylinositol 3-kinase signaling	23/604	88/18866	3.44923e-15	1.19234e-13	6.48837e-14	SRC/BECN1/PIK3R1/PIK3CA/SEMA4D/PLXNB1/AGT/CAT/EPO/GH1/INS/NTF3/PDGFA/TGFB2/EPOR/FGFR1/FLT1/FSHR/IGF1R/INSR/PPARD/FYN/CBL	23
GO:0032102	negative regulation of response to external stimulus	50/604	433/18866	3.50237e-15	1.20206e-13	6.54127e-14	ELANE/PGLYRP1/FABP7/NLRX1/KLKB1/WNT5A/ADAR/PRDX2/FGA/SOD1/SPINK5/KNG1/PROC/ARG2/APOH/AGER/IL4/IL2/MIF/C5/EDN1/SEMA3A/SEMA3B/SEMA3E/SEMA3F/SEMA4B/SEMA4C/SEMA4D/SEMA4F/SEMA4G/SEMA5B/SEMA6C/SEMA6D/GPR17/PLXNA3/ROBO1/ROBO2/INS/LACRT/MDK/NENF/NPFF/PDGFA/UCN/GHSR/NR1D2/NR1H2/NR1H4/PPARA/PPARD	50
GO:0002429	immune response-activating cell surface receptor signaling pathway	53/604	481/18866	3.60143e-15	1.21865e-13	6.63153e-14	HSP90AA1/HSP90AB1/PSMC1/PSMC2/PSMC3/PSMC4/PSMC5/PSMC6/PSMD1/PSMD2/PSMD3/PSMD4/PSMD5/PSMD7/PSMD8/PSMD10/PSMD11/PSMD13/PSMD6/PSME3/PSMD14/MAPK1/CD81/MAPK3/SRC/CSK/RELA/TXK/SYK/VAV2/RAC1/HRAS/KRAS/NRAS/MALT1/CHUK/IKBKB/IKBKG/CR2/PIK3R1/PIK3R2/PIK3CA/CD22/GPR32/PAK1/PLCG1/FYN/GRB2/RAF1/TEC/PAK2/PAK3/CDC42	53
GO:0002757	immune response-activating signal transduction	53/604	481/18866	3.60143e-15	1.21865e-13	6.63153e-14	HSP90AA1/HSP90AB1/PSMC1/PSMC2/PSMC3/PSMC4/PSMC5/PSMC6/PSMD1/PSMD2/PSMD3/PSMD4/PSMD5/PSMD7/PSMD8/PSMD10/PSMD11/PSMD13/PSMD6/PSME3/PSMD14/MAPK1/CD81/MAPK3/SRC/CSK/RELA/TXK/SYK/VAV2/RAC1/HRAS/KRAS/NRAS/MALT1/CHUK/IKBKB/IKBKG/CR2/PIK3R1/PIK3R2/PIK3CA/CD22/GPR32/PAK1/PLCG1/FYN/GRB2/RAF1/TEC/PAK2/PAK3/CDC42	53
GO:0014033	neural crest cell differentiation	23/604	89/18866	4.51386e-15	1.51672e-13	8.25353e-14	MAPK1/MAPK3/EDN1/EDN3/SEMA3A/SEMA3B/SEMA3E/SEMA3F/SEMA4B/SEMA4C/SEMA4D/SEMA4F/SEMA4G/SEMA5B/SEMA6C/SEMA6D/BMP7/GDNF/JAG1/KITLG/NRG1/NRTN/BMPR1A	23
GO:0070997	neuron death	45/604	360/18866	4.855e-15	1.62002e-13	8.81566e-14	CREB1/HSPA5/HSP90AB1/PSMC1/STAT3/WNT5A/SOD1/DAXX/ILK/LANCL1/TBK1/NFATC4/HRAS/KRAS/IKBKG/PIK3CA/AKT1/AKT2/GSK3B/BDNF/CHGA/CNTF/EPO/FGF20/FGF21/FGF8/GDF5/GDNF/MDK/NENF/NGF/NTF3/TGFB2/UCN/CNTFR/CRLF1/MTNR1B/PPARA/FYN/PRKCG/CASP3/PAK3/RHOA/CDC42/CBL	45
GO:0033238	regulation of cellular amine metabolic process	22/604	81/18866	5.71921e-15	1.89523e-13	1.03133e-13	PSMC1/PSMC2/PSMC3/PSMC4/PSMC5/PSMC6/PSMD1/PSMD2/PSMD3/PSMD4/PSMD5/PSMD7/PSMD8/PSMD10/PSMD11/PSMD13/PSMD6/PSME3/PSMD14/HTR1A/INS/NR1H4	22
GO:0008406	gonad development	35/604	223/18866	5.98997e-15	1.97136e-13	1.07275e-13	HSPA5/UMODL1/WNT5A/SRC/SOD1/SEMA3A/ROBO2/BMP15/FGF8/FGF9/FSHB/GDF9/GNRH1/INHA/INHBB/KITLG/TGFB2/VGF/ACVR2A/AMHR2/AR/BMPR1B/ESR1/FSHR/INSR/LHCGR/NR0B1/NR5A1/PGR/RARA/RXFP2/SDC1/TGFBR1/CASP3/CBL	35
GO:0048846	axon extension involved in axon guidance	16/604	37/18866	6.91211e-15	2.22446e-13	1.21048e-13	WNT5A/SEMA3A/SEMA3B/SEMA3E/SEMA3F/SEMA4B/SEMA4C/SEMA4D/SEMA4F/SEMA4G/SEMA5B/SEMA6C/SEMA6D/SLIT1/PLXNA3/BMPR2	16
GO:1902284	neuron projection extension involved in neuron projection guidance	16/604	37/18866	6.91211e-15	2.22446e-13	1.21048e-13	WNT5A/SEMA3A/SEMA3B/SEMA3E/SEMA3F/SEMA4B/SEMA4C/SEMA4D/SEMA4F/SEMA4G/SEMA5B/SEMA6C/SEMA6D/SLIT1/PLXNA3/BMPR2	16
GO:0048588	developmental cell growth	36/604	237/18866	6.93972e-15	2.22446e-13	1.21048e-13	HSP90AA1/HSP90AB1/CRABP2/WNT5A/ILK/CXCR4/PPP3CB/GSK3B/EDN1/SEMA3A/SEMA3B/SEMA3E/SEMA3F/SEMA4B/SEMA4C/SEMA4D/SEMA4F/SEMA4G/SEMA5B/SEMA6C/SEMA6D/SLIT1/PLXNA1/PLXNA3/AGT/BDNF/FGF13/GDF9/NGF/NPPA/AGTR2/BMPR2/PPARA/RARG/TNFRSF12A/PAK1	36
GO:0048843	negative regulation of axon extension involved in axon guidance	14/604	26/18866	6.94419e-15	2.22446e-13	1.21048e-13	WNT5A/SEMA3A/SEMA3B/SEMA3E/SEMA3F/SEMA4B/SEMA4C/SEMA4D/SEMA4F/SEMA4G/SEMA5B/SEMA6C/SEMA6D/PLXNA3	14
GO:0040013	negative regulation of locomotion	47/604	397/18866	9.50337e-15	3.02408e-13	1.64562e-13	CALR/ELANE/STAT3/SEMG1/WNT5A/DLL4/SEMG2/ILK/HMGB1/APOH/IL4/CDH1/MIF/AKT1/C5/SEMA3A/SEMA3B/SEMA3E/SEMA3F/SEMA4B/SEMA4C/SEMA4D/SEMA4F/SEMA4G/SEMA5B/SEMA6C/SEMA6D/PLXNA3/ROBO1/ROBO2/BMP10/BMP5/GDF2/GNRH1/JAG1/NODAL/NRG1/NRG3/ACVR1C/ADIPOR1/AGTR2/ANGPT4/BMPR1A/GHSR/NR2F2/PPARD/RHOA	47
GO:0050708	regulation of protein secretion	44/604	352/18866	9.87739e-15	3.12243e-13	1.69913e-13	IRF3/RBP4/PPIA/NOS2/FGA/TCF7L2/SRC/IL2/MIF/SYK/RAC1/PPP3CB/CD22/BMP6/BMP8A/CHGA/CRH/GCG/GIP/GPI/IL26/IL5/INHBB/INS/NPFF/TGFB2/TRH/UCN3/ACVR1C/AGTR2/GHSR/GIPR/GLP1R/HNF4A/LGR4/MTNR1B/NR0B2/NR1H2/NR1H4/OPRM1/PPARD/SSTR5/PTPN11/PRKCA	44
GO:0048841	regulation of axon extension involved in axon guidance	15/604	32/18866	1.09622e-14	3.44271e-13	1.87342e-13	WNT5A/SEMA3A/SEMA3B/SEMA3E/SEMA3F/SEMA4B/SEMA4C/SEMA4D/SEMA4F/SEMA4G/SEMA5B/SEMA6C/SEMA6D/PLXNA3/BMPR2	15
GO:0070371	ERK1 and ERK2 cascade	42/604	325/18866	1.2732e-14	3.97254e-13	2.16174e-13	CCL1/MAPK1/MAPK3/FGA/SRC/TNFSF11/CSK/MAP2K2/MAP2K1/HMGB1/AGER/CCL16/CCL24/MIF/SYK/HRAS/FGF10/AGT/AVP/EPO/FGF18/FGF19/FGF20/FGF21/FGF23/FGF4/FGF8/GCG/IL26/NODAL/PDGFA/THPO/CALCR/FGFR2/FGFR3/FGFR4/FLT4/FSHR/OPRM1/PTPN11/BRAF/PRKCA	42
GO:0050886	endocrine process	22/604	84/18866	1.31702e-14	4.08276e-13	2.22171e-13	NOX1/KRAS/CMA1/EDN1/EDN2/EDN3/AGT/APLN/BMP6/CRH/GAL/GDF9/INHA/INHBB/TAC1/UCN/AGTR2/AVPR2/CRHR1/FGFR1/PTPN11/RHOA	22
GO:0070498	interleukin-1-mediated signaling pathway	24/604	103/18866	1.43269e-14	4.41287e-13	2.40135e-13	PSMC1/PSMC2/PSMC3/PSMC4/PSMC5/PSMC6/PSMD1/PSMD2/PSMD3/PSMD4/PSMD5/PSMD7/PSMD8/PSMD10/PSMD11/PSMD13/PSMD6/PSME3/PSMD14/MAPK3/RELA/CHUK/IKBKB/IKBKG	24
GO:0002237	response to molecule of bacterial origin	44/604	356/18866	1.48949e-14	4.55859e-13	2.48065e-13	ELANE/DEFA6/DEFA5/DEFA4/PENK/IRF3/MAPK1/TRIM5/MAPK14/MAPK8/MAPK3/WNT5A/NOS2/PRDX2/SRC/MPO/RELA/HMGB1/NOS1/MIF/MALT1/CHUK/NFKBIB/AKT1/EDN1/FGF10/BMP6/EPO/GNRH1/IL1F10/LACRT/TAC1/FGFR2/GHSR/IL23R/NR1H4/OPRM1/PPARD/PTGER1/RARA/PRKCA/CASP3/RHOA/CDK4	44
GO:0035270	endocrine system development	26/604	125/18866	2.08514e-14	6.34119e-13	3.45068e-13	CREB1/MAPK1/MAPK3/WNT5A/MAP2K1/CDH1/AKT1/GSK3B/FGF10/BMP5/BMP6/CRH/FGF8/GHRH/GIP/MDK/BMPR1A/GHRHR/GIPR/HNF4A/INSR/NR0B1/NR5A1/TGFBR1/THRA/RAF1	26
GO:1901532	regulation of hematopoietic progenitor cell differentiation	22/604	86/18866	2.24885e-14	6.79606e-13	3.69821e-13	PSMC1/PSMC2/PSMC3/PSMC4/PSMC5/PSMC6/PSMD1/PSMD2/PSMD3/PSMD4/PSMD5/PSMD7/PSMD8/PSMD10/PSMD11/PSMD13/PSMD6/PSME3/PSMD14/EIF2AK2/KITLG/SOS1	22
GO:0046545	development of primary female sexual characteristics	24/604	105/18866	2.2738e-14	6.82849e-13	3.71586e-13	HSPA5/UMODL1/SRC/SOD1/ROBO2/BMP15/FSHB/GDF9/GNRH1/INHA/INHBB/KITLG/VGF/ACVR1B/ADCYAP1R1/AMHR2/BMPR1B/ESR1/FSHR/INSR/LHCGR/NR5A1/PGR/CASP3	24
GO:0022407	regulation of cell-cell adhesion	49/604	439/18866	2.52911e-14	7.54807e-13	4.10743e-13	IFNA2/AP3B1/ELANE/TFRC/MAPK14/CD81/WNT5A/PRDX2/FGA/SRC/TNFSF11/CSK/RELA/HMGB1/ARG2/AGER/IL4/CDH1/IL2/SYK/RAC1/NFAT5/MALT1/PIK3R1/PIK3CA/AKT1/BMP6/BMP7/EPO/GNRH1/IL21/JAG1/MDK/NODAL/IL23R/PPARA/RARA/TNFRSF13C/PTPN11/PAK1/FYN/GRB2/PRKCA/CASP3/NCK2/PAK2/PAK3/RHOA/CDC42	49
GO:1902668	negative regulation of axon guidance	14/604	28/18866	2.71864e-14	8.06361e-13	4.38798e-13	WNT5A/SEMA3A/SEMA3B/SEMA3E/SEMA3F/SEMA4B/SEMA4C/SEMA4D/SEMA4F/SEMA4G/SEMA5B/SEMA6C/SEMA6D/PLXNA3	14
GO:0045785	positive regulation of cell adhesion	48/604	428/18866	3.92471e-14	1.15695e-12	6.29575e-13	CALR/AP3B1/ELANE/AZU1/TFRC/CD81/WNT5A/FGA/SRC/LIMS1/TNFSF11/CSK/ILK/RELA/HMGB1/AGER/IL4/IL2/SYK/RAC1/RAC3/NFAT5/MALT1/PIK3R1/PIK3CA/AKT1/GSK3B/BMP7/CSPG5/EPO/IL21/MDK/NODAL/TGFB2/TNFSF18/IL23R/RARA/TNFRSF13C/PTPN11/PAK1/FYN/GRB2/PRKCA/NCK2/PAK2/PAK3/RHOA/CDC42	48
GO:0022409	positive regulation of cell-cell adhesion	38/604	279/18866	4.45092e-14	1.30407e-12	7.09634e-13	AP3B1/ELANE/TFRC/CD81/WNT5A/FGA/SRC/TNFSF11/CSK/RELA/HMGB1/AGER/IL4/IL2/SYK/RAC1/NFAT5/MALT1/PIK3R1/PIK3CA/AKT1/BMP7/EPO/IL21/MDK/NODAL/IL23R/RARA/TNFRSF13C/PTPN11/PAK1/FYN/GRB2/NCK2/PAK2/PAK3/RHOA/CDC42	38
GO:0042531	positive regulation of tyrosine phosphorylation of STAT protein	20/604	71/18866	4.60423e-14	1.34081e-12	7.29628e-13	IFNA2/STAT3/IL4/IL2/CNTF/CSH1/CSHL1/CTF1/EPO/GH1/GH2/IL21/IL3/TNFSF18/TSLP/CRLF1/FGFR3/IL23R/IL31RA/FYN	20
GO:0045926	negative regulation of growth	36/604	254/18866	6.15109e-14	1.78048e-12	9.68884e-13	RBP4/WNT5A/SEMA3A/SEMA3B/SEMA3E/SEMA3F/SEMA4B/SEMA4C/SEMA4D/SEMA4F/SEMA4G/SEMA5B/SEMA6C/SEMA6D/PLXNA3/AGT/BMP10/FGF13/GDF2/GDF9/MSTN/NPPA/NPPB/SCGB3A1/TGFB2/ACVR1B/ADIPOR1/ADIPOR2/AGTR2/BMPR2/ESR2/FGFR3/HNF4A/PPARA/PPARD/PAK1	36
GO:0003018	vascular process in circulatory system	31/604	190/18866	7.40367e-14	2.13022e-12	1.1592e-12	AZU1/FABP5/FGA/SRC/SOD1/KNG1/HTR1A/NOS1/CRP/AKT1/EDN1/EDN2/EDN3/AGT/APLN/AVP/BMP6/CALCA/CHGA/INS/NPPA/NPPB/NPPC/UCN/VIP/AGTR2/AVPR2/BMPR2/MTNR1B/PPARD/RHOA	31
GO:0014065	phosphatidylinositol 3-kinase signaling	28/604	154/18866	7.45254e-14	2.13152e-12	1.15991e-12	MAPK1/MAPK3/SRC/BECN1/PIK3R1/PIK3R2/PIK3CA/AKT1/EDN1/SEMA4D/PLXNB1/AGT/CAT/EPO/GH1/INS/NTF3/PDGFA/TGFB2/EPOR/FGFR1/FLT1/FSHR/IGF1R/INSR/PPARD/FYN/CBL	28
GO:0048771	tissue remodeling	30/604	178/18866	7.76087e-14	2.20657e-12	1.20075e-12	CELA1/TFRC/SRC/DLL4/TNFSF11/CSK/AGER/IL2/SYK/RAC1/FGF10/AGT/CALCA/FGF8/FSHB/GDF5/IAPP/IL21/JAG1/LTBP3/MDK/PTH/ACVR2B/AGTR2/BMPR2/FLT4/LEPR/LGR4/MC4R/PRKCA	30
GO:0035296	regulation of tube diameter	27/604	143/18866	8.01443e-14	2.25201e-12	1.22547e-12	FGA/SOD1/KNG1/HTR1A/NOS1/CRP/AKT1/EDN1/EDN2/EDN3/AGT/APLN/AVP/CALCA/CHGA/INS/NPPA/NPPB/NPPC/UCN/VIP/AGTR2/AVPR2/BMPR2/MTNR1B/PPARD/RHOA	27
GO:0097746	blood vessel diameter maintenance	27/604	143/18866	8.01443e-14	2.25201e-12	1.22547e-12	FGA/SOD1/KNG1/HTR1A/NOS1/CRP/AKT1/EDN1/EDN2/EDN3/AGT/APLN/AVP/CALCA/CHGA/INS/NPPA/NPPB/NPPC/UCN/VIP/AGTR2/AVPR2/BMPR2/MTNR1B/PPARD/RHOA	27
GO:1902036	regulation of hematopoietic stem cell differentiation	20/604	73/18866	8.27076e-14	2.31052e-12	1.25732e-12	PSMC1/PSMC2/PSMC3/PSMC4/PSMC5/PSMC6/PSMD1/PSMD2/PSMD3/PSMD4/PSMD5/PSMD7/PSMD8/PSMD10/PSMD11/PSMD13/PSMD6/PSME3/PSMD14/EIF2AK2	20
GO:0035150	regulation of tube size	27/604	144/18866	9.57235e-14	2.6434e-12	1.43846e-12	FGA/SOD1/KNG1/HTR1A/NOS1/CRP/AKT1/EDN1/EDN2/EDN3/AGT/APLN/AVP/CALCA/CHGA/INS/NPPA/NPPB/NPPC/UCN/VIP/AGTR2/AVPR2/BMPR2/MTNR1B/PPARD/RHOA	27
GO:0050921	positive regulation of chemotaxis	27/604	144/18866	9.57235e-14	2.6434e-12	1.43846e-12	CALR/CCL1/AZU1/MAPK1/MAPK14/MAPK3/WNT5A/HMGB1/AGER/CCL27/CXCR4/IL4/RAC1/EDN1/EDN2/EDN3/FGF10/ARTN/FGF16/FGF18/MDK/MSTN/NTF3/PGF/VEGFB/BMPR2/FGFR1	27
GO:0048015	phosphatidylinositol-mediated signaling	31/604	192/18866	9.92619e-14	2.72545e-12	1.48311e-12	MAPK1/MAPK3/SRC/BECN1/PIK3R1/PIK3R2/PIK3CA/AKT1/EDN1/SEMA4D/PLXNB1/AGT/CAT/EPO/GH1/INS/NGF/NTF3/PDGFA/TGFB2/EPOR/FGFR1/FLT1/FSHR/IGF1R/INSR/NPR3/PPARD/FYN/RHOA/CBL	31
GO:0010770	positive regulation of cell morphogenesis involved in differentiation	28/604	157/18866	1.23301e-13	3.36625e-12	1.83181e-12	CALR/CRABP2/FGA/LIMS1/ILK/MAP2K1/RAC1/RAC3/SEMA4D/PLXNA1/PLXNA2/PLXNA3/PLXNB1/PLXNB2/PLXND1/ROBO1/ROBO2/BDNF/CSPG5/MDK/NGF/BMPR2/MPL/TNFRSF12A/PAK1/PAK3/RHOA/CDC42	28
GO:0050863	regulation of T cell activation	41/604	332/18866	1.24762e-13	3.3869e-12	1.84305e-12	IFNA2/AP3B1/TFRC/IL27/CD81/PRDX2/SRC/SOD1/SPINK5/TNFSF11/CSK/HMGB1/ARG2/AGER/IL4/IL2/SYK/RAC1/MALT1/PIK3R1/PIK3CA/AKT1/EPO/GNRH1/IL21/MDK/TNFSF18/IL23R/RARA/TNFRSF13C/PTPN11/PAK1/FYN/GRB2/SOS1/CASP3/NCK2/PAK2/PAK3/RHOA/CDC42	41
GO:0050922	negative regulation of chemotaxis	19/604	66/18866	1.28551e-13	3.47015e-12	1.88835e-12	ELANE/WNT5A/MIF/C5/SEMA3A/SEMA3B/SEMA3E/SEMA3F/SEMA4B/SEMA4C/SEMA4D/SEMA4F/SEMA4G/SEMA5B/SEMA6C/SEMA6D/PLXNA3/ROBO1/ROBO2	19
GO:0050678	regulation of epithelial cell proliferation	45/604	395/18866	1.449e-13	3.88962e-12	2.11662e-12	STAT3/WNT5A/TCF7L2/SP1/DLL4/HMGB1/APOH/CCL24/HRAS/NRAS/AKT1/FGF10/ROBO1/APLN/BMP5/BMP6/FGF9/GDF2/GDF5/IL26/LACRT/MDK/NODAL/PGF/PRL/AIMP1/TGFB2/VEGFB/VIP/AR/BMPR1A/BMPR2/FGFR1/FGFR2/FLT1/FLT4/GHSR/NR2F2/PGR/PPARD/TGFBR1/TGFBR3/PLCG1/PRKCA/CDC42	45
GO:0007159	leukocyte cell-cell adhesion	43/604	364/18866	1.46849e-13	3.92005e-12	2.13318e-12	IFNA2/AP3B1/CLEC4M/ELANE/TFRC/CD81/PRDX2/SRC/TNFSF11/CSK/RELA/HMGB1/ARG2/AGER/IL4/IL2/SYK/RAC1/NFAT5/MALT1/PIK3R1/PIK3CA/AKT1/SEMA4D/BMP7/EPO/GNRH1/IL21/MDK/IL23R/PPARA/RARA/TNFRSF13C/PTPN11/PAK1/FYN/GRB2/CASP3/NCK2/PAK2/PAK3/RHOA/CDC42	43
GO:1903039	positive regulation of leukocyte cell-cell adhesion	34/604	235/18866	1.69385e-13	4.49667e-12	2.44695e-12	AP3B1/ELANE/TFRC/CD81/SRC/TNFSF11/CSK/RELA/HMGB1/AGER/IL4/IL2/SYK/RAC1/NFAT5/MALT1/PIK3R1/PIK3CA/AKT1/EPO/IL21/MDK/IL23R/RARA/TNFRSF13C/PTPN11/PAK1/FYN/GRB2/NCK2/PAK2/PAK3/RHOA/CDC42	34
GO:0048017	inositol lipid-mediated signaling	31/604	196/18866	1.76317e-13	4.65496e-12	2.53309e-12	MAPK1/MAPK3/SRC/BECN1/PIK3R1/PIK3R2/PIK3CA/AKT1/EDN1/SEMA4D/PLXNB1/AGT/CAT/EPO/GH1/INS/NGF/NTF3/PDGFA/TGFB2/EPOR/FGFR1/FLT1/FSHR/IGF1R/INSR/NPR3/PPARD/FYN/RHOA/CBL	31
GO:0110110	positive regulation of animal organ morphogenesis	21/604	85/18866	1.86171e-13	4.88826e-12	2.66004e-12	WNT5A/EDN1/FGF10/ROBO1/ROBO2/AGT/AMELX/BMP10/BMP7/FGF8/GDNF/JAG1/MDK/TGFB2/AGTR2/AR/FGFR1/FGFR2/LGR4/TGFBR1/CDC42	21
GO:0019216	regulation of lipid metabolic process	47/604	431/18866	2.07055e-13	5.40707e-12	2.94237e-12	CREB1/NFYA/NFYB/NFYC/FABP5/FABP3/CD81/SRC/SP1/SOD1/VAV2/PIK3R1/PIK3R2/AKT1/AKT2/AGT/AVP/BMP5/BMP6/CGA/FGF19/FGF21/FSHB/GAL/GIP/INS/PDGFA/ADIPOR1/ADIPOR2/ANGPTL3/FGFR3/FGFR4/FLT1/GHSR/HNF4A/NR0B1/NR1D2/NR1H2/NR1H4/NR5A1/PPARA/PPARD/RXRA/THRA/CDC42/CDK4/PDK1	47
GO:0051271	negative regulation of cellular component movement	45/604	400/18866	2.2741e-13	5.90652e-12	3.21415e-12	CALR/STAT3/SEMG1/WNT5A/DLL4/SEMG2/ILK/HMGB1/APOH/IL4/CDH1/MIF/AKT1/C5/SEMA3A/SEMA3B/SEMA3E/SEMA3F/SEMA4B/SEMA4C/SEMA4D/SEMA4F/SEMA4G/SEMA5B/SEMA6C/SEMA6D/PLXNA3/ROBO1/BMP10/BMP5/GDF2/GNRH1/JAG1/NODAL/NRG1/NRG3/ACVR1C/ADIPOR1/AGTR2/ANGPT4/BMPR1A/NR2F2/PPARD/TGFBR3/RHOA	45
GO:0050679	positive regulation of epithelial cell proliferation	32/604	211/18866	2.35926e-13	6.06216e-12	3.29884e-12	STAT3/WNT5A/TCF7L2/SP1/HMGB1/CCL24/HRAS/NRAS/AKT1/FGF10/APLN/BMP5/BMP6/FGF9/GDF2/LACRT/MDK/NODAL/PGF/VEGFB/VIP/AR/BMPR1A/BMPR2/FGFR1/FGFR2/FLT4/GHSR/TGFBR1/PLCG1/PRKCA/CDC42	32
GO:0070555	response to interleukin-1	32/604	211/18866	2.35926e-13	6.06216e-12	3.29884e-12	PSMC1/PSMC2/PSMC3/PSMC4/PSMC5/PSMC6/PSMD1/PSMD2/PSMD3/PSMD4/PSMD5/PSMD7/PSMD8/PSMD10/PSMD11/PSMD13/PSMD6/PSME3/PSMD14/CCL1/MAPK3/SRC/IL17A/RELA/CCL16/CCL24/CHUK/IKBKB/IKBKG/EDN1/EPO/PRKCA	32
GO:0014066	regulation of phosphatidylinositol 3-kinase signaling	25/604	127/18866	2.50432e-13	6.39122e-12	3.47791e-12	MAPK1/MAPK3/SRC/BECN1/PIK3R1/PIK3CA/SEMA4D/PLXNB1/AGT/CAT/EPO/GH1/INS/NTF3/PDGFA/TGFB2/EPOR/FGFR1/FLT1/FSHR/IGF1R/INSR/PPARD/FYN/CBL	25
GO:0061418	regulation of transcription from RNA polymerase II promoter in response to hypoxia	20/604	77/18866	2.51392e-13	6.39122e-12	3.47791e-12	PSMC1/PSMC2/PSMC3/PSMC4/PSMC5/PSMC6/PSMD1/PSMD2/PSMD3/PSMD4/PSMD5/PSMD7/PSMD8/PSMD10/PSMD11/PSMD13/PSMD6/PSME3/PSMD14/EPO	20
GO:0090263	positive regulation of canonical Wnt signaling pathway	27/604	150/18866	2.69e-13	6.80288e-12	3.70192e-12	PSMC1/PSMC2/PSMC3/PSMC4/PSMC5/PSMC6/PSMD1/PSMD2/PSMD3/PSMD4/PSMD5/PSMD7/PSMD8/PSMD10/PSMD11/PSMD13/PSMD6/PSME3/PSMD14/SRC/ILK/FGF10/FGF9/FGFR2/LGR4/LGR5/LGR6	27
GO:0050851	antigen receptor-mediated signaling pathway	40/604	325/18866	2.79987e-13	7.04364e-12	3.83294e-12	PSMC1/PSMC2/PSMC3/PSMC4/PSMC5/PSMC6/PSMD1/PSMD2/PSMD3/PSMD4/PSMD5/PSMD7/PSMD8/PSMD10/PSMD11/PSMD13/PSMD6/PSME3/PSMD14/MAPK1/CD81/CSK/RELA/TXK/SYK/HRAS/MALT1/CHUK/IKBKB/IKBKG/PIK3R1/PIK3R2/PIK3CA/CD22/PAK1/PLCG1/FYN/TEC/PAK2/PAK3	40
GO:0043401	steroid hormone mediated signaling pathway	26/604	139/18866	2.92683e-13	7.3247e-12	3.98588e-12	CALR/SRC/DAXX/DDX17/HDAC1/BMP7/NODAL/AR/ESR1/ESR2/ESRRB/ESRRG/GHRHR/NR0B1/NR2C1/NR2E1/NR3C2/PGR/PGRMC2/PPARA/PPARD/RXRA/RXRB/RXRG/PAK1/RHOA	26
GO:0061138	morphogenesis of a branching epithelium	30/604	187/18866	2.96929e-13	7.39247e-12	4.02276e-12	WNT5A/SRC/DLL4/ILK/NFATC4/KRAS/EDN1/FGF10/SEMA3A/SEMA3E/PLXNA1/PLXND1/AGT/BMP7/FGF8/GDF2/GDNF/MDK/PDGFA/PGF/AGTR2/AR/ESR1/FGFR1/FGFR2/LGR4/PGR/RXRA/PAK1/GRB2	30
GO:0060218	hematopoietic stem cell differentiation	21/604	87/18866	3.05821e-13	7.57458e-12	4.12186e-12	PSMC1/PSMC2/PSMC3/PSMC4/PSMC5/PSMC6/PSMD1/PSMD2/PSMD3/PSMD4/PSMD5/PSMD7/PSMD8/PSMD10/PSMD11/PSMD13/PSMD6/PSME3/PSMD14/LMBR1L/EIF2AK2	21
GO:0032868	response to insulin	37/604	283/18866	3.48914e-13	8.59761e-12	4.67856e-12	FABP3/SRC/SP1/RELA/PIK3R1/PIK3R2/PIK3CA/AKT1/AKT2/GSK3B/AGRP/AGT/CAT/GAL/GALP/INHBB/INS/KL/MSTN/NPPA/PRLH/VGF/ACVR1C/ADIPOR1/GHRHR/GHSR/IGF1R/INSR/MC4R/NR1H4/PPARA/SORT1/PTPN11/PAK1/GRB2/SOS1/CDK4	37
GO:0007190	activation of adenylate cyclase activity	15/604	39/18866	3.95756e-13	9.65801e-12	5.2556e-12	CALCA/AVPR2/CRHR1/FSHR/GHRHR/GIPR/GLP1R/LGR4/LGR5/LHCGR/RXFP1/RXFP2/TSHR/VIPR2/RAF1	15
GO:0060071	Wnt signaling pathway, planar cell polarity pathway	23/604	108/18866	3.95968e-13	9.65801e-12	5.2556e-12	PSMC1/PSMC2/PSMC3/PSMC4/PSMC5/PSMC6/PSMD1/PSMD2/PSMD3/PSMD4/PSMD5/PSMD7/PSMD8/PSMD10/PSMD11/PSMD13/PSMD6/PSME3/PSMD14/WNT5A/RAC1/RHOA/CDC42	23
GO:1903037	regulation of leukocyte cell-cell adhesion	40/604	329/18866	4.18277e-13	1.01506e-11	5.52366e-12	IFNA2/AP3B1/ELANE/TFRC/CD81/PRDX2/SRC/TNFSF11/CSK/RELA/HMGB1/ARG2/AGER/IL4/IL2/SYK/RAC1/NFAT5/MALT1/PIK3R1/PIK3CA/AKT1/EPO/GNRH1/IL21/MDK/IL23R/PPARA/RARA/TNFRSF13C/PTPN11/PAK1/FYN/GRB2/CASP3/NCK2/PAK2/PAK3/RHOA/CDC42	40
GO:0031098	stress-activated protein kinase signaling cascade	38/604	300/18866	4.53972e-13	1.09615e-11	5.96491e-12	NOX1/MAPK1/MAPK14/EIF2AK2/MAPK8/MAPK3/WNT5A/TRAF3/DAXX/TNFSF11/MAP2K2/MAP2K1/HMGB1/PRDX1/AGER/SYK/HRAS/CHUK/IKBKB/IKBKG/AKT1/EDN1/SEMA3A/SEMA4C/AGT/FGF19/IL26/NPPA/TGFB2/FLT4/IGF1R/TNFRSF19/PAK1/PAK2/PAK3/PAK4/RHOA/CDC42	38
GO:0097191	extrinsic apoptotic signaling pathway	33/604	230/18866	4.9206e-13	1.18217e-11	6.43304e-12	PDIA3/PSME3/PRDX2/FGA/TCF7L2/SRC/DAXX/RELA/IL4/IL2/PIK3R1/AKT1/GSK3B/FGF10/AGT/BMP5/GDNF/KITLG/NGF/TGFB2/ACVR1B/AGTR2/AR/BMPR1B/FGFR1/FGFR3/SORT1/TGFBR1/TNFRSF12A/FYN/RAF1/CASP3/PAK2	33
GO:0090277	positive regulation of peptide hormone secretion	22/604	99/18866	5.12872e-13	1.22604e-11	6.67176e-12	RBP4/TFR2/FGA/TCF7L2/TNFSF11/RAC1/PPP3CB/APLN/CRH/GCG/GHRH/GIP/INS/AIMP1/TRH/UCN/UCN3/GHRHR/GIPR/NR0B2/NR1H4/PPARD	22
GO:0090175	regulation of establishment of planar polarity	23/604	110/18866	5.97623e-13	1.42157e-11	7.73578e-12	PSMC1/PSMC2/PSMC3/PSMC4/PSMC5/PSMC6/PSMD1/PSMD2/PSMD3/PSMD4/PSMD5/PSMD7/PSMD8/PSMD10/PSMD11/PSMD13/PSMD6/PSME3/PSMD14/WNT5A/RAC1/RHOA/CDC42	23
GO:0140353	lipid export from cell	15/604	40/18866	6.14694e-13	1.45498e-11	7.91755e-12	NOS2/TNFSF11/ABCC4/MIF/EDN1/AGT/BMP6/CRH/GAL/GDF9/OXT/TAC1/AGTR2/CRHR1/PTPN11	15
GO:0008585	female gonad development	22/604	100/18866	6.38122e-13	1.50303e-11	8.17903e-12	HSPA5/UMODL1/SRC/SOD1/ROBO2/BMP15/FSHB/GDF9/GNRH1/INHA/INHBB/KITLG/VGF/AMHR2/BMPR1B/ESR1/FSHR/INSR/LHCGR/NR5A1/PGR/CASP3	22
GO:0071383	cellular response to steroid hormone stimulus	31/604	206/18866	6.94537e-13	1.62793e-11	8.85869e-12	CALR/SRC/DAXX/DDX17/HDAC1/EDN1/BMP7/CRH/MSTN/NODAL/AGTR2/AR/ESR1/ESR2/ESRRB/ESRRG/GHRHR/NR0B1/NR2C1/NR2E1/NR3C2/PGR/PGRMC2/PPARA/PPARD/RXRA/RXRB/RXRG/SSTR5/PAK1/RHOA	31
GO:0061387	regulation of extent of cell growth	23/604	111/18866	7.31562e-13	1.70639e-11	9.28564e-12	CRABP2/WNT5A/ILK/GSK3B/SEMA3A/SEMA3B/SEMA3E/SEMA3F/SEMA4B/SEMA4C/SEMA4D/SEMA4F/SEMA4G/SEMA5B/SEMA6C/SEMA6D/PLXNA3/BDNF/FGF13/NGF/BMPR2/TNFRSF12A/PAK1	23
GO:0070372	regulation of ERK1 and ERK2 cascade	38/604	306/18866	8.4641e-13	1.95901e-11	1.06604e-11	CCL1/MAPK3/FGA/SRC/TNFSF11/CSK/MAP2K1/HMGB1/AGER/CCL16/CCL24/MIF/SYK/HRAS/FGF10/EPO/FGF18/FGF19/FGF20/FGF21/FGF23/FGF4/FGF8/GCG/IL26/NODAL/PDGFA/THPO/CALCR/FGFR2/FGFR3/FGFR4/FLT4/FSHR/OPRM1/PTPN11/BRAF/PRKCA	38
GO:0032535	regulation of cellular component size	43/604	383/18866	8.48022e-13	1.95901e-11	1.06604e-11	CREB1/HSP90AB1/TMSB10/TMSB4Y/TMSB15B/CRABP2/WNT5A/ILK/TRIM27/CCL24/VAV2/RAC1/AKT1/GSK3B/EDN1/SEMA3A/SEMA3B/SEMA3E/SEMA3F/SEMA4B/SEMA4C/SEMA4D/SEMA4F/SEMA4G/SEMA5B/SEMA6C/SEMA6D/PLXNA3/BDNF/FGF13/GMFB/NGF/UCN/BMPR2/RARG/SCTR/TNFRSF12A/PAK1/GRB2/NCK2/PAK3/RHOA/CDK4	43
GO:0048675	axon extension	24/604	123/18866	9.24703e-13	2.12593e-11	1.15687e-11	HSP90AA1/HSP90AB1/WNT5A/ILK/PPP3CB/GSK3B/SEMA3A/SEMA3B/SEMA3E/SEMA3F/SEMA4B/SEMA4C/SEMA4D/SEMA4F/SEMA4G/SEMA5B/SEMA6C/SEMA6D/SLIT1/PLXNA3/BDNF/BMPR2/TNFRSF12A/PAK1	24
GO:0001755	neural crest cell migration	17/604	56/18866	9.58403e-13	2.19292e-11	1.19332e-11	EDN3/SEMA3A/SEMA3B/SEMA3E/SEMA3F/SEMA4B/SEMA4C/SEMA4D/SEMA4F/SEMA4G/SEMA5B/SEMA6C/SEMA6D/BMP7/GDNF/KITLG/NRTN	17
GO:0097529	myeloid leukocyte migration	32/604	222/18866	9.81402e-13	2.2349e-11	1.21616e-11	CCL1/AZU1/UMODL1/PRTN3/MAPK1/MAPK14/CD81/MAPK3/TNFSF11/IL17A/HMGB1/AGER/CCL16/CCL24/IL4/MIF/SYK/RAC1/C5/CKLF/EDN1/EDN2/EDN3/CALCA/CHGA/MDK/MSTN/PGF/TGFB2/VEGFB/FLT1/IL17RA	32
GO:0071347	cellular response to interleukin-1	29/604	183/18866	1.022e-12	2.31339e-11	1.25887e-11	PSMC1/PSMC2/PSMC3/PSMC4/PSMC5/PSMC6/PSMD1/PSMD2/PSMD3/PSMD4/PSMD5/PSMD7/PSMD8/PSMD10/PSMD11/PSMD13/PSMD6/PSME3/PSMD14/CCL1/MAPK3/IL17A/RELA/CCL16/CCL24/CHUK/IKBKB/IKBKG/EDN1	29
GO:0060560	developmental growth involved in morphogenesis	33/604	236/18866	1.0255e-12	2.31339e-11	1.25887e-11	HSP90AA1/HSP90AB1/CRABP2/WNT5A/ILK/CXCR4/PPP3CB/GSK3B/FGF10/SEMA3A/SEMA3B/SEMA3E/SEMA3F/SEMA4B/SEMA4C/SEMA4D/SEMA4F/SEMA4G/SEMA5B/SEMA6C/SEMA6D/SLIT1/PLXNA1/PLXNA3/BDNF/FGF13/NGF/BMPR2/ESR1/FGFR2/RARG/TNFRSF12A/PAK1	33
GO:0050714	positive regulation of protein secretion	28/604	172/18866	1.28221e-12	2.87897e-11	1.56665e-11	IRF3/RBP4/PPIA/FGA/TCF7L2/SRC/IL2/MIF/SYK/RAC1/PPP3CB/BMP6/CRH/GCG/GIP/GPI/IL26/IL5/INS/TGFB2/TRH/UCN3/AGTR2/GIPR/NR0B2/NR1H2/NR1H4/PPARD	28
GO:0090130	tissue migration	42/604	374/18866	1.56448e-12	3.49642e-11	1.90265e-11	CALR/WNT5A/SRC/SP1/DLL4/HMGB1/APOH/ACTA1/IL4/PIK3CA/AKT1/EDN1/FGF10/SEMA3A/LTB4R2/PLXND1/ROBO1/AGT/BMP10/FGF16/FGF18/FGF4/FGF8/GDF2/GPI/INSL3/TAC1/TGFB2/ADIPOR1/AGTR2/ANGPT4/BMPR2/FGFR1/FLT4/NR2E1/NR2F2/PPARD/TGFBR1/PTPN11/PLCG1/PRKCA/RHOA	42
GO:0043620	regulation of DNA-templated transcription in response to stress	23/604	115/18866	1.60555e-12	3.5716e-11	1.94356e-11	HSPA5/PSMC1/PSMC2/PSMC3/PSMC4/PSMC5/PSMC6/PSMD1/PSMD2/PSMD3/PSMD4/PSMD5/PSMD7/PSMD8/PSMD10/PSMD11/PSMD13/PSMD6/PSME3/PSMD14/RELA/EPO/NCK2	23
GO:0030073	insulin secretion	31/604	213/18866	1.72229e-12	3.81365e-11	2.07528e-11	RBP4/NOS2/TCF7L2/RAC1/PPP3CB/BMP8A/CHGA/CRH/GAL/GCG/GIP/INHBB/NPFF/TRH/UCN3/VGF/ACVR1C/ACVR2B/GHSR/GIPR/GLP1R/HNF4A/MC4R/MTNR1B/NR0B2/NR1H4/PPARD/SSTR5/PTPN11/RAF1/PRKCA	31
GO:0031294	lymphocyte costimulation	17/604	58/18866	1.82024e-12	4.01204e-11	2.18323e-11	CD81/SRC/CSK/IL4/RAC1/PIK3R1/PIK3CA/AKT1/CD320/TNFRSF13C/PTPN11/PAK1/FYN/GRB2/PAK2/PAK3/CDC42	17
GO:0050870	positive regulation of T cell activation	31/604	214/18866	1.95452e-12	4.28835e-11	2.33359e-11	AP3B1/TFRC/CD81/SRC/TNFSF11/CSK/HMGB1/AGER/IL4/IL2/SYK/RAC1/MALT1/PIK3R1/PIK3CA/AKT1/EPO/IL21/MDK/IL23R/RARA/TNFRSF13C/PTPN11/PAK1/FYN/GRB2/NCK2/PAK2/PAK3/RHOA/CDC42	31
GO:0001763	morphogenesis of a branching structure	30/604	201/18866	2.03846e-12	4.45218e-11	2.42274e-11	WNT5A/SRC/DLL4/ILK/NFATC4/KRAS/EDN1/FGF10/SEMA3A/SEMA3E/PLXNA1/PLXND1/AGT/BMP7/FGF8/GDF2/GDNF/MDK/PDGFA/PGF/AGTR2/AR/ESR1/FGFR1/FGFR2/LGR4/PGR/RXRA/PAK1/GRB2	30
GO:0035567	non-canonical Wnt signaling pathway	26/604	151/18866	2.17121e-12	4.72067e-11	2.56884e-11	PSMC1/PSMC2/PSMC3/PSMC4/PSMC5/PSMC6/PSMD1/PSMD2/PSMD3/PSMD4/PSMD5/PSMD7/PSMD8/PSMD10/PSMD11/PSMD13/PSMD6/PSME3/PSMD14/WNT5A/TCF7L2/RAC1/PPP3CB/PPP3R1/RHOA/CDC42	26
GO:0042509	regulation of tyrosine phosphorylation of STAT protein	20/604	86/18866	2.38614e-12	5.16459e-11	2.81042e-11	IFNA2/STAT3/IL4/IL2/CNTF/CSH1/CSHL1/CTF1/EPO/GH1/GH2/IL21/IL3/TNFSF18/TSLP/CRLF1/FGFR3/IL23R/IL31RA/FYN	20
GO:0046661	male sex differentiation	27/604	164/18866	2.46387e-12	5.30893e-11	2.88896e-11	WNT5A/FGF10/SEMA3A/BMP5/BMP6/FGF8/FGF9/FSHB/INHA/KITLG/TGFB2/ACVR2A/AMHR2/AR/BMPR1A/ESR1/FSHR/INSR/LGR4/LHCGR/NR0B1/NR5A1/RARA/RXFP2/SDC1/TGFBR1/CBL	27
GO:0007599	hemostasis	40/604	348/18866	2.57566e-12	5.52502e-11	3.00655e-11	IFNA2/IFNA4/IFNA5/IFNA8/IFNA10/IFNA21/AP3B1/SERPIND1/PRTN3/MAPK1/KLKB1/CSRP1/MAPK3/PRDX2/FGA/SRC/KNG1/ILK/PROC/HDAC1/APOH/TXK/SYK/VAV2/RAC1/PIK3R1/PIK3CA/EDN1/GPI/PDGFA/AVPR2/HNF4A/MPL/PTPN11/FYN/RAF1/PRKCA/PRKCG/TEC/CDC42	40
GO:0050817	coagulation	40/604	349/18866	2.8233e-12	6.02931e-11	3.28097e-11	IFNA2/IFNA4/IFNA5/IFNA8/IFNA10/IFNA21/AP3B1/SERPIND1/PRTN3/MAPK1/SEMG1/KLKB1/CSRP1/MAPK3/PRDX2/FGA/SRC/SEMG2/KNG1/ILK/PROC/HDAC1/APOH/TXK/SYK/VAV2/RAC1/PIK3R1/PIK3CA/EDN1/PDGFA/HNF4A/MPL/PTPN11/FYN/RAF1/PRKCA/PRKCG/TEC/CDC42	40
GO:0042593	glucose homeostasis	33/604	245/18866	2.94691e-12	6.26545e-11	3.40947e-11	RBP4/FABP5/STAT3/TCF7L2/AGER/RAC1/PPP3CB/PIK3R1/PIK3R2/PIK3CA/AKT1/CMA1/CRH/FGF21/GCG/INS/NMB/VGF/ADIPOR1/ADIPOR2/FGFR4/GCGR/GHRHR/HNF4A/IGF1R/INSR/LEPR/MTNR1B/NR1H4/SSTR5/PTPN11/RAF1/PDK1	33
GO:1902667	regulation of axon guidance	15/604	44/18866	3.12016e-12	6.60456e-11	3.59401e-11	WNT5A/SEMA3A/SEMA3B/SEMA3E/SEMA3F/SEMA4B/SEMA4C/SEMA4D/SEMA4F/SEMA4G/SEMA5B/SEMA6C/SEMA6D/PLXNA3/BMPR2	15
GO:0022604	regulation of cell morphogenesis	49/604	499/18866	3.18669e-12	6.71582e-11	3.65455e-11	CALR/CRABP2/WNT5A/FGA/SRC/LIMS1/ILK/MAP2K1/CCL24/CXCR4/RAC1/RAC3/NFATC4/GSK3B/SEMA3A/SEMA3B/SEMA3E/SEMA3F/SEMA4B/SEMA4C/SEMA4D/SEMA4F/SEMA4G/SEMA5B/SEMA6C/SEMA6D/PLXNA1/PLXNA2/PLXNA3/PLXNB1/PLXNB2/PLXND1/ROBO1/ROBO2/BDNF/CSPG5/FGF13/MDK/NGF/BMPR2/MPL/NR2E1/TNFRSF12A/PAK1/FYN/PAK2/PAK3/RHOA/CDC42	49
GO:0036294	cellular response to decreased oxygen levels	31/604	218/18866	3.21652e-12	6.74907e-11	3.67264e-11	PSMC1/PSMC2/PSMC3/PSMC4/PSMC5/PSMC6/PSMD1/PSMD2/PSMD3/PSMD4/PSMD5/PSMD7/PSMD8/PSMD10/PSMD11/PSMD13/PSMD6/PSME3/PSMD14/SRC/AKT1/EDN1/BMP7/EPO/UCN3/ANGPT4/MPL/OPRD1/PPARD/CBL/PDK1	31
GO:0033500	carbohydrate homeostasis	33/604	246/18866	3.30291e-12	6.90021e-11	3.75489e-11	RBP4/FABP5/STAT3/TCF7L2/AGER/RAC1/PPP3CB/PIK3R1/PIK3R2/PIK3CA/AKT1/CMA1/CRH/FGF21/GCG/INS/NMB/VGF/ADIPOR1/ADIPOR2/FGFR4/GCGR/GHRHR/HNF4A/IGF1R/INSR/LEPR/MTNR1B/NR1H4/SSTR5/PTPN11/RAF1/PDK1	33
GO:0042698	ovulation cycle	18/604	69/18866	3.66131e-12	7.61584e-11	4.14431e-11	HSPA5/SRC/ROBO2/FSHB/GDF9/GNRH1/MDK/MSTN/TGFB2/BMPR1B/ESR1/FSHR/LHCGR/NR5A1/OPRL1/OPRM1/PGR/CASP3	18
GO:0048010	vascular endothelial growth factor receptor signaling pathway	21/604	98/18866	3.68949e-12	7.64138e-11	4.15821e-11	HSP90AA1/MAPK14/SRC/VAV2/RAC1/PIK3R1/PIK3R2/PIK3CA/FGF10/FGF18/FGF9/PGF/VEGFB/FLT1/FLT4/FYN/SHC2/NCK2/PAK2/RHOA/CDC42	21
GO:0090132	epithelium migration	41/604	368/18866	3.76172e-12	7.75755e-11	4.22142e-11	CALR/WNT5A/SRC/SP1/DLL4/HMGB1/APOH/IL4/PIK3CA/AKT1/EDN1/FGF10/SEMA3A/LTB4R2/PLXND1/ROBO1/AGT/BMP10/FGF16/FGF18/FGF4/FGF8/GDF2/GPI/INSL3/TAC1/TGFB2/ADIPOR1/AGTR2/ANGPT4/BMPR2/FGFR1/FLT4/NR2E1/NR2F2/PPARD/TGFBR1/PTPN11/PLCG1/PRKCA/RHOA	41
GO:0030509	BMP signaling pathway	26/604	155/18866	4.04578e-12	8.28248e-11	4.50708e-11	MAPK3/WNT5A/NEO1/TMPRSS6/ILK/BMP10/BMP15/BMP5/BMP6/BMP7/BMP8A/BMP8B/CER1/GDF2/GDF5/GDF9/LEFTY1/NODAL/TGFB2/ACVR2A/ACVR2B/AMHR2/BMPR1A/BMPR1B/BMPR2/TGFBR3	26
GO:0043618	regulation of transcription from RNA polymerase II promoter in response to stress	22/604	109/18866	4.05075e-12	8.28248e-11	4.50708e-11	HSPA5/PSMC1/PSMC2/PSMC3/PSMC4/PSMC5/PSMC6/PSMD1/PSMD2/PSMD3/PSMD4/PSMD5/PSMD7/PSMD8/PSMD10/PSMD11/PSMD13/PSMD6/PSME3/PSMD14/EPO/NCK2	22
GO:0071453	cellular response to oxygen levels	32/604	235/18866	4.70489e-12	9.57924e-11	5.21274e-11	PSMC1/PSMC2/PSMC3/PSMC4/PSMC5/PSMC6/PSMD1/PSMD2/PSMD3/PSMD4/PSMD5/PSMD7/PSMD8/PSMD10/PSMD11/PSMD13/PSMD6/PSME3/PSMD14/NOX1/SRC/AKT1/EDN1/BMP7/EPO/UCN3/ANGPT4/MPL/OPRD1/PPARD/CBL/PDK1	32
GO:0007260	tyrosine phosphorylation of STAT protein	20/604	89/18866	4.72816e-12	9.58599e-11	5.21641e-11	IFNA2/STAT3/IL4/IL2/CNTF/CSH1/CSHL1/CTF1/EPO/GH1/GH2/IL21/IL3/TNFSF18/TSLP/CRLF1/FGFR3/IL23R/IL31RA/FYN	20
GO:0050795	regulation of behavior	18/604	70/18866	4.78382e-12	9.65808e-11	5.25564e-11	PENK/PTGDS/STAT3/HTR1A/AGRP/CRH/GHRH/INS/INSL5/MDK/UCN/GHRHR/GHSR/LEPR/MC3R/MC4R/MTNR1B/OPRL1	18
GO:0071456	cellular response to hypoxia	30/604	208/18866	5.00205e-12	1.00564e-10	5.47241e-11	PSMC1/PSMC2/PSMC3/PSMC4/PSMC5/PSMC6/PSMD1/PSMD2/PSMD3/PSMD4/PSMD5/PSMD7/PSMD8/PSMD10/PSMD11/PSMD13/PSMD6/PSME3/PSMD14/SRC/AKT1/EDN1/BMP7/EPO/UCN3/ANGPT4/MPL/OPRD1/PPARD/PDK1	30
GO:0030177	positive regulation of Wnt signaling pathway	28/604	183/18866	6.0609e-12	1.21344e-10	6.6032e-11	PSMC1/PSMC2/PSMC3/PSMC4/PSMC5/PSMC6/PSMD1/PSMD2/PSMD3/PSMD4/PSMD5/PSMD7/PSMD8/PSMD10/PSMD11/PSMD13/PSMD6/PSME3/PSMD14/WNT5A/SRC/ILK/FGF10/FGF9/FGFR2/LGR4/LGR5/LGR6	28
GO:0060326	cell chemotaxis	37/604	311/18866	6.23437e-12	1.24299e-10	6.764e-11	CALR/CCL1/CCR10/AZU1/MAPK1/MAPK14/MAPK3/WNT5A/TNFSF11/HMGB1/CCL16/CCL27/CCL24/CXCR4/IL4/MIF/SYK/RAC1/C5/CKLF/EDN1/EDN2/EDN3/CCR9/CALCA/CHGA/FGF16/FGF18/FGF4/MDK/MSTN/PGF/TGFB2/VEGFB/FGFR1/FLT1/IL17RA	37
GO:0009620	response to fungus	16/604	54/18866	6.82973e-12	1.35607e-10	7.37931e-11	ELANE/DEFA6/DEFA5/DEFA4/DCD/HTN3/DEFB119/HTN1/MPO/IL17A/RNASE7/SYK/MALT1/CHGA/IL25/IL17RA	16
GO:0001736	establishment of planar polarity	23/604	124/18866	8.33016e-12	1.63491e-10	8.89668e-11	PSMC1/PSMC2/PSMC3/PSMC4/PSMC5/PSMC6/PSMD1/PSMD2/PSMD3/PSMD4/PSMD5/PSMD7/PSMD8/PSMD10/PSMD11/PSMD13/PSMD6/PSME3/PSMD14/WNT5A/RAC1/RHOA/CDC42	23
GO:0007164	establishment of tissue polarity	23/604	124/18866	8.33016e-12	1.63491e-10	8.89668e-11	PSMC1/PSMC2/PSMC3/PSMC4/PSMC5/PSMC6/PSMD1/PSMD2/PSMD3/PSMD4/PSMD5/PSMD7/PSMD8/PSMD10/PSMD11/PSMD13/PSMD6/PSME3/PSMD14/WNT5A/RAC1/RHOA/CDC42	23
GO:0070663	regulation of leukocyte proliferation	32/604	240/18866	8.33616e-12	1.63491e-10	8.89668e-11	MAPK1/TFRC/IL27/CD81/MAPK3/HMGB1/ARG2/AGER/IL4/IL2/MIF/CRP/SYK/CD22/FGF10/CD320/EPO/GAL/GNRH1/IL21/IL5/KITLG/PTH/TAC1/TNFSF18/IL23R/IL5RA/MPL/TNFRSF13C/SOS1/CASP3/NCK2	32
GO:0001935	endothelial cell proliferation	29/604	199/18866	8.76546e-12	1.71212e-10	9.31682e-11	NOX5/STAT3/WNT5A/SP1/DLL4/HMGB1/APOH/CCL24/NRAS/AKT1/PROK2/APLN/BMP6/GDF2/MDK/PGF/PRL/AIMP1/VEGFB/VIP/BMPR2/FGFR1/FLT1/FLT4/GHSR/NR2F2/TGFBR1/PLCG1/PRKCA	29
GO:0042742	defense response to bacterium	39/604	348/18866	1.0692e-11	2.07996e-10	1.13185e-10	ELANE/DEFA6/DEFA5/DEFA4/DCD/HTN3/LEAP2/PGLYRP1/DEFB119/DEFB129/DEFB127/DEFB126/PGLYRP2/DEFB125/DEFB123/HTN1/DEFB118/MAVS/AZU1/MBL2/SEMG1/PGC/NOS2/FGA/MPO/SEMG2/LALBA/SPINK5/RNASE7/TBK1/ARG2/CRP/SYK/CHGA/GALP/LACRT/VGF/IL23R/NR1H4	39
GO:0031145	anaphase-promoting complex-dependent catabolic process	19/604	83/18866	1.1428e-11	2.21418e-10	1.20489e-10	PSMC1/PSMC2/PSMC3/PSMC4/PSMC5/PSMC6/PSMD1/PSMD2/PSMD3/PSMD4/PSMD5/PSMD7/PSMD8/PSMD10/PSMD11/PSMD13/PSMD6/PSME3/PSMD14	19
GO:0010631	epithelial cell migration	40/604	365/18866	1.1679e-11	2.25372e-10	1.22641e-10	CALR/WNT5A/SRC/SP1/DLL4/HMGB1/APOH/IL4/PIK3CA/AKT1/EDN1/FGF10/SEMA3A/LTB4R2/PLXND1/ROBO1/AGT/BMP10/FGF16/FGF18/FGF4/GDF2/GPI/INSL3/TAC1/TGFB2/ADIPOR1/AGTR2/ANGPT4/BMPR2/FGFR1/FLT4/NR2E1/NR2F2/PPARD/TGFBR1/PTPN11/PLCG1/PRKCA/RHOA	40
GO:0048738	cardiac muscle tissue development	31/604	231/18866	1.49695e-11	2.87713e-10	1.56565e-10	CALR/CREB1/RBP4/MAPK1/MAPK14/CACYBP/WNT5A/DLL4/EDN1/AGT/BMP10/BMP5/BMP7/FGF20/FGF3/FGF8/FGF9/NPPA/NRG1/TGFB2/AGTR2/BMPR1A/FGFR1/FGFR2/PPARA/RARA/RXRA/TGFBR1/TGFBR3/PAK1/CDC42	31
GO:0071216	cellular response to biotic stimulus	32/604	246/18866	1.62159e-11	3.10427e-10	1.68925e-10	HSPA5/DEFA6/DEFA5/DEFA4/IRF3/MAPK1/TRIM5/MAPK14/MAPK8/MAPK3/WNT5A/NOS2/PRDX2/SRC/RELA/HMGB1/MIF/SYK/MALT1/NFKBIB/AKT1/GSK3B/BMP6/IL1F10/LACRT/GHSR/NR1H4/PPARD/RARA/PRKCA/RHOA/CDK4	32
GO:0060541	respiratory system development	29/604	204/18866	1.63742e-11	3.12215e-10	1.69898e-10	CREB1/AP3B1/RBP4/MAPK1/MAPK3/WNT5A/MAP2K1/KRAS/EDN2/FGF10/CRH/FGF18/FGF8/FGF9/LTBP3/NODAL/PDGFA/ACVR2B/BMPR1A/BMPR2/FGFR1/FGFR2/FGFRL1/FLT4/PGR/RARA/RARG/THRA/CDC42	29
GO:0030595	leukocyte chemotaxis	31/604	232/18866	1.67675e-11	3.18449e-10	1.7329e-10	CALR/CCL1/AZU1/MAPK1/MAPK14/MAPK3/WNT5A/TNFSF11/HMGB1/CCL16/CCL27/CCL24/CXCR4/IL4/MIF/SYK/RAC1/C5/CKLF/EDN1/EDN2/EDN3/CALCA/CHGA/MDK/MSTN/PGF/TGFB2/VEGFB/FLT1/IL17RA	31
GO:0019233	sensory perception of pain	21/604	106/18866	1.8198e-11	3.44258e-10	1.87335e-10	PENK/FABP5/MAPK1/MAPK3/CXCR4/EDN1/PROK2/CALCA/GIP/IAPP/NPFF/OXT/TAC1/VIP/MC1R/NR2F6/OPRD1/OPRK1/OPRL1/OPRM1/FYN	21
GO:0042100	B cell proliferation	20/604	97/18866	2.55653e-11	4.8173e-10	2.62143e-10	IFNA2/IFNA4/IFNA5/IFNA8/IFNA10/IFNA21/TFRC/CD81/IL4/IL2/MIF/CR2/CD22/CD320/IFNK/IFNW1/IL21/IL5/TNFRSF13C/CASP3	20
GO:0071222	cellular response to lipopolysaccharide	29/604	208/18866	2.66028e-11	4.96635e-10	2.70254e-10	DEFA6/DEFA5/DEFA4/IRF3/MAPK1/TRIM5/MAPK14/MAPK8/MAPK3/WNT5A/NOS2/PRDX2/SRC/RELA/HMGB1/MIF/MALT1/NFKBIB/AKT1/BMP6/IL1F10/LACRT/GHSR/NR1H4/PPARD/RARA/PRKCA/RHOA/CDK4	29
GO:0071772	response to BMP	26/604	168/18866	2.66664e-11	4.96635e-10	2.70254e-10	MAPK3/WNT5A/NEO1/TMPRSS6/ILK/BMP10/BMP15/BMP5/BMP6/BMP7/BMP8A/BMP8B/CER1/GDF2/GDF5/GDF9/LEFTY1/NODAL/TGFB2/ACVR2A/ACVR2B/AMHR2/BMPR1A/BMPR1B/BMPR2/TGFBR3	26
GO:0071773	cellular response to BMP stimulus	26/604	168/18866	2.66664e-11	4.96635e-10	2.70254e-10	MAPK3/WNT5A/NEO1/TMPRSS6/ILK/BMP10/BMP15/BMP5/BMP6/BMP7/BMP8A/BMP8B/CER1/GDF2/GDF5/GDF9/LEFTY1/NODAL/TGFB2/ACVR2A/ACVR2B/AMHR2/BMPR1A/BMPR1B/BMPR2/TGFBR3	26
GO:0044106	cellular amine metabolic process	23/604	131/18866	2.70325e-11	5.0151e-10	2.72907e-10	PSMC1/PSMC2/PSMC3/PSMC4/PSMC5/PSMC6/PSMD1/PSMD2/PSMD3/PSMD4/PSMD5/PSMD7/PSMD8/PSMD10/PSMD11/PSMD13/PSMD6/PSME3/PSMD14/HTR1A/INS/TRH/NR1H4	23
GO:0007596	blood coagulation	38/604	343/18866	2.79718e-11	5.1694e-10	2.81303e-10	IFNA2/IFNA4/IFNA5/IFNA8/IFNA10/IFNA21/AP3B1/SERPIND1/PRTN3/MAPK1/KLKB1/CSRP1/MAPK3/PRDX2/FGA/SRC/KNG1/ILK/PROC/HDAC1/APOH/TXK/SYK/VAV2/RAC1/PIK3R1/PIK3CA/EDN1/PDGFA/HNF4A/MPL/PTPN11/FYN/RAF1/PRKCA/PRKCG/TEC/CDC42	38
GO:0071560	cellular response to transforming growth factor beta stimulus	32/604	252/18866	3.08634e-11	5.68194e-10	3.09194e-10	CREB1/HSPA5/HSP90AB1/PENK/WFIKKN1/ZYX/WNT5A/FURIN/SRC/LIMS1/LTBP1/EDN1/FSHB/GDF10/GDF5/GDF9/IL17F/LEFTY1/LTBP3/LTBP4/MSTN/NODAL/TGFB2/AMHR2/BMPR1A/FGFR2/IL17RD/TGFBR1/TGFBR3/FYN/RHOA/CBL	32
GO:0006959	humoral immune response	40/604	377/18866	3.19965e-11	5.86806e-10	3.19322e-10	IFNA2/IFNA4/IFNA5/IFNA8/IFNA10/IFNA21/ELANE/DEFA6/DEFA5/DEFA4/DCD/HTN3/LEAP2/PGLYRP1/DEFB127/DEFB126/PGLYRP2/HTN1/DEFB118/AZU1/MBL2/C8G/PRTN3/SEMG1/PGC/CD81/FGA/SEMG2/SPINK5/MASP2/MASP1/RNASE7/CRP/CR2/C5/CHGA/GALP/GPI/IFNK/IFNW1	40
GO:0030517	negative regulation of axon extension	14/604	43/18866	3.40781e-11	6.22606e-10	3.38804e-10	WNT5A/SEMA3A/SEMA3B/SEMA3E/SEMA3F/SEMA4B/SEMA4C/SEMA4D/SEMA4F/SEMA4G/SEMA5B/SEMA6C/SEMA6D/PLXNA3	14
GO:0001936	regulation of endothelial cell proliferation	27/604	184/18866	3.91729e-11	7.12977e-10	3.87981e-10	STAT3/WNT5A/SP1/DLL4/HMGB1/APOH/CCL24/NRAS/AKT1/APLN/BMP6/GDF2/MDK/PGF/PRL/AIMP1/VEGFB/VIP/BMPR2/FGFR1/FLT1/FLT4/GHSR/NR2F2/TGFBR1/PLCG1/PRKCA	27
GO:0002244	hematopoietic progenitor cell differentiation	26/604	172/18866	4.58455e-11	8.28149e-10	4.50654e-10	PSMC1/PSMC2/PSMC3/PSMC4/PSMC5/PSMC6/PSMD1/PSMD2/PSMD3/PSMD4/PSMD5/PSMD7/PSMD8/PSMD10/PSMD11/PSMD13/PSMD6/PSME3/PSMD14/LMBR1L/EIF2AK2/ADAR/KITLG/FLT1/FLT4/SOS1	26
GO:1990138	neuron projection extension	26/604	172/18866	4.58455e-11	8.28149e-10	4.50654e-10	HSP90AA1/HSP90AB1/WNT5A/ILK/CXCR4/PPP3CB/GSK3B/SEMA3A/SEMA3B/SEMA3E/SEMA3F/SEMA4B/SEMA4C/SEMA4D/SEMA4F/SEMA4G/SEMA5B/SEMA6C/SEMA6D/SLIT1/PLXNA1/PLXNA3/BDNF/BMPR2/TNFRSF12A/PAK1	26
GO:0051403	stress-activated MAPK cascade	34/604	286/18866	4.64997e-11	8.3682e-10	4.55372e-10	NOX1/MAPK1/MAPK14/EIF2AK2/MAPK8/MAPK3/WNT5A/TRAF3/DAXX/TNFSF11/MAP2K2/MAP2K1/HMGB1/PRDX1/AGER/SYK/HRAS/CHUK/IKBKB/IKBKG/AKT1/EDN1/SEMA3A/SEMA4C/AGT/FGF19/IL26/NPPA/TGFB2/FLT4/IGF1R/TNFRSF19/PAK1/CDC42	34
GO:0044060	regulation of endocrine process	14/604	44/18866	4.85252e-11	8.70013e-10	4.73435e-10	AGT/APLN/BMP6/CRH/GAL/GDF9/INHA/INHBB/TAC1/UCN/AGTR2/CRHR1/FGFR1/PTPN11	14
GO:0048639	positive regulation of developmental growth	27/604	187/18866	5.73126e-11	1.02374e-09	5.5709e-10	CREB1/CRABP2/MAPK1/MAPK14/ILK/CXCR4/AKT1/EDN1/SEMA4D/BDNF/BMP10/FGF8/FGF9/GH1/GHRH/NGF/BMPR1A/BMPR2/FGFR1/FGFR2/GHRHR/GHSR/INSR/PPARD/TGFBR3/TNFRSF12A/PAK1	27
GO:0071559	response to transforming growth factor beta	32/604	258/18866	5.75381e-11	1.02396e-09	5.57211e-10	CREB1/HSPA5/HSP90AB1/PENK/WFIKKN1/ZYX/WNT5A/FURIN/SRC/LIMS1/LTBP1/EDN1/FSHB/GDF10/GDF5/GDF9/IL17F/LEFTY1/LTBP3/LTBP4/MSTN/NODAL/TGFB2/AMHR2/BMPR1A/FGFR2/IL17RD/TGFBR1/TGFBR3/FYN/RHOA/CBL	32
GO:0045898	regulation of RNA polymerase II transcription preinitiation complex assembly	9/604	14/18866	5.7806e-11	1.02494e-09	5.5774e-10	CREB1/PSMC2/PSMC3/PSMC4/PSMC5/PSMC6/HMGB1/ESR1/THRA	9
GO:0001938	positive regulation of endothelial cell proliferation	21/604	113/18866	6.5065e-11	1.1494e-09	6.2547e-10	STAT3/WNT5A/SP1/HMGB1/CCL24/NRAS/AKT1/APLN/BMP6/GDF2/MDK/PGF/VEGFB/VIP/BMPR2/FGFR1/FLT4/GHSR/TGFBR1/PLCG1/PRKCA	21
GO:0010828	positive regulation of glucose transmembrane transport	14/604	45/18866	6.83879e-11	1.19928e-09	6.52615e-10	MAPK14/PIK3R1/AKT1/AKT2/FGF19/FGF21/GH1/GIP/INS/PTH/ADIPOR2/INSR/PTPN11/BRAF	14
GO:0032924	activin receptor signaling pathway	14/604	45/18866	6.83879e-11	1.19928e-09	6.52615e-10	FGF10/BMP10/CER1/FGF9/GDF2/INHBB/NODAL/ACVR1B/ACVR1C/ACVR2A/ACVR2B/AMHR2/BMPR2/TGFBR1	14
GO:0019730	antimicrobial humoral response	23/604	137/18866	6.95979e-11	1.21607e-09	6.61746e-10	ELANE/DEFA6/DEFA5/DEFA4/DCD/HTN3/LEAP2/PGLYRP1/DEFB127/DEFB126/PGLYRP2/HTN1/DEFB118/AZU1/PRTN3/SEMG1/PGC/FGA/SEMG2/SPINK5/RNASE7/CHGA/GALP	23
GO:0001823	mesonephros development	20/604	103/18866	8.0945e-11	1.40921e-09	7.66848e-10	ILK/ARG2/FGF10/ROBO2/AGT/BDNF/BMP7/CAT/CER1/FGF8/GDF11/GDNF/PGF/AGTR2/CRLF1/FGFR1/FGFR2/LGR4/RARA/SDC1	20
GO:0032094	response to food	13/604	38/18866	8.47712e-11	1.46646e-09	7.98001e-10	MPO/AKT1/GAST/GHRH/NENF/NPFF/NPY/OXT/UCN/GHSR/OPRM1/PPARA/PRKCG	13
GO:0002696	positive regulation of leukocyte activation	41/604	406/18866	8.48439e-11	1.46646e-09	7.98001e-10	AP3B1/TFRC/CD81/WNT5A/SRC/TNFSF11/CSK/HMGB1/AGER/IL4/IL2/MIF/SYK/RAC1/MALT1/PIK3R1/PIK3CA/AKT1/FGF10/CD320/EPO/IL21/IL5/MDK/NPPA/TAC1/TSLP/CRLF2/IL23R/MPL/RARA/TNFRSF13C/PTPN11/PAK1/FYN/GRB2/NCK2/PAK2/PAK3/RHOA/CDC42	41
GO:0030324	lung development	26/604	177/18866	8.81963e-11	1.51894e-09	8.26559e-10	CREB1/AP3B1/RBP4/MAPK1/MAPK3/WNT5A/MAP2K1/KRAS/EDN2/FGF10/CRH/FGF18/FGF8/FGF9/LTBP3/NODAL/PDGFA/ACVR2B/BMPR1A/BMPR2/FGFR1/FGFR2/FLT4/PGR/THRA/CDC42	26
GO:0031146	SCF-dependent proteasomal ubiquitin-dependent protein catabolic process	19/604	93/18866	9.53446e-11	1.63618e-09	8.9036e-10	PSMC1/PSMC2/PSMC3/PSMC4/PSMC5/PSMC6/PSMD1/PSMD2/PSMD3/PSMD4/PSMD5/PSMD7/PSMD8/PSMD10/PSMD11/PSMD13/PSMD6/PSME3/PSMD14	19
GO:0050727	regulation of inflammatory response	42/604	425/18866	9.82647e-11	1.68029e-09	9.14364e-10	CCL1/ELANE/PGLYRP1/PGLYRP2/IRF3/STAT3/ZYX/NLRX1/KLKB1/MAPK14/CD81/WNT5A/NOS2/SOD1/TNFSF11/IL17A/RELA/PROC/AGER/CCL24/IL4/IL2/CMA1/GPR17/AGT/IL17B/IL17D/IL17F/IL21/INS/MDK/NPPA/TAC1/TSLP/ESR1/GHSR/IL17RA/IL17RB/NR1D2/NR1H4/PPARA/PPARD	42
GO:0060828	regulation of canonical Wnt signaling pathway	34/604	295/18866	1.08612e-10	1.85063e-09	1.00706e-09	PSMC1/PSMC2/PSMC3/PSMC4/PSMC5/PSMC6/PSMD1/PSMD2/PSMD3/PSMD4/PSMD5/PSMD7/PSMD8/PSMD10/PSMD11/PSMD13/PSMD6/PSME3/PSMD14/LMBR1L/MAPK14/WNT5A/TCF7L2/SRC/ILK/HDAC1/GSK3B/FGF10/FGF9/MDK/FGFR2/LGR4/LGR5/LGR6	34
GO:0009308	amine metabolic process	23/604	140/18866	1.09457e-10	1.85846e-09	1.01132e-09	PSMC1/PSMC2/PSMC3/PSMC4/PSMC5/PSMC6/PSMD1/PSMD2/PSMD3/PSMD4/PSMD5/PSMD7/PSMD8/PSMD10/PSMD11/PSMD13/PSMD6/PSME3/PSMD14/HTR1A/INS/TRH/NR1H4	23
GO:0022602	ovulation cycle process	14/604	47/18866	1.31977e-10	2.22289e-09	1.20963e-09	HSPA5/SRC/ROBO2/FSHB/GDF9/MSTN/TGFB2/BMPR1B/ESR1/FSHR/LHCGR/NR5A1/PGR/CASP3	14
GO:0060986	endocrine hormone secretion	14/604	47/18866	1.31977e-10	2.22289e-09	1.20963e-09	AGT/APLN/BMP6/CRH/GAL/GDF9/INHA/INHBB/TAC1/UCN/AGTR2/CRHR1/FGFR1/PTPN11	14
GO:0071219	cellular response to molecule of bacterial origin	29/604	222/18866	1.32309e-10	2.22289e-09	1.20963e-09	DEFA6/DEFA5/DEFA4/IRF3/MAPK1/TRIM5/MAPK14/MAPK8/MAPK3/WNT5A/NOS2/PRDX2/SRC/RELA/HMGB1/MIF/MALT1/NFKBIB/AKT1/BMP6/IL1F10/LACRT/GHSR/NR1H4/PPARD/RARA/PRKCA/RHOA/CDK4	29
GO:0048002	antigen processing and presentation of peptide antigen	27/604	194/18866	1.35031e-10	2.2607e-09	1.23021e-09	AZGP1/CALR/CANX/PDIA3/PSMC1/PSMC2/PSMC3/PSMC4/PSMC5/PSMC6/PSMD1/PSMD2/PSMD3/PSMD4/PSMD5/PSMD7/PSMD8/PSMD10/PSMD11/PSMD13/PSMD6/PSME3/PSMD14/CLEC4M/CHUK/IKBKB/IKBKG	27
GO:0030323	respiratory tube development	26/604	181/18866	1.46279e-10	2.43208e-09	1.32347e-09	CREB1/AP3B1/RBP4/MAPK1/MAPK3/WNT5A/MAP2K1/KRAS/EDN2/FGF10/CRH/FGF18/FGF8/FGF9/LTBP3/NODAL/PDGFA/ACVR2B/BMPR1A/BMPR2/FGFR1/FGFR2/FLT4/PGR/THRA/CDC42	26
GO:0050796	regulation of insulin secretion	26/604	181/18866	1.46279e-10	2.43208e-09	1.32347e-09	RBP4/NOS2/TCF7L2/RAC1/PPP3CB/BMP8A/CHGA/CRH/GCG/GIP/INHBB/NPFF/TRH/UCN3/ACVR1C/GHSR/GIPR/GLP1R/HNF4A/MTNR1B/NR0B2/NR1H4/PPARD/SSTR5/PTPN11/PRKCA	26
GO:0002687	positive regulation of leukocyte migration	23/604	142/18866	1.46996e-10	2.43556e-09	1.32536e-09	CALR/CCL1/ELANE/MAPK1/MAPK14/MAPK3/WNT5A/HMGB1/AGER/CCL27/CCL24/IL4/RAC1/EDN1/EDN2/EDN3/KITLG/MDK/MSTN/PGF/TNFSF18/VEGFB/RHOA	23
GO:0048754	branching morphogenesis of an epithelial tube	24/604	155/18866	1.539e-10	2.53428e-09	1.37908e-09	WNT5A/SRC/DLL4/ILK/NFATC4/KRAS/EDN1/FGF10/SEMA3E/PLXND1/AGT/BMP7/FGF8/GDF2/GDNF/MDK/PGF/AGTR2/AR/ESR1/FGFR2/LGR4/PGR/PAK1	24
GO:0031295	T cell costimulation	15/604	56/18866	1.54535e-10	2.53428e-09	1.37908e-09	CD81/SRC/CSK/RAC1/PIK3R1/PIK3CA/AKT1/TNFRSF13C/PTPN11/PAK1/FYN/GRB2/PAK2/PAK3/CDC42	15
GO:0060688	regulation of morphogenesis of a branching structure	15/604	56/18866	1.54535e-10	2.53428e-09	1.37908e-09	WNT5A/FGF10/AGT/BMP7/GDNF/MDK/PDGFA/PGF/AGTR2/AR/ESR1/FGFR1/FGFR2/LGR4/RXRA	15
GO:0010972	negative regulation of G2/M transition of mitotic cell cycle	19/604	96/18866	1.70278e-10	2.78295e-09	1.5144e-09	PSMC1/PSMC2/PSMC3/PSMC4/PSMC5/PSMC6/PSMD1/PSMD2/PSMD3/PSMD4/PSMD5/PSMD7/PSMD8/PSMD10/PSMD11/PSMD13/PSMD6/PSME3/PSMD14	19
GO:0050772	positive regulation of axonogenesis	18/604	86/18866	1.95273e-10	3.18063e-09	1.7308e-09	CRABP2/ILK/MAP2K1/SEMA4D/PLXNA1/PLXNA2/PLXNA3/PLXNB1/PLXNB2/PLXND1/ROBO1/ROBO2/BDNF/NGF/BMPR2/TNFRSF12A/PAK1/RHOA	18
GO:0048011	neurotrophin TRK receptor signaling pathway	12/604	33/18866	1.99603e-10	3.24018e-09	1.76321e-09	SRC/AGT/BDNF/NGF/NTF3/AGTR2/SORT1/PTPN11/GRB2/SOS1/RAF1/CASP3	12
GO:0030516	regulation of axon extension	19/604	97/18866	2.05529e-10	3.32514e-09	1.80944e-09	WNT5A/ILK/GSK3B/SEMA3A/SEMA3B/SEMA3E/SEMA3F/SEMA4B/SEMA4C/SEMA4D/SEMA4F/SEMA4G/SEMA5B/SEMA6C/SEMA6D/PLXNA3/BMPR2/TNFRSF12A/PAK1	19
GO:0090090	negative regulation of canonical Wnt signaling pathway	26/604	184/18866	2.11722e-10	3.41383e-09	1.85771e-09	PSMC1/PSMC2/PSMC3/PSMC4/PSMC5/PSMC6/PSMD1/PSMD2/PSMD3/PSMD4/PSMD5/PSMD7/PSMD8/PSMD10/PSMD11/PSMD13/PSMD6/PSME3/PSMD14/LMBR1L/MAPK14/WNT5A/TCF7L2/HDAC1/GSK3B/MDK	26
GO:0002685	regulation of leukocyte migration	28/604	212/18866	2.13268e-10	3.42727e-09	1.86502e-09	CALR/CCL1/ELANE/MAPK1/MAPK14/CD81/MAPK3/WNT5A/HMGB1/AGER/CCL27/CCL24/IL4/MIF/RAC1/AKT1/C5/EDN1/EDN2/EDN3/BMP5/KITLG/MDK/MSTN/PGF/TNFSF18/VEGFB/RHOA	28
GO:0001738	morphogenesis of a polarized epithelium	23/604	145/18866	2.26473e-10	3.62735e-09	1.97389e-09	PSMC1/PSMC2/PSMC3/PSMC4/PSMC5/PSMC6/PSMD1/PSMD2/PSMD3/PSMD4/PSMD5/PSMD7/PSMD8/PSMD10/PSMD11/PSMD13/PSMD6/PSME3/PSMD14/WNT5A/RAC1/RHOA/CDC42	23
GO:0002286	T cell activation involved in immune response	20/604	109/18866	2.35771e-10	3.76371e-09	2.0481e-09	IFNA2/IFNA4/IFNA5/IFNA8/IFNA10/IFNA21/STAT3/IL27/CD81/HMGB1/IL4/IL2/MALT1/IFNK/IFNW1/IL21/MDK/TNFSF18/IL23R/RARA	20
GO:0051781	positive regulation of cell division	18/604	87/18866	2.38983e-10	3.7911e-09	2.063e-09	RXFP3/CAT/FGF3/FGF4/FGF6/FGF8/FGF9/GKN1/MDK/PDGFA/PGF/PROK1/TGFB2/VEGFB/FGFR2/SSTR5/RHOA/CDC42	18
GO:0019884	antigen processing and presentation of exogenous antigen	26/604	185/18866	2.39064e-10	3.7911e-09	2.063e-09	CALR/CANX/PDIA3/PSMC1/PSMC2/PSMC3/PSMC4/PSMC5/PSMC6/PSMD1/PSMD2/PSMD3/PSMD4/PSMD5/PSMD7/PSMD8/PSMD10/PSMD11/PSMD13/AP3B1/PSMD6/PSME3/PSMD14/CHUK/IKBKB/IKBKG	26
GO:0061383	trabecula morphogenesis	14/604	49/18866	2.45878e-10	3.88633e-09	2.11482e-09	RBP4/DLL4/SEMA4D/PLXNB1/BMP10/BMP5/BMP7/NRG1/TGFB2/BMPR1A/TGFBR1/TGFBR3/SOS1/RHOA	14
GO:0001657	ureteric bud development	19/604	98/18866	2.47462e-10	3.89854e-09	2.12147e-09	ILK/ARG2/ROBO2/AGT/BDNF/BMP7/CAT/CER1/FGF8/GDF11/GDNF/PGF/AGTR2/CRLF1/FGFR1/FGFR2/LGR4/RARA/SDC1	19
GO:0050832	defense response to fungus	13/604	41/18866	2.52515e-10	3.96514e-09	2.15771e-09	ELANE/DEFA6/DEFA5/DEFA4/DCD/HTN3/DEFB119/HTN1/MPO/IL17A/RNASE7/CHGA/IL17RA	13
GO:0001906	cell killing	25/604	172/18866	2.56174e-10	4.0095e-09	2.18185e-09	AZGP1/HSP90AB1/ULBP3/ULBP1/ELANE/DEFA6/DEFA5/DEFA4/DCD/HTN3/PGLYRP1/HTN1/DEFB118/AZU1/MBL2/SEMG1/NOS2/PRDX1/AGER/IL4/SYK/PPP3CB/CHGA/IL21/IL23R	25
GO:0050867	positive regulation of cell activation	41/604	421/18866	2.58793e-10	4.03734e-09	2.197e-09	AP3B1/TFRC/CD81/WNT5A/SRC/TNFSF11/CSK/HMGB1/AGER/IL4/IL2/MIF/SYK/RAC1/MALT1/PIK3R1/PIK3CA/AKT1/FGF10/CD320/EPO/IL21/IL5/MDK/NPPA/TAC1/TSLP/CRLF2/IL23R/MPL/RARA/TNFRSF13C/PTPN11/PAK1/FYN/GRB2/NCK2/PAK2/PAK3/RHOA/CDC42	41
GO:0033002	muscle cell proliferation	30/604	244/18866	2.86294e-10	4.45191e-09	2.4226e-09	ELANE/RBP4/NOX1/MAPK1/STAT3/MAPK14/TCF7L2/ILK/ABCC4/AKT1/EDN1/AGT/APLN/BMP10/FGF20/FGF9/MSTN/NPPC/TGFB2/VIP/BMPR1A/FGFR1/FGFR2/NPR3/PPARD/RXRA/TGFBR1/TGFBR3/VIPR2/PAK1	30
GO:0072163	mesonephric epithelium development	19/604	99/18866	2.97229e-10	4.59224e-09	2.49896e-09	ILK/ARG2/ROBO2/AGT/BDNF/BMP7/CAT/CER1/FGF8/GDF11/GDNF/PGF/AGTR2/CRLF1/FGFR1/FGFR2/LGR4/RARA/SDC1	19
GO:0072164	mesonephric tubule development	19/604	99/18866	2.97229e-10	4.59224e-09	2.49896e-09	ILK/ARG2/ROBO2/AGT/BDNF/BMP7/CAT/CER1/FGF8/GDF11/GDNF/PGF/AGTR2/CRLF1/FGFR1/FGFR2/LGR4/RARA/SDC1	19
GO:0060070	canonical Wnt signaling pathway	36/604	339/18866	3.08995e-10	4.75872e-09	2.58955e-09	PSMC1/PSMC2/PSMC3/PSMC4/PSMC5/PSMC6/PSMD1/PSMD2/PSMD3/PSMD4/PSMD5/PSMD7/PSMD8/PSMD10/PSMD11/PSMD13/PSMD6/PSME3/PSMD14/LMBR1L/MAPK14/WNT5A/TCF7L2/SRC/ILK/HDAC1/GSK3B/FGF10/FGF9/MDK/FGFR2/LGR4/LGR5/LGR6/RARG/SDC1	36
GO:0001659	temperature homeostasis	25/604	174/18866	3.29337e-10	5.0558e-09	2.75122e-09	FABP5/NOX3/STAT3/TNFSF11/CXCR4/IL4/SYK/EDN2/APLN/FGF21/OXT/ACVR2B/ADIPOR1/ADIPOR2/ESRRG/IGF1R/LEPR/LGR4/MC3R/NPR3/NR1H2/PRLR/PTH2R/THRA/TSHR	25
GO:0051251	positive regulation of lymphocyte activation	37/604	357/18866	3.48244e-10	5.32902e-09	2.89989e-09	AP3B1/TFRC/CD81/SRC/TNFSF11/CSK/HMGB1/AGER/IL4/IL2/MIF/SYK/RAC1/MALT1/PIK3R1/PIK3CA/AKT1/FGF10/CD320/EPO/IL21/IL5/MDK/TAC1/IL23R/MPL/RARA/TNFRSF13C/PTPN11/PAK1/FYN/GRB2/NCK2/PAK2/PAK3/RHOA/CDC42	37
GO:0060191	regulation of lipase activity	19/604	101/18866	4.25786e-10	6.49492e-09	3.53434e-09	FURIN/APOH/TXK/HRAS/AGT/BDNF/NTF3/PTH/ADCYAP1R1/ANGPTL3/ESR1/FGFR1/FGFR2/FGFR3/FLT1/NR1H2/SORT1/PLCG1/RHOA	19
GO:0070665	positive regulation of leukocyte proliferation	23/604	150/18866	4.53707e-10	6.89893e-09	3.75419e-09	MAPK1/TFRC/CD81/MAPK3/HMGB1/AGER/IL4/IL2/MIF/SYK/FGF10/CD320/EPO/IL21/IL5/KITLG/PTH/TAC1/IL23R/IL5RA/MPL/TNFRSF13C/NCK2	23
GO:0030178	negative regulation of Wnt signaling pathway	28/604	219/18866	4.56903e-10	6.92562e-09	3.76871e-09	PSMC1/PSMC2/PSMC3/PSMC4/PSMC5/PSMC6/PSMD1/PSMD2/PSMD3/PSMD4/PSMD5/PSMD7/PSMD8/PSMD10/PSMD11/PSMD13/PSMD6/PSME3/PSMD14/LMBR1L/MAPK14/WNT5A/TCF7L2/HDAC1/NFATC4/GSK3B/FGF9/MDK	28
GO:1902287	semaphorin-plexin signaling pathway involved in axon guidance	8/604	12/18866	4.66029e-10	7.04172e-09	3.83189e-09	SEMA3A/SEMA3F/PLXNA1/PLXNA2/PLXNA3/PLXNB1/PLXNB2/PLXND1	8
GO:0002478	antigen processing and presentation of exogenous peptide antigen	25/604	177/18866	4.76642e-10	7.17952e-09	3.90688e-09	CALR/CANX/PDIA3/PSMC1/PSMC2/PSMC3/PSMC4/PSMC5/PSMC6/PSMD1/PSMD2/PSMD3/PSMD4/PSMD5/PSMD7/PSMD8/PSMD10/PSMD11/PSMD13/PSMD6/PSME3/PSMD14/CHUK/IKBKB/IKBKG	25
GO:0051051	negative regulation of transport	44/604	483/18866	4.80048e-10	7.20822e-09	3.9225e-09	FABP5/PRTN3/SEMG1/CSK/KCNH2/TRIM27/HMGB1/NOS1/RAC1/AKT1/AKT2/CD22/EDN1/BMP8A/CHGA/CRH/EPO/FGF12/FGF23/IL11/INHA/INHBB/INS/LRSAM1/NMB/NPFF/NRG1/OXT/PTH/TRH/UCN/VIP/ACVR1C/AGTR2/AVPR2/CRHR1/GHSR/IL13RA2/LGR4/MTNR1B/NR1H2/OPRL1/OPRM1/PTPN11	44
GO:0050771	negative regulation of axonogenesis	16/604	70/18866	4.99156e-10	7.47179e-09	4.06592e-09	WNT5A/SEMA3A/SEMA3B/SEMA3E/SEMA3F/SEMA4B/SEMA4C/SEMA4D/SEMA4F/SEMA4G/SEMA5B/SEMA6C/SEMA6D/PLXNA3/FGF13/RHOA	16
GO:0034103	regulation of tissue remodeling	18/604	91/18866	5.20879e-10	7.77274e-09	4.22969e-09	TFRC/SRC/TNFSF11/CSK/AGER/IL2/SYK/AGT/CALCA/FSHB/IAPP/IL21/LTBP3/MDK/FLT4/LEPR/MC4R/PRKCA	18
GO:0046888	negative regulation of hormone secretion	15/604	61/18866	5.78341e-10	8.60349e-09	4.68176e-09	EDN1/BMP8A/CHGA/CRH/FGF23/IL11/INHA/INHBB/NMB/NPFF/UCN/ACVR1C/GHSR/MTNR1B/PTPN11	15
GO:0060562	epithelial tube morphogenesis	35/604	331/18866	6.14975e-10	9.12022e-09	4.96295e-09	WNT5A/SRC/DLL4/ILK/CXCR4/NFATC4/KRAS/EDN1/FGF10/SEMA3E/SEMA4C/PLXNB2/PLXND1/AGT/BMP5/BMP7/FGF8/GDF2/GDNF/MDK/NODAL/PGF/TGFB2/AGTR2/AR/ESR1/FGFR2/LGR4/LGR5/PGR/RARA/RARG/PAK1/CASP3/RHOA	35
GO:0048640	negative regulation of developmental growth	20/604	115/18866	6.38032e-10	9.43305e-09	5.13318e-09	RBP4/WNT5A/SEMA3A/SEMA3B/SEMA3E/SEMA3F/SEMA4B/SEMA4C/SEMA4D/SEMA4F/SEMA4G/SEMA5B/SEMA6C/SEMA6D/PLXNA3/FGF13/MSTN/FGFR3/PPARA/PAK1	20
GO:0045834	positive regulation of lipid metabolic process	23/604	153/18866	6.7846e-10	1e-08	5.4417e-09	CREB1/FABP3/CD81/SRC/VAV2/AKT1/AKT2/AGT/AVP/BMP6/CGA/FGF21/FSHB/INS/ANGPTL3/FGFR3/FLT1/GHSR/NR1H2/NR1H4/PPARA/PPARD/CDC42	23
GO:0007200	phospholipase C-activating G protein-coupled receptor signaling pathway	19/604	104/18866	7.17804e-10	1.05475e-08	5.73966e-09	LTB4R/EDN1/GPR17/GPR32/AGT/CALCA/CHGA/VIP/ESR1/GALR2/LHCGR/MC3R/NMBR/NPR3/OPRD1/OPRK1/OPRL1/OPRM1/TRHR	19
GO:0010632	regulation of epithelial cell migration	33/604	301/18866	7.57543e-10	1.10975e-08	6.03895e-09	CALR/WNT5A/SRC/SP1/DLL4/HMGB1/APOH/IL4/AKT1/EDN1/FGF10/SEMA3A/AGT/BMP10/FGF16/FGF18/FGF4/GDF2/GPI/INSL3/TAC1/TGFB2/ADIPOR1/AGTR2/ANGPT4/BMPR2/FGFR1/FLT4/NR2E1/NR2F2/PLCG1/PRKCA/RHOA	33
GO:0061035	regulation of cartilage development	16/604	72/18866	7.80705e-10	1.14021e-08	6.20467e-09	WNT5A/RELA/BMP10/BMP6/FGF18/GDF2/GDF5/LTBP3/MDK/PTH/BMPR1B/BMPR2/RARA/RARG/TGFBR1/PTPN11	16
GO:0030098	lymphocyte differentiation	37/604	368/18866	8.17009e-10	1.18961e-08	6.47352e-09	IFNA2/IFNA4/IFNA5/IFNA8/IFNA10/IFNA21/AP3B1/PGLYRP1/PGLYRP2/LMBR1L/STAT3/IL27/PRDX2/SOD1/DLL4/SPINK5/HMGB1/IL4/IL2/SYK/PPP3CB/MALT1/CR2/PIK3R1/CCR9/IFNK/IFNW1/IL11/IL21/INHA/JAG2/MDK/IL23R/LEPR/RARA/SOS1/RHOA	37
GO:0030278	regulation of ossification	27/604	212/18866	1.02216e-09	1.48383e-08	8.07455e-09	MAPK1/MAPK14/MAPK3/WNT5A/ILK/SEMA4D/BMP6/BMP7/CALCA/FGF23/GDF10/JAG1/KL/LTBP3/MDK/NPPC/OXT/PTH/TAC1/TGFB2/ACVR2A/ACVR2B/BMPR1A/BMPR1B/BMPR2/FGFR2/PTPN11	27
GO:0003206	cardiac chamber morphogenesis	21/604	131/18866	1.12931e-09	1.63444e-08	8.89415e-09	RBP4/WNT5A/DLL4/ROBO1/ROBO2/BMP10/BMP5/BMP7/FGF8/JAG1/NRG1/TGFB2/BMPR1A/BMPR2/FGFR2/FGFRL1/RARA/RXRA/TGFBR1/TGFBR3/SOS1	21
GO:1902285	semaphorin-plexin signaling pathway involved in neuron projection guidance	8/604	13/18866	1.17768e-09	1.69932e-08	9.2472e-09	SEMA3A/SEMA3F/PLXNA1/PLXNA2/PLXNA3/PLXNB1/PLXNB2/PLXND1	8
GO:0055017	cardiac muscle tissue growth	19/604	107/18866	1.18716e-09	1.70788e-08	9.29377e-09	RBP4/MAPK1/MAPK14/EDN1/AGT/BMP10/FGF20/FGF9/NPPA/TGFB2/AGTR2/BMPR1A/FGFR1/FGFR2/PPARA/RXRA/TGFBR1/TGFBR3/PAK1	19
GO:0060135	maternal process involved in female pregnancy	15/604	64/18866	1.19666e-09	1.71641e-08	9.34016e-09	MAPK1/MAPK3/AKT1/AGRP/NODAL/NPFF/AR/BMPR2/EPOR/ESR1/GHSR/NR2F2/PGR/PPARD/RXRA	15
GO:2000831	regulation of steroid hormone secretion	9/604	18/18866	1.2513e-09	1.78943e-08	9.73754e-09	AGT/BMP6/CRH/GAL/GDF9/TAC1/AGTR2/CRHR1/PTPN11	9
GO:0043523	regulation of neuron apoptotic process	27/604	214/18866	1.26154e-09	1.79873e-08	9.78815e-09	HSP90AB1/SOD1/ILK/LANCL1/NFATC4/HRAS/KRAS/PIK3CA/BDNF/CNTF/FGF20/FGF8/GDF5/GDNF/MDK/NGF/NTF3/TGFB2/CNTFR/CRLF1/MTNR1B/FYN/PRKCG/CASP3/PAK3/RHOA/CDC42	27
GO:0007611	learning or memory	30/604	260/18866	1.34126e-09	1.90674e-08	1.03759e-08	CREB1/MAPK1/AGER/PPP3CB/NFATC4/KRAS/AGT/BDNF/CRH/FGF13/GIP/GMFB/MDK/NGF/NTF3/OXT/TAC1/UCN/VIP/GALR2/GALR3/GHSR/GLP1R/INSR/OPRL1/THRA/FYN/SHC3/PRKCG/CASP3	30
GO:0043488	regulation of mRNA stability	25/604	186/18866	1.37626e-09	1.95072e-08	1.06153e-08	PSMC1/PSMC2/PSMC3/PSMC4/PSMC5/PSMC6/PSMD1/PSMD2/PSMD3/PSMD4/PSMD5/PSMD7/PSMD8/PSMD10/PSMD11/PSMD13/PSMD6/PSME3/PSMD14/MAPK14/ELAVL1/AKT1/GDNF/VIP/PRKCA	25
GO:0051402	neuron apoptotic process	29/604	245/18866	1.39538e-09	1.96451e-08	1.06903e-08	HSPA5/HSP90AB1/SOD1/ILK/LANCL1/NFATC4/HRAS/KRAS/PIK3CA/AKT2/BDNF/CNTF/FGF20/FGF8/GDF5/GDNF/MDK/NGF/NTF3/TGFB2/CNTFR/CRLF1/MTNR1B/FYN/PRKCG/CASP3/PAK3/RHOA/CDC42	29
GO:0002062	chondrocyte differentiation	19/604	108/18866	1.39826e-09	1.96451e-08	1.06903e-08	MAPK14/RELA/AMELX/BMP6/FGF18/FGF9/GDF5/LTBP3/MDK/NPPC/PTH/BMPR1A/BMPR1B/BMPR2/FGFR1/FGFR3/RARG/TGFBR1/PTPN11	19
GO:1902750	negative regulation of cell cycle G2/M phase transition	19/604	108/18866	1.39826e-09	1.96451e-08	1.06903e-08	PSMC1/PSMC2/PSMC3/PSMC4/PSMC5/PSMC6/PSMD1/PSMD2/PSMD3/PSMD4/PSMD5/PSMD7/PSMD8/PSMD10/PSMD11/PSMD13/PSMD6/PSME3/PSMD14	19
GO:0031640	killing of cells of other organism	15/604	65/18866	1.51027e-09	2.11569e-08	1.1513e-08	ELANE/DEFA6/DEFA5/DEFA4/DCD/HTN3/PGLYRP1/HTN1/DEFB118/AZU1/MBL2/SEMG1/NOS2/SYK/CHGA	15
GO:0031346	positive regulation of cell projection organization	38/604	394/18866	1.56349e-09	2.18389e-08	1.18841e-08	HSPA5/CRABP2/WNT5A/SRC/ILK/MAP2K1/CXCR4/IL2/RAC1/HRAS/SEMA4D/PLXNA1/PLXNA2/PLXNA3/PLXNB1/PLXNB2/PLXND1/ROBO1/ROBO2/AGT/BDNF/BMP5/BMP7/CNTF/EPO/INS/MDK/MSTN/NGF/BMPR2/FGFR1/TGFBR1/TNFRSF12A/PAK1/FYN/PAK3/RHOA/CDC42	38
GO:0007179	transforming growth factor beta receptor signaling pathway	26/604	202/18866	1.66059e-09	2.3128e-08	1.25855e-08	CREB1/HSPA5/HSP90AB1/WFIKKN1/ZYX/FURIN/SRC/LTBP1/FSHB/GDF10/GDF5/GDF9/IL17F/LEFTY1/LTBP3/LTBP4/MSTN/NODAL/TGFB2/AMHR2/BMPR1A/IL17RD/TGFBR1/TGFBR3/RHOA/CBL	26
GO:0045776	negative regulation of blood pressure	13/604	47/18866	1.68964e-09	2.34646e-08	1.27687e-08	NOS2/NOS1/APLN/CALCA/CRH/NPPA/NPPB/OXT/UCN/AGTR2/BMPR2/OPRL1/PPARA	13
GO:0019882	antigen processing and presentation	28/604	232/18866	1.72754e-09	2.39218e-08	1.30175e-08	AZGP1/CALR/CANX/PDIA3/PSMC1/PSMC2/PSMC3/PSMC4/PSMC5/PSMC6/PSMD1/PSMD2/PSMD3/PSMD4/PSMD5/PSMD7/PSMD8/PSMD10/PSMD11/PSMD13/AP3B1/PSMD6/PSME3/PSMD14/CLEC4M/CHUK/IKBKB/IKBKG	28
GO:0060193	positive regulation of lipase activity	16/604	76/18866	1.82407e-09	2.51859e-08	1.37054e-08	APOH/TXK/HRAS/AGT/BDNF/NTF3/PTH/ADCYAP1R1/ESR1/FGFR1/FGFR2/FGFR3/FLT1/NR1H2/PLCG1/RHOA	16
GO:0038179	neurotrophin signaling pathway	12/604	39/18866	1.84517e-09	2.54041e-08	1.38242e-08	SRC/AGT/BDNF/NGF/NTF3/AGTR2/SORT1/PTPN11/GRB2/SOS1/RAF1/CASP3	12
GO:0045471	response to ethanol	20/604	122/18866	1.87762e-09	2.5777e-08	1.40271e-08	PSMD14/PENK/RBP4/STAT3/SOD1/IL2/AVP/CAT/CRH/GNRH1/MSTN/NPPC/PTH/ADCYAP1R1/FGFR2/OPRM1/RARA/FYN/RHOA/CBL	20
GO:0097305	response to alcohol	28/604	234/18866	2.10049e-09	2.87546e-08	1.56474e-08	PSMD14/PENK/RBP4/STAT3/GNAI1/SOD1/CDH1/IL2/AKT1/AVP/CAT/CRH/GNRH1/MSTN/NPPC/OXT/PTH/UCN3/ADCYAP1R1/FGFR2/OPRM1/RARA/TGFBR1/TGFBR3/FYN/RHOA/CBL/CDK4	28
GO:0003015	heart process	32/604	297/18866	2.12227e-09	2.89702e-08	1.57647e-08	SRC/SOD1/KCNH2/NOS1/CXCR4/IL2/PIK3CA/EDN1/EDN2/EDN3/SEMA3A/AGT/APLN/BMP10/CALCA/CHGA/FGF12/FGF13/NPFF/NPPA/NPPC/OXT/TAC1/TGFB2/UCN/VEGFB/AGTR2/GLP1R/MC3R/THRA/FYN/CDC42	32
GO:2001236	regulation of extrinsic apoptotic signaling pathway	23/604	162/18866	2.13591e-09	2.90017e-08	1.57819e-08	PDIA3/PSME3/PRDX2/FGA/TCF7L2/SRC/RELA/IL4/AKT1/GSK3B/FGF10/AGT/BMP5/GDNF/AGTR2/AR/BMPR1B/FGFR1/TGFBR1/TNFRSF12A/FYN/RAF1/PAK2	23
GO:0001655	urogenital system development	34/604	330/18866	2.13665e-09	2.90017e-08	1.57819e-08	RBP4/WNT5A/ILK/ARG2/FGF10/ROBO2/AGT/BDNF/BMP6/BMP7/CAT/CER1/FGF8/GDF11/GDNF/JAG1/PDGFA/PGF/TGFB2/ACVR2B/AGTR2/AR/CRLF1/ESR1/FGFR1/FGFR2/LGR4/LGR5/PRLR/RARA/RARG/RXRA/SDC1/TGFBR1	34
GO:0051048	negative regulation of secretion	25/604	190/18866	2.15683e-09	2.91931e-08	1.5886e-08	CD22/EDN1/BMP8A/CHGA/CRH/FGF23/IL11/INHA/INHBB/INS/NMB/NPFF/NRG1/OXT/TRH/UCN/ACVR1C/AGTR2/AVPR2/GHSR/IL13RA2/LGR4/MTNR1B/OPRM1/PTPN11	25
GO:0001541	ovarian follicle development	14/604	57/18866	2.21221e-09	2.98586e-08	1.62481e-08	UMODL1/SRC/SOD1/BMP15/FSHB/GNRH1/INHA/INHBB/KITLG/VGF/BMPR1B/ESR1/FSHR/LHCGR	14
GO:0043524	negative regulation of neuron apoptotic process	22/604	149/18866	2.25752e-09	3.03849e-08	1.65345e-08	HSP90AB1/SOD1/ILK/NFATC4/HRAS/KRAS/PIK3CA/BDNF/CNTF/FGF20/FGF8/GDF5/GDNF/MDK/NGF/NTF3/CNTFR/CRLF1/MTNR1B/FYN/PRKCG/RHOA	22
GO:0022612	gland morphogenesis	20/604	124/18866	2.51839e-09	3.38013e-08	1.83937e-08	WNT5A/SRC/FGF10/SEMA3A/PLXNA1/PLXND1/BMP7/FGF8/MDK/NRG3/PDGFA/TGFB2/AR/ESR1/FGFR1/FGFR2/PGR/RARG/RXRA/CDC42	20
GO:0009615	response to virus	35/604	349/18866	2.52592e-09	3.38079e-08	1.83973e-08	IFNA2/IFNA4/IFNA5/IFNA8/IFNA10/IFNA21/PENK/MAVS/AZU1/IRF3/DUOX2/TRIM5/NLRX1/IL27/MAPK14/EIF2AK2/ADAR/TRAF3/SRC/BECN1/RELA/DDX17/TBK1/CXCR4/IL4/CHUK/IKBKB/IKBKG/IFNK/IFNW1/IL21/AIMP1/IL23R/OPRK1/MAP3K14	35
GO:0032944	regulation of mononuclear cell proliferation	27/604	221/18866	2.58058e-09	3.44435e-08	1.87431e-08	TFRC/IL27/CD81/HMGB1/ARG2/AGER/IL4/IL2/MIF/CRP/SYK/CD22/FGF10/CD320/EPO/GAL/GNRH1/IL21/IL5/TAC1/TNFSF18/IL23R/MPL/TNFRSF13C/SOS1/CASP3/NCK2	27
GO:0051090	regulation of DNA-binding transcription factor activity	41/604	455/18866	2.63492e-09	3.50714e-08	1.90848e-08	PSMD10/MAVS/MAPK1/TFRC/TRIM5/STAT3/MAPK14/EIF2AK2/MAPK8/MAPK3/WNT5A/TRAF3/PRDX2/TCF7L2/TNFSF11/TRIM27/RELA/AGER/SYK/KRAS/MALT1/CHUK/IKBKB/IKBKG/NFKBIB/AKT1/EDN1/AGT/BMP7/CAT/IL5/INS/NODAL/TNFSF18/AR/ESR1/ESR2/NR0B1/NR0B2/NR1H4/OPRD1	41
GO:0051057	positive regulation of small GTPase mediated signal transduction	16/604	78/18866	2.72979e-09	3.62338e-08	1.97173e-08	SRC/RAC1/HRAS/KRAS/FGF10/GPR17/ROBO1/EPO/KITLG/NGF/NRG1/ADCYAP1R1/EPOR/GRB2/SOS1/SOS2	16
GO:0032872	regulation of stress-activated MAPK cascade	28/604	237/18866	2.80402e-09	3.70742e-08	2.01747e-08	NOX1/MAPK1/EIF2AK2/MAPK3/WNT5A/TRAF3/DAXX/TNFSF11/MAP2K2/MAP2K1/HMGB1/PRDX1/AGER/SYK/HRAS/AKT1/EDN1/SEMA3A/SEMA4C/FGF19/IL26/NPPA/TGFB2/FLT4/IGF1R/TNFRSF19/PAK1/CDC42	28
GO:0034284	response to monosaccharide	26/604	207/18866	2.81625e-09	3.70742e-08	2.01747e-08	APOM/TCF7L2/AGER/RAC1/PPP3CB/PIK3CA/CMA1/CAT/CRH/FGF21/GCG/GIP/PRLH/UCN3/ACVR1C/ACVR2B/GHRHR/GIPR/HNF4A/IGF1R/NR0B2/NR1H4/PPARD/RAF1/CASP3/RHOA	26
GO:0046890	regulation of lipid biosynthetic process	26/604	207/18866	2.81625e-09	3.70742e-08	2.01747e-08	CREB1/NFYA/NFYB/NFYC/FABP5/FABP3/SP1/SOD1/AKT1/AVP/BMP5/BMP6/CGA/FGF19/FSHB/GIP/INS/PDGFA/ADIPOR1/ADIPOR2/FGFR4/NR0B1/NR1H2/NR1H4/NR5A1/CDK4	26
GO:0050890	cognition	32/604	302/18866	3.21046e-09	4.21482e-08	2.29358e-08	CREB1/MAPK1/AGER/PPP3CB/NFATC4/KRAS/AGT/BDNF/CRH/FGF13/GIP/GMFB/INS/MDK/NGF/NTF3/OXT/TAC1/UCN/VIP/GALR2/GALR3/GHSR/GLP1R/INSR/LHCGR/OPRL1/THRA/FYN/SHC3/PRKCG/CASP3	32
GO:0010827	regulation of glucose transmembrane transport	16/604	79/18866	3.32298e-09	4.35066e-08	2.3675e-08	FABP5/MAPK14/PIK3R1/AKT1/AKT2/EDN1/FGF19/FGF21/GH1/GIP/INS/PTH/ADIPOR2/INSR/PTPN11/BRAF	16
GO:0055024	regulation of cardiac muscle tissue development	18/604	102/18866	3.59997e-09	4.70051e-08	2.55787e-08	CREB1/RBP4/MAPK1/MAPK14/EDN1/BMP10/FGF20/FGF3/FGF8/FGF9/NRG1/BMPR1A/FGFR1/FGFR2/PPARA/TGFBR1/TGFBR3/PAK1	18
GO:0043487	regulation of RNA stability	25/604	195/18866	3.71527e-09	4.83652e-08	2.63189e-08	PSMC1/PSMC2/PSMC3/PSMC4/PSMC5/PSMC6/PSMD1/PSMD2/PSMD3/PSMD4/PSMD5/PSMD7/PSMD8/PSMD10/PSMD11/PSMD13/PSMD6/PSME3/PSMD14/MAPK14/ELAVL1/AKT1/GDNF/VIP/PRKCA	25
GO:0070302	regulation of stress-activated protein kinase signaling cascade	28/604	240/18866	3.72427e-09	4.83652e-08	2.63189e-08	NOX1/MAPK1/EIF2AK2/MAPK3/WNT5A/TRAF3/DAXX/TNFSF11/MAP2K2/MAP2K1/HMGB1/PRDX1/AGER/SYK/HRAS/AKT1/EDN1/SEMA3A/SEMA4C/FGF19/IL26/NPPA/TGFB2/FLT4/IGF1R/TNFRSF19/PAK1/CDC42	28
GO:0014706	striated muscle tissue development	37/604	389/18866	3.76509e-09	4.87634e-08	2.65356e-08	CALR/CREB1/RBP4/MAPK1/MAPK14/CACYBP/WNT5A/DLL4/DDX17/ACTA1/EDN1/AGT/BMP10/BMP5/BMP7/FGF20/FGF3/FGF8/FGF9/MSTN/NPPA/NRG1/TGFB2/AGTR2/BMPR1A/FGFR1/FGFR2/NR1D2/NR2F2/PPARA/RARA/RXRA/TGFBR1/TGFBR3/PAK1/RHOA/CDC42	37
GO:0034764	positive regulation of transmembrane transport	26/604	210/18866	3.83438e-09	4.95274e-08	2.69513e-08	HSPA2/MAPK14/KCNH2/NOS1/PIK3R1/AKT1/AKT2/EDN3/AGT/FGF14/FGF19/FGF21/GAL/GH1/GIP/INS/LACRT/NPPA/PTH/ADIPOR2/CALCR/GALR2/INSR/PTPN11/PLCG1/BRAF	26
GO:0046850	regulation of bone remodeling	13/604	50/18866	3.9021e-09	5.0267e-08	2.73538e-08	TFRC/SRC/TNFSF11/CSK/SYK/CALCA/FSHB/IAPP/LTBP3/MDK/LEPR/MC4R/PRKCA	13
GO:0046849	bone remodeling	17/604	91/18866	3.96522e-09	5.09435e-08	2.77219e-08	TFRC/SRC/TNFSF11/CSK/SYK/RAC1/CALCA/FSHB/GDF5/IAPP/LTBP3/MDK/PTH/LEPR/LGR4/MC4R/PRKCA	17
GO:0043950	positive regulation of cAMP-mediated signaling	9/604	20/18866	4.08121e-09	5.2294e-08	2.84568e-08	NOS1/CRH/GIP/UCN/ADCYAP1R1/GIPR/RXFP2/SCTR/PRKCA	9
GO:1901342	regulation of vasculature development	40/604	444/18866	4.16652e-09	5.31647e-08	2.89307e-08	CELA1/STAT3/WNT5A/SP1/DLL4/SPINK5/APOH/CCL24/CXCR4/NFATC3/CMA1/PROK2/SEMA3E/PLXND1/AGT/ANGPTL7/BMP7/FGF18/FGF9/GDF2/IL17F/MDK/NODAL/NPPB/PGF/PRL/PROK1/RLN2/TGFB2/VEGFB/ANGPT4/ANGPTL3/FLT1/GHSR/NR2E1/TNFRSF12A/PLCG1/PRKCA/PAK4/RHOA	40
GO:0060419	heart growth	19/604	115/18866	4.1713e-09	5.31647e-08	2.89307e-08	RBP4/MAPK1/MAPK14/EDN1/AGT/BMP10/FGF20/FGF9/NPPA/TGFB2/AGTR2/BMPR1A/FGFR1/FGFR2/PPARA/RXRA/TGFBR1/TGFBR3/PAK1	19
GO:0007204	positive regulation of cytosolic calcium ion concentration	33/604	322/18866	4.2236e-09	5.36889e-08	2.92159e-08	CCL1/CCR10/KNG1/HMGB1/NOS1/CXCR4/IL2/EDN1/EDN2/PROK2/CCR9/GPR17/GPR32/AGT/AVP/CALCA/EPO/IAPP/LACRT/NMB/NPFF/OXT/TAC1/ADCYAP1R1/CALCR/ESR1/GALR2/GIPR/GLP1R/OPRL1/PTGER1/PLCG1/FYN	33
GO:0062013	positive regulation of small molecule metabolic process	22/604	154/18866	4.24818e-09	5.38588e-08	2.93083e-08	STAT3/NOS2/SRC/NOS1/IL4/AKT1/AKT2/AVP/BMP6/GCG/GUCA2A/INS/PTH/ADCYAP1R1/ESRRB/GHSR/INSR/LHCGR/NR1H2/NR1H4/PPARA/PPARD	22
GO:0030900	forebrain development	37/604	391/18866	4.32691e-09	5.47126e-08	2.9773e-08	CREB1/FABP7/WNT5A/SRC/HDAC1/CXCR4/CDH1/RAC3/KRAS/GSK3B/FGF10/SEMA3A/SLIT1/PLXNA3/ROBO1/ROBO2/CRH/FGF13/FGF8/GHRH/MDK/NPY/NRG1/NRG3/AVPR2/BMPR1A/FGFR1/FGFR2/GHRHR/NR0B1/NR2E1/NR2F2/RARA/SSTR1/FYN/CASP3/RHOA	37
GO:0060537	muscle tissue development	38/604	409/18866	4.42225e-09	5.57715e-08	3.03492e-08	CALR/CREB1/RBP4/MAPK1/CSRP1/MAPK14/CACYBP/WNT5A/DLL4/DDX17/ACTA1/EDN1/AGT/BMP10/BMP5/BMP7/FGF20/FGF3/FGF8/FGF9/MSTN/NPPA/NRG1/TGFB2/AGTR2/BMPR1A/FGFR1/FGFR2/NR1D2/NR2F2/PPARA/RARA/RXRA/TGFBR1/TGFBR3/PAK1/RHOA/CDC42	38
GO:0007586	digestion	21/604	141/18866	4.45525e-09	5.58942e-08	3.0416e-08	RBP4/FABP2/PGC/IREB2/ACO1/FGF10/CRH/GKN1/GUCA2A/OXT/SST/TAC1/UCN/UCN2/UCN3/GHSR/NPR3/NR1H2/OPRK1/OPRL1/PTGER1	21
GO:0008584	male gonad development	21/604	141/18866	4.45525e-09	5.58942e-08	3.0416e-08	WNT5A/SEMA3A/FGF9/FSHB/INHA/KITLG/TGFB2/ACVR2A/AMHR2/AR/ESR1/FSHR/INSR/LHCGR/NR0B1/NR5A1/RARA/RXFP2/SDC1/TGFBR1/CBL	21
GO:0051480	regulation of cytosolic calcium ion concentration	35/604	357/18866	4.57523e-09	5.71824e-08	3.11169e-08	CCL1/CCR10/WNT5A/KNG1/HMGB1/NOS1/CXCR4/IL2/EDN1/EDN2/PROK2/CCR9/GPR17/GPR32/AGT/AVP/CALCA/EPO/IAPP/LACRT/NMB/NPFF/OXT/TAC1/ADCYAP1R1/CALCR/ESR1/GALR2/GIPR/GLP1R/MTNR1B/OPRL1/PTGER1/PLCG1/FYN	35
GO:0010976	positive regulation of neuron projection development	31/604	290/18866	4.5912e-09	5.71824e-08	3.11169e-08	HSPA5/CRABP2/WNT5A/ILK/MAP2K1/CXCR4/IL2/SEMA4D/PLXNA1/PLXNA2/PLXNA3/PLXNB1/PLXNB2/PLXND1/ROBO1/ROBO2/AGT/BDNF/BMP5/BMP7/CNTF/EPO/MDK/NGF/BMPR2/FGFR1/TNFRSF12A/PAK1/FYN/PAK3/RHOA	31
GO:0009749	response to glucose	25/604	197/18866	4.59363e-09	5.71824e-08	3.11169e-08	APOM/TCF7L2/AGER/RAC1/PPP3CB/PIK3CA/CMA1/CRH/FGF21/GCG/GIP/PRLH/UCN3/ACVR1C/ACVR2B/GHRHR/GIPR/HNF4A/IGF1R/NR0B2/NR1H4/PPARD/RAF1/CASP3/RHOA	25
GO:1990845	adaptive thermogenesis	22/604	155/18866	4.80497e-09	5.953e-08	3.23945e-08	FABP5/CXCR4/IL4/SYK/BMP8A/FGF21/OXT/ACVR2B/ADIPOR1/ADIPOR2/ESRRG/IGF1R/LEPR/LGR4/MC4R/NPR3/NR1H2/PRLR/PTH2R/SCTR/THRA/TSHR	22
GO:0030111	regulation of Wnt signaling pathway	36/604	375/18866	4.807e-09	5.953e-08	3.23945e-08	PSMC1/PSMC2/PSMC3/PSMC4/PSMC5/PSMC6/PSMD1/PSMD2/PSMD3/PSMD4/PSMD5/PSMD7/PSMD8/PSMD10/PSMD11/PSMD13/PSMD6/PSME3/PSMD14/LMBR1L/MAPK14/WNT5A/TCF7L2/SRC/ILK/HDAC1/NFATC4/GSK3B/FGF10/FGF9/MDK/ESR1/FGFR2/LGR4/LGR5/LGR6	36
GO:0061384	heart trabecula morphogenesis	11/604	34/18866	4.84466e-09	5.98421e-08	3.25643e-08	RBP4/DLL4/BMP10/BMP5/BMP7/NRG1/TGFB2/BMPR1A/TGFBR1/TGFBR3/SOS1	11
GO:0046546	development of primary male sexual characteristics	21/604	142/18866	5.07452e-09	6.24925e-08	3.40065e-08	WNT5A/SEMA3A/FGF9/FSHB/INHA/KITLG/TGFB2/ACVR2A/AMHR2/AR/ESR1/FSHR/INSR/LHCGR/NR0B1/NR5A1/RARA/RXFP2/SDC1/TGFBR1/CBL	21
GO:0035272	exocrine system development	13/604	51/18866	5.08524e-09	6.24925e-08	3.40065e-08	CELA1/FGF10/SEMA3A/PLXNA1/PLXND1/BMP7/FGF8/PDGFA/TGFB2/FGFR1/FGFR2/INSR/CDC42	13
GO:2000241	regulation of reproductive process	23/604	170/18866	5.52305e-09	6.76996e-08	3.68401e-08	CALR/UMODL1/NOX5/SEMG1/WNT5A/SRC/SEMG2/SEMA3A/BMP7/GDF9/GNRH1/INHBB/NODAL/NPPC/OXT/VIP/ACVR1B/ACVR1C/AR/ESR1/INSR/NR5A1/RXRA	23
GO:2000846	regulation of corticosteroid hormone secretion	8/604	15/18866	5.56275e-09	6.80128e-08	3.70105e-08	AGT/BMP6/CRH/GAL/TAC1/AGTR2/CRHR1/PTPN11	8
GO:0010721	negative regulation of cell development	34/604	343/18866	5.76512e-09	7.01206e-08	3.81575e-08	CALR/STAT3/WNT5A/NFATC4/GSK3B/SEMA3A/SEMA3B/SEMA3E/SEMA3F/SEMA4B/SEMA4C/SEMA4D/SEMA4F/SEMA4G/SEMA5B/SEMA6C/SEMA6D/PLXNA3/BDNF/BMP7/CNTF/FGF13/GDF11/GNRH1/JAG1/NODAL/NPPC/NRG1/NRG3/BMPR1A/NR2E1/PPARA/PAK1/RHOA	34
GO:0008286	insulin receptor signaling pathway	21/604	143/18866	5.77286e-09	7.01206e-08	3.81575e-08	SRC/RELA/PIK3R1/PIK3R2/PIK3CA/AKT1/AKT2/GSK3B/AGT/INS/KL/MSTN/ADIPOR1/IGF1R/INSR/NR1H4/PTPN11/PAK1/GRB2/SOS1/CDK4	21
GO:2001233	regulation of apoptotic signaling pathway	38/604	413/18866	5.77893e-09	7.01206e-08	3.81575e-08	PDIA3/PSMD10/PSME3/NOX1/MAPK8/PRDX2/FGA/TCF7L2/SRC/SOD1/BECN1/RELA/HDAC1/IL4/MIF/PPP3R1/NFATC4/AKT1/GSK3B/FGF10/AGT/AVP/BDNF/BMP5/EPO/GDNF/INHBB/INS/AGTR2/AR/BMPR1B/FGFR1/TGFBR1/TNFRSF12A/FYN/RAF1/NCK2/PAK2	38
GO:0055074	calcium ion homeostasis	41/604	468/18866	5.97341e-09	7.22978e-08	3.93423e-08	CALR/CCL1/ELANE/CCR10/WNT5A/TNFSF11/KNG1/HMGB1/NOS1/CXCR4/IL2/EDN1/EDN2/EDN3/PROK2/CCR9/GPR17/GPR32/AGT/AVP/CALCA/EPO/IAPP/KL/LACRT/NMB/NPFF/OXT/PTH/TAC1/ADCYAP1R1/CALCR/ESR1/GALR2/GIPR/GLP1R/MTNR1B/OPRL1/PTGER1/PLCG1/FYN	41
GO:0045778	positive regulation of ossification	17/604	94/18866	6.64613e-09	8.02378e-08	4.3663e-08	WNT5A/ILK/BMP6/BMP7/JAG1/KL/NPPC/OXT/PTH/TAC1/TGFB2/ACVR2A/ACVR2B/BMPR1A/BMPR1B/BMPR2/PTPN11	17
GO:0007435	salivary gland morphogenesis	11/604	35/18866	6.86223e-09	8.26392e-08	4.49698e-08	FGF10/SEMA3A/PLXNA1/PLXND1/BMP7/FGF8/PDGFA/TGFB2/FGFR1/FGFR2/CDC42	11
GO:0035929	steroid hormone secretion	9/604	21/18866	6.93987e-09	8.33652e-08	4.53648e-08	AGT/BMP6/CRH/GAL/GDF9/TAC1/AGTR2/CRHR1/PTPN11	9
GO:0014855	striated muscle cell proliferation	16/604	83/18866	7.07529e-09	8.47799e-08	4.61347e-08	RBP4/MAPK1/STAT3/MAPK14/BMP10/FGF20/FGF9/MSTN/TGFB2/BMPR1A/FGFR1/FGFR2/PPARD/RXRA/TGFBR1/TGFBR3	16
GO:0009746	response to hexose	25/604	202/18866	7.71004e-09	9.21561e-08	5.01486e-08	APOM/TCF7L2/AGER/RAC1/PPP3CB/PIK3CA/CMA1/CRH/FGF21/GCG/GIP/PRLH/UCN3/ACVR1C/ACVR2B/GHRHR/GIPR/HNF4A/IGF1R/NR0B2/NR1H4/PPARD/RAF1/CASP3/RHOA	25
GO:0003073	regulation of systemic arterial blood pressure	17/604	95/18866	7.85759e-09	9.36867e-08	5.09815e-08	NOX1/CMA1/EDN1/EDN2/EDN3/AGT/AVP/CALCA/CRH/NPPA/NPPB/AGTR2/AR/AVPR2/BMPR2/NR2F2/RHOA	17
GO:0009743	response to carbohydrate	27/604	233/18866	8.20331e-09	9.75665e-08	5.30928e-08	APOM/TCF7L2/AGER/RAC1/PPP3CB/PIK3CA/CMA1/CAT/CRH/FGF21/GCG/GIP/OXT/PRLH/UCN3/ACVR1C/ACVR2B/GHRHR/GIPR/HNF4A/IGF1R/NR0B2/NR1H4/PPARD/RAF1/CASP3/RHOA	27
GO:0003205	cardiac chamber development	23/604	174/18866	8.68525e-09	1.03044e-07	5.60732e-08	RBP4/WNT5A/DLL4/LTBP1/PLXND1/ROBO1/ROBO2/BMP10/BMP5/BMP7/FGF8/JAG1/NRG1/TGFB2/BMPR1A/BMPR2/FGFR2/FGFRL1/RARA/RXRA/TGFBR1/TGFBR3/SOS1	23
GO:0002690	positive regulation of leukocyte chemotaxis	17/604	96/18866	9.26885e-09	1.09697e-07	5.96936e-08	CALR/CCL1/MAPK1/MAPK14/MAPK3/WNT5A/HMGB1/CCL27/IL4/RAC1/EDN1/EDN2/EDN3/MDK/MSTN/PGF/VEGFB	17
GO:0050670	regulation of lymphocyte proliferation	26/604	219/18866	9.34076e-09	1.10276e-07	6.00089e-08	TFRC/IL27/CD81/HMGB1/ARG2/AGER/IL4/IL2/MIF/SYK/CD22/FGF10/CD320/EPO/GAL/GNRH1/IL21/IL5/TAC1/TNFSF18/IL23R/MPL/TNFRSF13C/SOS1/CASP3/NCK2	26
GO:0045899	positive regulation of RNA polymerase II transcription preinitiation complex assembly	7/604	11/18866	9.83051e-09	1.15774e-07	6.30005e-08	CREB1/PSMC2/PSMC3/PSMC4/PSMC5/PSMC6/ESR1	7
GO:0002065	columnar/cuboidal epithelial cell differentiation	19/604	121/18866	9.95537e-09	1.16957e-07	6.36446e-08	WNT5A/SRC/SOD1/GSK3B/BMP5/BMP6/FGF8/JAG1/JAG2/NODAL/NPY/PYY/FGFR1/FGFR2/HNF4A/IL31RA/RARA/RARG/RXRA	19
GO:0006801	superoxide metabolic process	15/604	74/18866	1.01773e-08	1.19273e-07	6.49045e-08	DUOX1/NOX1/NOX5/NOX3/DUOX2/NOS2/PRDX2/MPO/SOD1/PRDX1/CRP/SYK/EDN1/AGT/BMP7	15
GO:0010876	lipid localization	39/604	440/18866	1.02697e-08	1.20063e-07	6.53349e-08	SLC10A2/LCN1/LCN12/FABP6/PLTP/LPA/RBP4/FABP5/FABP3/FABP2/APOM/NOS2/TNFSF11/ABCC4/APOH/MIF/CRP/SYK/AKT1/AKT2/EDN1/AGT/BMP6/CRH/GAL/GDF9/NMB/OXT/TAC1/ACVR1C/AGTR2/ANGPTL3/CRHR1/NR1H2/NR1H4/PPARA/PPARD/RXRA/PTPN11	39
GO:0035930	corticosteroid hormone secretion	8/604	16/18866	1.08137e-08	1.26116e-07	6.86283e-08	AGT/BMP6/CRH/GAL/TAC1/AGTR2/CRHR1/PTPN11	8
GO:0007568	aging	32/604	319/18866	1.22138e-08	1.41757e-07	7.71398e-08	CALR/CANX/CREB1/PENK/MAPK1/STAT3/MAPK14/CACYBP/MAPK3/MPO/SOD1/LIMS1/ILK/RELA/MAP2K1/ARG2/AGER/MIF/HRAS/KRAS/AKT1/EDN1/AGT/CALCA/CAT/EPO/GNRH1/KL/BMPR1A/GHRHR/NR5A1/GRB2	32
GO:0051961	negative regulation of nervous system development	32/604	319/18866	1.22138e-08	1.41757e-07	7.71398e-08	CALR/STAT3/WNT5A/NFATC4/GSK3B/SEMA3A/SEMA3B/SEMA3E/SEMA3F/SEMA4B/SEMA4C/SEMA4D/SEMA4F/SEMA4G/SEMA5B/SEMA6C/SEMA6D/SLIT1/PLXNA3/ROBO2/BDNF/BMP7/CNTF/FGF13/GDF11/GNRH1/JAG1/NRG1/NRG3/BMPR1A/NR2E1/RHOA	32
GO:1904659	glucose transmembrane transport	18/604	110/18866	1.24871e-08	1.4458e-07	7.86761e-08	FABP5/MAPK14/PIK3R1/AKT1/AKT2/EDN1/FGF19/FGF21/GH1/GIP/INS/PTH/ADIPOR2/INSR/PPARD/SORT1/PTPN11/BRAF	18
GO:0010771	negative regulation of cell morphogenesis involved in differentiation	17/604	98/18866	1.28126e-08	1.47991e-07	8.05324e-08	WNT5A/NFATC4/SEMA3A/SEMA3B/SEMA3E/SEMA3F/SEMA4B/SEMA4C/SEMA4D/SEMA4F/SEMA4G/SEMA5B/SEMA6C/SEMA6D/PLXNA3/FGF13/RHOA	17
GO:1903522	regulation of blood circulation	31/604	303/18866	1.30306e-08	1.50149e-07	8.17064e-08	FGA/KCNH2/AGER/NOS1/IL2/AKT1/EDN1/EDN2/EDN3/SEMA3A/AGT/APLN/AVP/BMP10/CALCA/CHGA/FGF13/NPFF/NPPA/NPPC/OXT/TAC1/TGFB2/UCN/AGTR2/AVPR2/BMPR2/GLP1R/MC3R/THRA/RHOA	31
GO:0060047	heart contraction	30/604	287/18866	1.36962e-08	1.57441e-07	8.56744e-08	SOD1/KCNH2/NOS1/CXCR4/IL2/PIK3CA/EDN1/EDN2/EDN3/SEMA3A/AGT/APLN/BMP10/CALCA/CHGA/FGF12/FGF13/NPFF/NPPA/NPPC/OXT/TAC1/TGFB2/UCN/VEGFB/AGTR2/GLP1R/MC3R/THRA/CDC42	30
GO:0048645	animal organ formation	14/604	65/18866	1.38479e-08	1.58805e-07	8.64169e-08	MAPK1/MAPK3/WNT5A/MAP2K1/FGF10/ROBO1/ROBO2/BMP7/FGF8/GDNF/AR/BMPR1A/FGFR1/FGFR2	14
GO:0061013	regulation of mRNA catabolic process	25/604	208/18866	1.40284e-08	1.60492e-07	8.73347e-08	PSMC1/PSMC2/PSMC3/PSMC4/PSMC5/PSMC6/PSMD1/PSMD2/PSMD3/PSMD4/PSMD5/PSMD7/PSMD8/PSMD10/PSMD11/PSMD13/PSMD6/PSME3/PSMD14/MAPK14/ELAVL1/AKT1/GDNF/VIP/PRKCA	25
GO:0072593	reactive oxygen species metabolic process	30/604	288/18866	1.48368e-08	1.69337e-07	9.21479e-08	HSP90AA1/HSP90AB1/DUOX1/NOX1/NOX5/NOX3/DUOX2/STAT3/MAPK14/NOS2/PRDX2/MPO/SOD1/ARG2/PRDX1/NOS1/CRP/SYK/RAC1/AKT1/EDN1/AGT/BMP7/CAT/INS/AGTR2/INSR/FYN/GRB2/RHOA	30
GO:0043330	response to exogenous dsRNA	12/604	46/18866	1.49556e-08	1.70288e-07	9.26655e-08	IFNA2/IFNA4/IFNA5/IFNA8/IFNA10/IFNA21/MAVS/IRF3/MAPK1/MAPK3/IFNK/IFNW1	12
GO:0002688	regulation of leukocyte chemotaxis	19/604	124/18866	1.50606e-08	1.71079e-07	9.3096e-08	CALR/CCL1/MAPK1/MAPK14/MAPK3/WNT5A/HMGB1/CCL27/IL4/MIF/RAC1/C5/EDN1/EDN2/EDN3/MDK/MSTN/PGF/VEGFB	19
GO:0048872	homeostasis of number of cells	28/604	256/18866	1.5617e-08	1.76981e-07	9.63076e-08	STAT3/MAPK14/ADAR/PRDX2/SOD1/IREB2/HMGB1/PRDX1/IL2/MIF/RAC3/PPP3CB/KRAS/AKT1/EPO/INHA/KITLG/PTH/ACVR1B/ACVR2A/LGR4/MPL/TGFBR3/THRA/TNFRSF13C/PTPN11/SOS1/CASP3	28
GO:0006869	lipid transport	36/604	393/18866	1.64404e-08	1.85874e-07	1.01147e-07	SLC10A2/LCN1/LCN12/FABP6/PLTP/LPA/RBP4/FABP5/FABP3/FABP2/APOM/NOS2/TNFSF11/ABCC4/APOH/MIF/SYK/AKT1/AKT2/EDN1/AGT/BMP6/CRH/GAL/GDF9/NMB/OXT/TAC1/AGTR2/CRHR1/NR1H2/NR1H4/PPARA/PPARD/RXRA/PTPN11	36
GO:1903531	negative regulation of secretion by cell	22/604	166/18866	1.74199e-08	1.96485e-07	1.06921e-07	CD22/EDN1/BMP8A/CHGA/CRH/FGF23/IL11/INHA/INHBB/INS/NMB/NPFF/TRH/UCN/ACVR1C/AGTR2/GHSR/IL13RA2/LGR4/MTNR1B/OPRM1/PTPN11	22
GO:0060411	cardiac septum morphogenesis	15/604	77/18866	1.80128e-08	2.02697e-07	1.10301e-07	WNT5A/ROBO1/ROBO2/BMP5/BMP7/FGF8/JAG1/TGFB2/BMPR1A/BMPR2/FGFR2/FGFRL1/RARA/TGFBR1/TGFBR3	15
GO:0048009	insulin-like growth factor receptor signaling pathway	11/604	38/18866	1.81354e-08	2.0357e-07	1.10777e-07	PIK3R1/AKT1/BMP5/GH1/GHRH/AR/CRIM1/GHRHR/GHSR/IGF1R/IGF2R	11
GO:0032098	regulation of appetite	9/604	23/18866	1.82175e-08	2.0357e-07	1.10777e-07	GALP/NENF/NPFF/NPY/UCN/GHSR/OPRM1/PPARA/SCTR	9
GO:0060445	branching involved in salivary gland morphogenesis	9/604	23/18866	1.82175e-08	2.0357e-07	1.10777e-07	FGF10/SEMA3A/PLXNA1/PLXND1/BMP7/FGF8/PDGFA/FGFR1/FGFR2	9
GO:0016202	regulation of striated muscle tissue development	21/604	153/18866	1.96821e-08	2.19426e-07	1.19405e-07	CREB1/RBP4/MAPK1/MAPK14/DDX17/EDN1/BMP10/FGF20/FGF3/FGF8/FGF9/MSTN/NRG1/BMPR1A/FGFR1/FGFR2/NR1D2/PPARA/TGFBR1/TGFBR3/PAK1	21
GO:0015908	fatty acid transport	17/604	101/18866	2.04979e-08	2.27992e-07	1.24066e-07	LCN1/LCN12/FABP5/FABP3/NOS2/TNFSF11/ABCC4/MIF/SYK/AKT1/AKT2/EDN1/NMB/OXT/AGTR2/PPARA/PPARD	17
GO:0050918	positive chemotaxis	14/604	67/18866	2.09462e-08	2.3244e-07	1.26487e-07	AZU1/WNT5A/ROBO3/HMGB1/AGER/CCL16/MIF/FGF10/ARTN/FGF8/GDNF/NTF3/PGF/VEGFB	14
GO:0008645	hexose transmembrane transport	18/604	114/18866	2.22678e-08	2.46536e-07	1.34158e-07	FABP5/MAPK14/PIK3R1/AKT1/AKT2/EDN1/FGF19/FGF21/GH1/GIP/INS/PTH/ADIPOR2/INSR/PPARD/SORT1/PTPN11/BRAF	18
GO:0045666	positive regulation of neuron differentiation	35/604	380/18866	2.27201e-08	2.50966e-07	1.36568e-07	HSPA5/CRABP2/WNT5A/ILK/MAP2K1/CXCR4/IL2/SEMA4D/PLXNA1/PLXNA2/PLXNA3/PLXNB1/PLXNB2/PLXND1/ROBO1/ROBO2/AGT/BDNF/BMP5/BMP6/BMP7/CNTF/EPO/FGF20/GDF5/MDK/NGF/BMPR2/FGFR1/RARA/TNFRSF12A/PAK1/FYN/PAK3/RHOA	35
GO:0098773	skin epidermis development	16/604	90/18866	2.38683e-08	2.63044e-07	1.43141e-07	AP3B1/TRPC4AP/WNT5A/SPINK5/RELA/HDAC1/FGF10/GAL/PDGFA/TGFB2/ACVR1B/FGFR2/LGR4/LGR5/TNFRSF19/SOS1	16
GO:0007431	salivary gland development	11/604	39/18866	2.45351e-08	2.68544e-07	1.46134e-07	FGF10/SEMA3A/PLXNA1/PLXND1/BMP7/FGF8/PDGFA/TGFB2/FGFR1/FGFR2/CDC42	11
GO:0046326	positive regulation of glucose import	11/604	39/18866	2.45351e-08	2.68544e-07	1.46134e-07	MAPK14/PIK3R1/AKT1/AKT2/FGF19/FGF21/INS/PTH/ADIPOR2/INSR/PTPN11	11
GO:0060416	response to growth hormone	11/604	39/18866	2.45351e-08	2.68544e-07	1.46134e-07	STAT3/CACYBP/PIK3R1/AKT1/CSH1/CSHL1/GH1/GH2/PRL/GHSR/PRLR	11
GO:0002323	natural killer cell activation involved in immune response	10/604	31/18866	2.53832e-08	2.77196e-07	1.50842e-07	IFNA2/IFNA4/IFNA5/IFNA8/IFNA10/IFNA21/PGLYRP1/PGLYRP2/IFNK/IFNW1	10
GO:1903409	reactive oxygen species biosynthetic process	19/604	128/18866	2.56342e-08	2.78606e-07	1.51609e-07	HSP90AA1/HSP90AB1/DUOX1/DUOX2/STAT3/NOS2/MPO/SOD1/ARG2/NOS1/RAC1/AKT1/EDN1/AGT/INS/AGTR2/INSR/FYN/RHOA	19
GO:0099177	regulation of trans-synaptic signaling	39/604	455/18866	2.56741e-08	2.78606e-07	1.51609e-07	CREB1/PSMC5/FABP5/MAPK1/STAT3/GNAI1/SRC/AGER/CDH1/PPP3CB/NFATC4/HRAS/KRAS/GSK3B/EDN1/AGT/BDNF/CRH/CSPG5/FGF14/GDNF/GIP/INS/NGF/NRG3/NTF3/OXT/TAC1/UCN/VGF/CRHR2/GHSR/NR2E1/RARA/S1PR2/SCTR/PLCG1/FYN/PRKCG	39
GO:0050768	negative regulation of neurogenesis	30/604	295/18866	2.56863e-08	2.78606e-07	1.51609e-07	CALR/STAT3/WNT5A/NFATC4/GSK3B/SEMA3A/SEMA3B/SEMA3E/SEMA3F/SEMA4B/SEMA4C/SEMA4D/SEMA4F/SEMA4G/SEMA5B/SEMA6C/SEMA6D/PLXNA3/BDNF/BMP7/CNTF/FGF13/GDF11/GNRH1/JAG1/NRG1/NRG3/BMPR1A/NR2E1/RHOA	30
GO:0031016	pancreas development	15/604	79/18866	2.59474e-08	2.80804e-07	1.52805e-07	CELA1/WNT5A/TCF7L2/AKT1/GSK3B/FGF10/BMP5/BMP6/GDF11/GIP/ACVR2B/GIPR/HNF4A/INSR/NR5A2	15
GO:0006874	cellular calcium ion homeostasis	39/604	456/18866	2.72453e-08	2.94188e-07	1.60088e-07	CALR/CCL1/ELANE/CCR10/WNT5A/KNG1/HMGB1/NOS1/CXCR4/IL2/EDN1/EDN2/EDN3/PROK2/CCR9/GPR17/GPR32/AGT/AVP/CALCA/EPO/IAPP/LACRT/NMB/NPFF/OXT/PTH/TAC1/ADCYAP1R1/CALCR/ESR1/GALR2/GIPR/GLP1R/MTNR1B/OPRL1/PTGER1/PLCG1/FYN	39
GO:0072073	kidney epithelium development	20/604	142/18866	2.74645e-08	2.9589e-07	1.61015e-07	ILK/ARG2/ROBO2/AGT/BDNF/BMP7/CAT/CER1/FGF8/GDF11/GDNF/JAG1/PGF/AGTR2/CRLF1/FGFR1/FGFR2/LGR4/RARA/SDC1	20
GO:1901861	regulation of muscle tissue development	21/604	156/18866	2.78508e-08	2.9938e-07	1.62914e-07	CREB1/RBP4/MAPK1/MAPK14/DDX17/EDN1/BMP10/FGF20/FGF3/FGF8/FGF9/MSTN/NRG1/BMPR1A/FGFR1/FGFR2/NR1D2/PPARA/TGFBR1/TGFBR3/PAK1	21
GO:0010038	response to metal ion	34/604	366/18866	2.93102e-08	3.14365e-07	1.71068e-07	CALR/CREB1/HSPA5/NFYA/PENK/MAPK1/TFR2/CACYBP/MAPK8/MAPK3/WNT5A/FGA/SOD1/DAXX/ACTA1/ACO1/CDH1/CHP2/NFATC4/CHUK/AKT1/EDN1/AMELX/BMP6/CAT/FGF23/GNRH1/PTH/TSHB/GIPR/SDC1/BRAF/CASP3/CDK4	34
GO:0015749	monosaccharide transmembrane transport	18/604	116/18866	2.94434e-08	3.1509e-07	1.71463e-07	FABP5/MAPK14/PIK3R1/AKT1/AKT2/EDN1/FGF19/FGF21/GH1/GIP/INS/PTH/ADIPOR2/INSR/PPARD/SORT1/PTPN11/BRAF	18
GO:1905952	regulation of lipid localization	22/604	171/18866	3.01292e-08	3.21713e-07	1.75066e-07	PLTP/FABP3/TNFSF11/MIF/CRP/SYK/AKT1/AKT2/EDN1/AGT/BMP6/CRH/GAL/GDF9/OXT/TAC1/AGTR2/CRHR1/NR1H2/PPARA/PPARD/PTPN11	22
GO:0048634	regulation of muscle organ development	21/604	157/18866	3.12051e-08	3.32462e-07	1.80916e-07	CREB1/RBP4/MAPK1/MAPK14/DDX17/EDN1/BMP10/FGF20/FGF3/FGF8/FGF9/MSTN/NRG1/BMPR1A/FGFR1/FGFR2/NR1D2/PPARA/TGFBR1/TGFBR3/PAK1	21
GO:0045765	regulation of angiogenesis	36/604	403/18866	3.13899e-08	3.33692e-07	1.81585e-07	CELA1/STAT3/WNT5A/SP1/DLL4/SPINK5/APOH/CCL24/CXCR4/CMA1/PROK2/SEMA3E/PLXND1/AGT/FGF18/GDF2/IL17F/MDK/NODAL/NPPB/PGF/PRL/PROK1/RLN2/TGFB2/VEGFB/ANGPT4/ANGPTL3/FLT1/GHSR/NR2E1/TNFRSF12A/PLCG1/PRKCA/PAK4/RHOA	36
GO:0002285	lymphocyte activation involved in immune response	23/604	187/18866	3.4473e-08	3.65658e-07	1.9898e-07	IFNA2/IFNA4/IFNA5/IFNA8/IFNA10/IFNA21/PGLYRP1/PGLYRP2/TFRC/STAT3/IL27/CD81/HMGB1/IL4/IL2/MALT1/IFNK/IFNW1/IL21/MDK/TNFSF18/IL23R/RARA	23
GO:0061036	positive regulation of cartilage development	10/604	32/18866	3.58682e-08	3.79619e-07	2.06577e-07	WNT5A/RELA/BMP10/BMP6/FGF18/GDF2/GDF5/MDK/BMPR1B/BMPR2	10
GO:0007623	circadian rhythm	25/604	218/18866	3.61299e-08	3.81548e-07	2.07627e-07	CREB1/PTGDS/MAPK8/NOS2/HDAC1/GSK3B/PROK2/AGRP/BDNF/CRH/GHRH/PROK1/GHRHR/HNF4A/LGR4/MC3R/MTNR1A/MTNR1B/NR0B2/NR1D2/NR2F6/OPRL1/PPARA/PRKCG/CDK4	25
GO:0034219	carbohydrate transmembrane transport	18/604	118/18866	3.8688e-08	4.07667e-07	2.2184e-07	FABP5/MAPK14/PIK3R1/AKT1/AKT2/EDN1/FGF19/FGF21/GH1/GIP/INS/PTH/ADIPOR2/INSR/PPARD/SORT1/PTPN11/BRAF	18
GO:0038127	ERBB signaling pathway	20/604	145/18866	3.93304e-08	4.13528e-07	2.2503e-07	HSP90AA1/MAPK1/SRC/PIK3R1/PIK3CA/AKT1/AGT/NRG1/NRG4/PTPN11/PLCG1/SHC3/GRB2/SOS1/BRAF/PRKCA/NCK2/CDC42/CBL/CBLB	20
GO:1903708	positive regulation of hemopoiesis	24/604	204/18866	4.14053e-08	4.34394e-07	2.36384e-07	CREB1/AP3B1/STAT3/MAPK14/TNFSF11/IL17A/HMGB1/AGER/IL4/IL2/SYK/MALT1/IL5/JAG1/KITLG/MDK/THPO/ACVR1B/ACVR2A/IL23R/MPL/RARA/PRKCA/RHOA	24
GO:0060259	regulation of feeding behavior	9/604	25/18866	4.30031e-08	4.50174e-07	2.44971e-07	STAT3/AGRP/INS/INSL5/UCN/GHSR/LEPR/MC3R/MC4R	9
GO:0043542	endothelial cell migration	29/604	286/18866	4.68264e-08	4.89133e-07	2.66171e-07	CALR/WNT5A/SP1/DLL4/HMGB1/APOH/PIK3CA/AKT1/EDN1/PLXND1/ROBO1/AGT/BMP10/FGF16/FGF18/FGF4/GDF2/GPI/AGTR2/ANGPT4/BMPR2/FGFR1/FLT4/NR2E1/NR2F2/TGFBR1/PLCG1/PRKCA/RHOA	29
GO:0052547	regulation of peptidase activity	39/604	466/18866	4.88021e-08	5.08664e-07	2.768e-07	PSME3/PSMD14/ADRM1/UBXN1/LCN1/SERPIND1/WFIKKN1/UMODL1/LPA/R3HDML/PI15/STAT3/SEMG1/MAPK14/MAPK3/FURIN/SRC/SEMG2/SPINK5/KNG1/HMGB1/HDAC1/BIRC5/AGER/SYK/MALT1/AKT1/C5/ROBO1/AGT/AVP/NGF/NODAL/ACVR1C/CRIM1/FYN/RAF1/PAK2/RHOA	39
GO:0042755	eating behavior	10/604	33/18866	4.99961e-08	5.18858e-07	2.82347e-07	STAT3/AGRP/IAPP/OXT/PRLH/TRH/GHSR/OPRD1/OPRL1/OPRM1	10
GO:0048384	retinoic acid receptor signaling pathway	10/604	33/18866	4.99961e-08	5.18858e-07	2.82347e-07	CALR/CRABP2/ESRRG/NR1H2/NR2C1/RARA/RARG/RXRA/RXRB/RXRG	10
GO:0032095	regulation of response to food	8/604	19/18866	5.8317e-08	6.03908e-07	3.28629e-07	NENF/NPFF/NPY/UCN/GHSR/OPRM1/PPARA/PRKCG	8
GO:0032368	regulation of lipid transport	19/604	135/18866	6.1778e-08	6.38373e-07	3.47383e-07	PLTP/FABP3/TNFSF11/MIF/SYK/AKT1/AKT2/EDN1/AGT/BMP6/CRH/GAL/GDF9/OXT/TAC1/AGTR2/CRHR1/NR1H2/PTPN11	19
GO:0051123	RNA polymerase II preinitiation complex assembly	9/604	26/18866	6.39094e-08	6.5898e-07	3.58597e-07	CREB1/PSMC2/PSMC3/PSMC4/PSMC5/PSMC6/HMGB1/ESR1/THRA	9
GO:0010518	positive regulation of phospholipase activity	13/604	62/18866	6.42062e-08	6.60622e-07	3.59491e-07	TXK/HRAS/AGT/BDNF/NTF3/PTH/ADCYAP1R1/ESR1/FGFR1/FGFR2/FGFR3/FLT1/PLCG1	13
GO:0010517	regulation of phospholipase activity	14/604	73/18866	6.63068e-08	6.80778e-07	3.70459e-07	TXK/HRAS/AGT/BDNF/NTF3/PTH/ADCYAP1R1/ANGPTL3/ESR1/FGFR1/FGFR2/FGFR3/FLT1/PLCG1	14
GO:0031960	response to corticosteroid	21/604	164/18866	6.73585e-08	6.90102e-07	3.75533e-07	SRC/IL22/KRAS/EDN1/BMP6/CRH/EPO/GNRH1/MDK/MSTN/OXT/UCN/UCN3/AGTR2/CALCR/GHRHR/GHSR/SDC1/SSTR5/CASP3/RHOA	21
GO:0097530	granulocyte migration	20/604	150/18866	7.00233e-08	7.15876e-07	3.89558e-07	CCL1/UMODL1/PRTN3/MAPK1/MAPK14/MAPK3/IL17A/CCL16/CCL24/IL4/SYK/RAC1/CKLF/EDN1/EDN2/EDN3/MDK/MSTN/TGFB2/IL17RA	20
GO:0051607	defense response to virus	27/604	258/18866	7.11093e-08	7.25435e-07	3.9476e-07	IFNA2/IFNA4/IFNA5/IFNA8/IFNA10/IFNA21/MAVS/AZU1/IRF3/TRIM5/NLRX1/IL27/EIF2AK2/ADAR/TRAF3/BECN1/RELA/DDX17/TBK1/IL4/IFNK/IFNW1/IL21/AIMP1/IL23R/OPRK1/MAP3K14	27
GO:0071674	mononuclear cell migration	16/604	97/18866	7.16586e-08	7.29491e-07	3.96967e-07	CCL1/MAPK1/MAPK14/MAPK3/TNFSF11/HMGB1/AGER/CCL16/CCL27/CCL24/IL4/BMP5/CALCA/MDK/MSTN/FLT1	16
GO:0030101	natural killer cell activation	15/604	85/18866	7.24828e-08	7.35109e-07	4.00024e-07	IFNA2/IFNA4/IFNA5/IFNA8/IFNA10/IFNA21/ULBP3/ULBP1/PGLYRP1/PGLYRP2/PRDX1/IL2/IFNK/IFNW1/IL23R	15
GO:0050804	modulation of chemical synaptic transmission	38/604	454/18866	7.25165e-08	7.35109e-07	4.00024e-07	CREB1/PSMC5/MAPK1/STAT3/GNAI1/SRC/AGER/CDH1/PPP3CB/NFATC4/HRAS/KRAS/GSK3B/EDN1/AGT/BDNF/CRH/CSPG5/FGF14/GDNF/GIP/INS/NGF/NRG3/NTF3/OXT/TAC1/UCN/VGF/CRHR2/GHSR/NR2E1/RARA/S1PR2/SCTR/PLCG1/FYN/PRKCG	38
GO:0072001	renal system development	29/604	292/18866	7.36844e-08	7.44789e-07	4.05292e-07	RBP4/WNT5A/ILK/ARG2/FGF10/ROBO2/AGT/BDNF/BMP6/BMP7/CAT/CER1/FGF8/GDF11/GDNF/JAG1/PDGFA/PGF/TGFB2/ACVR2B/AGTR2/CRLF1/FGFR1/FGFR2/LGR4/LGR5/RARA/SDC1/TGFBR1	29
GO:0032869	cellular response to insulin stimulus	25/604	226/18866	7.37814e-08	7.44789e-07	4.05292e-07	SRC/SP1/RELA/PIK3R1/PIK3R2/PIK3CA/AKT1/AKT2/GSK3B/AGT/INHBB/INS/KL/MSTN/ADIPOR1/GHRHR/GHSR/IGF1R/INSR/NR1H4/PTPN11/PAK1/GRB2/SOS1/CDK4	25
GO:0045124	regulation of bone resorption	11/604	43/18866	7.49481e-08	7.5498e-07	4.10838e-07	TFRC/SRC/TNFSF11/CSK/SYK/CALCA/FSHB/IAPP/LTBP3/MC4R/PRKCA	11
GO:0042098	T cell proliferation	23/604	195/18866	7.55373e-08	7.59324e-07	4.13201e-07	LMBR1L/TFRC/IL27/CD81/PRDX2/HMGB1/ARG2/AGER/IL4/IL2/SYK/PPP3CB/MALT1/EPO/GNRH1/IL21/TNFSF18/IL23R/TNFRSF13C/FYN/SOS1/CASP3/NCK2	23
GO:0043331	response to dsRNA	12/604	53/18866	8.35515e-08	8.36385e-07	4.55136e-07	IFNA2/IFNA4/IFNA5/IFNA8/IFNA10/IFNA21/MAVS/IRF3/MAPK1/MAPK3/IFNK/IFNW1	12
GO:0043949	regulation of cAMP-mediated signaling	12/604	53/18866	8.35515e-08	8.36385e-07	4.55136e-07	GNAI1/NOS1/CRH/GIP/UCN/ADCYAP1R1/GIPR/OPRL1/OPRM1/RXFP2/SCTR/PRKCA	12
GO:0048520	positive regulation of behavior	9/604	27/18866	9.31537e-08	9.30569e-07	5.06388e-07	PENK/AGRP/CRH/GHRH/INSL5/UCN/GHRHR/GHSR/MTNR1B	9
GO:0050930	induction of positive chemotaxis	7/604	14/18866	9.39914e-08	9.36988e-07	5.09881e-07	AZU1/AGER/FGF10/ARTN/NTF3/PGF/VEGFB	7
GO:0033141	positive regulation of peptidyl-serine phosphorylation of STAT protein	8/604	20/18866	9.44742e-08	9.39852e-07	5.11439e-07	IFNA2/IFNA4/IFNA5/IFNA8/IFNA10/IFNA21/IFNK/IFNW1	8
GO:0045453	bone resorption	13/604	64/18866	9.57309e-08	9.50386e-07	5.17172e-07	TFRC/SRC/TNFSF11/CSK/SYK/RAC1/CALCA/FSHB/IAPP/LTBP3/PTH/MC4R/PRKCA	13
GO:0001942	hair follicle development	15/604	87/18866	9.99985e-08	9.90707e-07	5.39113e-07	TRPC4AP/WNT5A/SPINK5/RELA/HDAC1/FGF10/GAL/PDGFA/TGFB2/ACVR1B/FGFR2/LGR4/LGR5/TNFRSF19/SOS1	15
GO:1903034	regulation of response to wounding	22/604	183/18866	1.03067e-07	1.01901e-06	5.54514e-07	DUOX1/DUOX2/KLKB1/PRDX2/FGA/KNG1/PROC/MAP2K1/APOH/AGER/CXCR4/TXK/SYK/HRAS/EDN1/CNTF/INSL3/MDK/PDGFA/TNFRSF12A/PRKCA/TEC	22
GO:0032355	response to estradiol	19/604	141/18866	1.25251e-07	1.23579e-06	6.7248e-07	CALR/PENK/STAT3/FGF10/AGT/BMP7/CAT/GH1/OXT/UCN/ADCYAP1R1/ESR1/ESR2/GHSR/NR2F2/OPRL1/RARA/SSTR1/CASP3	19
GO:0001893	maternal placenta development	10/604	36/18866	1.25892e-07	1.23704e-06	6.73158e-07	MAPK1/MAPK3/AKT1/NODAL/BMPR2/EPOR/GHSR/NR2F2/PPARD/RXRA	10
GO:0042554	superoxide anion generation	10/604	36/18866	1.25892e-07	1.23704e-06	6.73158e-07	DUOX1/NOX1/NOX5/NOX3/DUOX2/SOD1/CRP/SYK/EDN1/AGT	10
GO:0003279	cardiac septum development	17/604	114/18866	1.29544e-07	1.27033e-06	6.91274e-07	WNT5A/LTBP1/PLXND1/ROBO1/ROBO2/BMP5/BMP7/FGF8/JAG1/TGFB2/BMPR1A/BMPR2/FGFR2/FGFRL1/RARA/TGFBR1/TGFBR3	17
GO:2000191	regulation of fatty acid transport	9/604	28/18866	1.33399e-07	1.30546e-06	7.10393e-07	FABP3/TNFSF11/MIF/SYK/AKT1/AKT2/EDN1/OXT/AGTR2	9
GO:0016579	protein deubiquitination	28/604	283/18866	1.33942e-07	1.30811e-06	7.11837e-07	PSMC1/PSMC2/PSMC3/PSMC4/PSMC5/PSMC6/PSMD1/PSMD2/PSMD3/PSMD4/PSMD5/PSMD7/PSMD8/PSMD10/PSMD11/PSMD13/PSMD6/PSME3/PSMD14/ADRM1/UBXN1/TRAF3/BECN1/IKBKG/AR/ESR1/TGFBR1/RHOA	28
GO:0042692	muscle cell differentiation	34/604	390/18866	1.36628e-07	1.32659e-06	7.21891e-07	CALR/WFIKKN1/CSRP1/MAPK14/CD81/CACYBP/NOS1/ACTA1/IL4/NFATC3/NFATC4/KRAS/CHUK/AKT1/EDN1/FGF10/SEMA4C/AGT/BDNF/BMP10/FGF9/NPPA/NRG1/SCGB3A1/AGTR2/FGFR2/PPARA/RARA/RXRA/SDC1/SORT1/PAK1/CASP3/CDC42	34
GO:0022404	molting cycle process	15/604	89/18866	1.36662e-07	1.32659e-06	7.21891e-07	TRPC4AP/WNT5A/SPINK5/RELA/HDAC1/FGF10/GAL/PDGFA/TGFB2/ACVR1B/FGFR2/LGR4/LGR5/TNFRSF19/SOS1	15
GO:0022405	hair cycle process	15/604	89/18866	1.36662e-07	1.32659e-06	7.21891e-07	TRPC4AP/WNT5A/SPINK5/RELA/HDAC1/FGF10/GAL/PDGFA/TGFB2/ACVR1B/FGFR2/LGR4/LGR5/TNFRSF19/SOS1	15
GO:0030307	positive regulation of cell growth	21/604	171/18866	1.39199e-07	1.34849e-06	7.33809e-07	PSMD10/CRABP2/ILK/CXCR4/IL2/AKT1/EDN1/SEMA4D/AVP/BDNF/IL9/INS/NGF/TGFB2/UCN/BMPR2/TGFBR1/TNFRSF12A/PAK1/RHOA/CDC42	21
GO:0050769	positive regulation of neurogenesis	39/604	485/18866	1.40048e-07	1.35399e-06	7.36798e-07	HSPA5/CRABP2/WNT5A/ILK/RELA/MAP2K1/HDAC1/CXCR4/IL2/SEMA3A/SEMA4D/PLXNA1/PLXNA2/PLXNA3/PLXNB1/PLXNB2/PLXND1/ROBO1/ROBO2/AGT/BDNF/BMP5/BMP6/BMP7/CNTF/EPO/FGF20/GDF5/MDK/NGF/BMPR2/FGFR1/OPRM1/RARA/TNFRSF12A/PAK1/FYN/PAK3/RHOA	39
GO:0030879	mammary gland development	19/604	142/18866	1.40356e-07	1.35424e-06	7.36935e-07	CREB1/MAPK1/WNT5A/SRC/TNFSF11/AKT1/AKT2/FGF10/ROBO1/APLN/NRG1/NRG3/PRL/AR/ESR1/FGFR2/GHRHR/PGR/PRLR	19
GO:0035813	regulation of renal sodium excretion	8/604	21/18866	1.48342e-07	1.42842e-06	7.77303e-07	EDN1/AGT/AVP/NPPB/OXT/TAC1/AGTR2/AVPR2	8
GO:0010863	positive regulation of phospholipase C activity	11/604	46/18866	1.59305e-07	1.53092e-06	8.33082e-07	TXK/HRAS/AGT/BDNF/NTF3/PTH/ADCYAP1R1/ESR1/FGFR1/FLT1/PLCG1	11
GO:0043254	regulation of protein-containing complex assembly	37/604	449/18866	1.6006e-07	1.53511e-06	8.3536e-07	CREB1/HSPA5/HSP90AA1/PSMC2/PSMC3/PSMC4/PSMC5/PSMC6/TMSB10/TMSB4Y/TMSB15B/TFRC/EIF2AK2/SRC/TRIM27/HMGB1/GFAP/CCL24/SYK/RAC1/GSK3B/GMFB/IAPP/IL5/NRG1/ESR1/NR1H2/OPRD1/THRA/PTPN11/PAK1/GRB2/RAF1/NCK2/PAK3/RHOA/CDC42	37
GO:0050729	positive regulation of inflammatory response	20/604	158/18866	1.67265e-07	1.60101e-06	8.71223e-07	CCL1/STAT3/KLKB1/CD81/WNT5A/TNFSF11/IL17A/CCL24/IL2/AGT/IL17B/IL17D/IL17F/IL21/MDK/NPPA/TAC1/TSLP/IL17RA/IL17RB	20
GO:0046620	regulation of organ growth	17/604	116/18866	1.67855e-07	1.60347e-06	8.7256e-07	RBP4/MAPK1/MAPK14/SOD1/AKT1/EDN1/BMP10/FGF20/FGF8/FGF9/BMPR1A/FGFR1/FGFR2/PPARA/TGFBR1/TGFBR3/PAK1	17
GO:0030099	myeloid cell differentiation	36/604	431/18866	1.69336e-07	1.6144e-06	8.78508e-07	CREB1/PRTN3/TFRC/STAT3/MAPK14/CD81/ADAR/SRC/TNFSF11/IREB2/IL17A/HDAC1/IL4/PIK3R1/EPO/FSHB/IL11/IL25/IL5/INHA/JAG1/KITLG/THPO/ACVR1B/ACVR2A/IL23R/IL31RA/MPL/RARA/RARG/TGFBR3/THRA/PTPN11/PRKCA/CASP3/CDC42	36
GO:0106106	cold-induced thermogenesis	19/604	144/18866	1.75685e-07	1.66831e-06	9.07845e-07	FABP5/CXCR4/IL4/SYK/FGF21/OXT/ACVR2B/ADIPOR1/ADIPOR2/ESRRG/IGF1R/LEPR/LGR4/NPR3/NR1H2/PRLR/PTH2R/THRA/TSHR	19
GO:0120161	regulation of cold-induced thermogenesis	19/604	144/18866	1.75685e-07	1.66831e-06	9.07845e-07	FABP5/CXCR4/IL4/SYK/FGF21/OXT/ACVR2B/ADIPOR1/ADIPOR2/ESRRG/IGF1R/LEPR/LGR4/NPR3/NR1H2/PRLR/PTH2R/THRA/TSHR	19
GO:0051091	positive regulation of DNA-binding transcription factor activity	27/604	270/18866	1.80698e-07	1.71253e-06	9.31906e-07	MAVS/TFRC/TRIM5/STAT3/EIF2AK2/WNT5A/TNFSF11/TRIM27/RELA/AGER/KRAS/MALT1/CHUK/IKBKB/IKBKG/AKT1/EDN1/AGT/CAT/IL5/INS/NODAL/TNFSF18/AR/ESR1/ESR2/OPRD1	27
GO:0046777	protein autophosphorylation	25/604	237/18866	1.86074e-07	1.76001e-06	9.57745e-07	EIF2AK2/MAPK3/SRC/CSK/MAP2K2/TXK/SYK/AKT1/GSK3B/INS/PDGFA/ACVR1B/FGFR1/FGFR2/FGFR3/FGFR4/FLT1/FLT4/IGF1R/INSR/PAK1/FYN/PRKCG/TEC/PAK2	25
GO:0015718	monocarboxylic acid transport	21/604	174/18866	1.87654e-07	1.77147e-06	9.6398e-07	SLC10A2/LCN1/LCN12/FABP5/FABP3/NOS2/TNFSF11/ABCC4/MIF/SYK/AKT1/AKT2/EDN1/NMB/OXT/TRH/AGTR2/NR1H4/PPARA/PPARD/RXRA	21
GO:0048016	inositol phosphate-mediated signaling	12/604	57/18866	1.97067e-07	1.85668e-06	1.01035e-06	PPP3CB/PPP3R1/CHP2/NFAT5/NFATC3/NFATC4/GSK3B/EDN1/EDN2/EDN3/LACRT/NRG1	12
GO:0010594	regulation of endothelial cell migration	25/604	238/18866	2.0178e-07	1.89593e-06	1.03171e-06	CALR/WNT5A/SP1/DLL4/HMGB1/APOH/AKT1/EDN1/AGT/BMP10/FGF16/FGF18/FGF4/GDF2/GPI/AGTR2/ANGPT4/BMPR2/FGFR1/FLT4/NR2E1/NR2F2/PLCG1/PRKCA/RHOA	25
GO:0048806	genitalia development	11/604	47/18866	2.02022e-07	1.89593e-06	1.03171e-06	RBP4/WNT5A/FGF10/BMP5/BMP6/FGF8/AR/ESR1/LGR4/LHCGR/PTPN11	11
GO:0072503	cellular divalent inorganic cation homeostasis	39/604	492/18866	2.03098e-07	1.9002e-06	1.03403e-06	CALR/CCL1/ELANE/CCR10/WNT5A/KNG1/HMGB1/NOS1/CXCR4/IL2/EDN1/EDN2/EDN3/PROK2/CCR9/GPR17/GPR32/AGT/AVP/CALCA/EPO/IAPP/LACRT/NMB/NPFF/OXT/PTH/TAC1/ADCYAP1R1/CALCR/ESR1/GALR2/GIPR/GLP1R/MTNR1B/OPRL1/PTGER1/PLCG1/FYN	39
GO:0040014	regulation of multicellular organism growth	13/604	68/18866	2.03268e-07	1.9002e-06	1.03403e-06	CREB1/STAT3/SOD1/PIK3CA/GDF5/GH1/GHRH/NPPC/PRL/PRLH/GHRHR/GHSR/CDK4	13
GO:0042063	gliogenesis	29/604	307/18866	2.15973e-07	2.01505e-06	1.09653e-06	CREB1/PENK/AZU1/MAPK1/STAT3/MAPK3/SOD1/EED/CSK/ILK/RELA/MAP2K1/HDAC1/AGER/CXCR4/KRAS/AKT1/AKT2/FGF10/GPR17/CNTF/CSPG5/MDK/NRG1/TGFB2/LEPR/NR2E1/PTPN11/RHOA	29
GO:0003151	outflow tract morphogenesis	14/604	80/18866	2.20071e-07	2.04534e-06	1.11301e-06	WNT5A/ILK/PLXND1/ROBO1/ROBO2/BMP7/FGF8/JAG1/TGFB2/BMPR1A/BMPR2/FGFR2/RARA/TGFBR3	14
GO:0055021	regulation of cardiac muscle tissue growth	14/604	80/18866	2.20071e-07	2.04534e-06	1.11301e-06	RBP4/MAPK1/MAPK14/EDN1/BMP10/FGF20/FGF9/BMPR1A/FGFR1/FGFR2/PPARA/TGFBR1/TGFBR3/PAK1	14
GO:1902105	regulation of leukocyte differentiation	28/604	290/18866	2.22767e-07	2.0664e-06	1.12448e-06	CREB1/IFNA2/AP3B1/PGLYRP1/PGLYRP2/IL27/PRDX2/SOD1/SPINK5/TNFSF11/IL17A/HMGB1/AGER/IL4/IL2/SYK/MALT1/PIK3R1/FSHB/IL5/INHA/KITLG/MDK/IL23R/RARA/SOS1/PRKCA/RHOA	28
GO:0042476	odontogenesis	18/604	132/18866	2.2346e-07	2.06884e-06	1.1258e-06	SRC/TNFSF11/HDAC1/EDN1/FGF10/AMBN/AMELX/BMP7/FGF4/FGF8/JAG2/TGFB2/ACVR2B/BMPR1A/FGFR2/PPARA/SDC1/RHOA	18
GO:0010634	positive regulation of epithelial cell migration	21/604	176/18866	2.28103e-07	2.10776e-06	1.14698e-06	CALR/WNT5A/SRC/SP1/HMGB1/AKT1/EDN1/FGF10/AGT/FGF16/FGF18/GPI/INSL3/TAC1/TGFB2/ANGPT4/BMPR2/FGFR1/FLT4/PLCG1/PRKCA	21
GO:0060038	cardiac muscle cell proliferation	13/604	69/18866	2.43213e-07	2.24307e-06	1.22061e-06	RBP4/MAPK1/MAPK14/BMP10/FGF20/FGF9/TGFB2/BMPR1A/FGFR1/FGFR2/RXRA/TGFBR1/TGFBR3	13
GO:0051384	response to glucocorticoid	19/604	147/18866	2.44118e-07	2.2471e-06	1.2228e-06	IL22/KRAS/EDN1/BMP6/CRH/EPO/MDK/MSTN/OXT/UCN/UCN3/AGTR2/CALCR/GHRHR/GHSR/SDC1/SSTR5/CASP3/RHOA	19
GO:1900274	regulation of phospholipase C activity	11/604	48/18866	2.54575e-07	2.33887e-06	1.27274e-06	TXK/HRAS/AGT/BDNF/NTF3/PTH/ADCYAP1R1/ESR1/FGFR1/FLT1/PLCG1	11
GO:0050829	defense response to Gram-negative bacterium	14/604	81/18866	2.58337e-07	2.36891e-06	1.28909e-06	ELANE/DEFA6/DEFA5/DEFA4/DEFB119/DEFB127/DEFB126/DEFB118/AZU1/NOS2/RNASE7/CHGA/GALP/IL23R	14
GO:0003007	heart morphogenesis	26/604	258/18866	2.62052e-07	2.3984e-06	1.30514e-06	RBP4/WNT5A/DLL4/ILK/PLXND1/ROBO1/ROBO2/BMP10/BMP5/BMP7/FGF8/JAG1/LEFTY1/NODAL/NRG1/TGFB2/BMPR1A/BMPR2/FGFR2/FGFRL1/INSR/RARA/RXRA/TGFBR1/TGFBR3/SOS1	26
GO:0045665	negative regulation of neuron differentiation	24/604	225/18866	2.65803e-07	2.4281e-06	1.3213e-06	CALR/WNT5A/NFATC4/GSK3B/SEMA3A/SEMA3B/SEMA3E/SEMA3F/SEMA4B/SEMA4C/SEMA4D/SEMA4F/SEMA4G/SEMA5B/SEMA6C/SEMA6D/PLXNA3/BMP7/CNTF/FGF13/GDF11/JAG1/NR2E1/RHOA	24
GO:0031214	biomineral tissue development	20/604	163/18866	2.79724e-07	2.5456e-06	1.38524e-06	HTN3/HTN1/AMBN/AMELX/BMP6/BMP7/CER1/FGF23/KL/LTBP3/PTH/ACVR2A/ACVR2B/BMPR1A/BMPR1B/BMPR2/FGFR2/FGFR3/LGR4/PPARA	20
GO:0110148	biomineralization	20/604	163/18866	2.79724e-07	2.5456e-06	1.38524e-06	HTN3/HTN1/AMBN/AMELX/BMP6/BMP7/CER1/FGF23/KL/LTBP3/PTH/ACVR2A/ACVR2B/BMPR1A/BMPR1B/BMPR2/FGFR2/FGFR3/LGR4/PPARA	20
GO:2000146	negative regulation of cell motility	32/604	365/18866	2.81875e-07	2.56032e-06	1.39325e-06	CALR/STAT3/SEMG1/DLL4/SEMG2/ILK/HMGB1/APOH/IL4/CDH1/MIF/AKT1/C5/SEMA3A/SEMA6D/ROBO1/BMP10/BMP5/GDF2/GNRH1/JAG1/NODAL/NRG1/NRG3/ACVR1C/ADIPOR1/AGTR2/ANGPT4/BMPR1A/NR2F2/PPARD/RHOA	32
GO:2001237	negative regulation of extrinsic apoptotic signaling pathway	16/604	107/18866	2.91355e-07	2.64144e-06	1.43739e-06	PSME3/PRDX2/FGA/TCF7L2/SRC/RELA/IL4/AKT1/GSK3B/FGF10/BMP5/GDNF/AR/TGFBR1/FYN/RAF1	16
GO:0031663	lipopolysaccharide-mediated signaling pathway	12/604	59/18866	2.94213e-07	2.66232e-06	1.44876e-06	IRF3/MAPK1/TRIM5/MAPK14/MAPK3/PRDX2/MIF/MALT1/AKT1/BMP6/LACRT/PRKCA	12
GO:0002067	glandular epithelial cell differentiation	11/604	49/18866	3.18865e-07	2.86918e-06	1.56132e-06	WNT5A/GSK3B/BMP5/BMP6/FGF8/FGFR2/HNF4A/IL31RA/RARA/RARG/RXRA	11
GO:0031279	regulation of cyclase activity	11/604	49/18866	3.18865e-07	2.86918e-06	1.56132e-06	MAPK14/MAPK8/MAPK3/NOS2/NOS1/LTB4R2/GUCA2A/CRHR1/GALR2/GALR3/NPR3	11
GO:0097720	calcineurin-mediated signaling	11/604	49/18866	3.18865e-07	2.86918e-06	1.56132e-06	PPP3CB/PPP3R1/CHP2/NFAT5/NFATC3/NFATC4/GSK3B/LACRT/NRG1/NR5A1/NR5A2	11
GO:0007589	body fluid secretion	15/604	95/18866	3.31072e-07	2.97346e-06	1.61807e-06	CREB1/EDN1/FGF10/APLN/LACRT/NPPB/PRL/TAC1/UCN/VIP/GHRHR/NPR3/NR1H2/OPRK1/PRLR	15
GO:0035264	multicellular organism growth	19/604	150/18866	3.36165e-07	3.01357e-06	1.63989e-06	CREB1/CELA1/STAT3/SOD1/PIK3CA/GDF5/GH1/GHRH/NPPC/PRL/PRLH/AR/GHRHR/GHSR/RARA/RARG/PTPN11/SOS1/CDK4	19
GO:0033139	regulation of peptidyl-serine phosphorylation of STAT protein	8/604	23/18866	3.37717e-07	3.01623e-06	1.64134e-06	IFNA2/IFNA4/IFNA5/IFNA8/IFNA10/IFNA21/IFNK/IFNW1	8
GO:0035812	renal sodium excretion	8/604	23/18866	3.37717e-07	3.01623e-06	1.64134e-06	EDN1/AGT/AVP/NPPB/OXT/TAC1/AGTR2/AVPR2	8
GO:0061180	mammary gland epithelium development	13/604	71/18866	3.44795e-07	3.07373e-06	1.67263e-06	MAPK1/WNT5A/SRC/TNFSF11/AKT1/AKT2/FGF10/ROBO1/AR/ESR1/FGFR2/PGR/PRLR	13
GO:0008202	steroid metabolic process	30/604	332/18866	3.49346e-07	3.10854e-06	1.69157e-06	NFYA/NFYB/NFYC/SP1/SOD1/IL4/AGT/BMP5/BMP6/CAT/CGA/CRH/FGF19/FGF23/FSHB/GAL/ANGPTL3/ESR1/FGFR1/FGFR4/LEPR/NR0B1/NR0B2/NR1H4/NR1I2/NR5A1/NR5A2/PPARD/PRLR/RXRA	30
GO:0050671	positive regulation of lymphocyte proliferation	18/604	136/18866	3.52515e-07	3.13093e-06	1.70376e-06	TFRC/CD81/HMGB1/AGER/IL4/IL2/MIF/SYK/FGF10/CD320/EPO/IL21/IL5/TAC1/IL23R/MPL/TNFRSF13C/NCK2	18
GO:0061041	regulation of wound healing	19/604	151/18866	3.73276e-07	3.30921e-06	1.80077e-06	DUOX1/DUOX2/KLKB1/PRDX2/FGA/KNG1/PROC/APOH/AGER/CXCR4/TXK/SYK/HRAS/EDN1/INSL3/PDGFA/TNFRSF12A/PRKCA/TEC	19
GO:0032946	positive regulation of mononuclear cell proliferation	18/604	137/18866	3.93955e-07	3.4861e-06	1.89703e-06	TFRC/CD81/HMGB1/AGER/IL4/IL2/MIF/SYK/FGF10/CD320/EPO/IL21/IL5/TAC1/IL23R/MPL/TNFRSF13C/NCK2	18
GO:0010001	glial cell differentiation	24/604	230/18866	3.9914e-07	3.5255e-06	1.91847e-06	MAPK1/STAT3/MAPK3/SOD1/EED/CSK/ILK/RELA/MAP2K1/HDAC1/AGER/CXCR4/KRAS/AKT1/AKT2/FGF10/GPR17/CNTF/CSPG5/MDK/NRG1/NR2E1/PTPN11/RHOA	24
GO:0001649	osteoblast differentiation	24/604	231/18866	4.3229e-07	3.81129e-06	2.07399e-06	PSMC2/PENK/ADAR/ILK/AKT1/SEMA4D/AMELX/BMP3/BMP6/BMP7/CAT/FGF23/FGF9/GDF10/GDF2/JAG1/NPPC/ACVR2A/ACVR2B/BMPR1A/BMPR1B/BMPR2/FGFR2/LGR4	24
GO:0120162	positive regulation of cold-induced thermogenesis	15/604	97/18866	4.37548e-07	3.85058e-06	2.09537e-06	FABP5/CXCR4/IL4/SYK/FGF21/OXT/ADIPOR1/ADIPOR2/ESRRG/IGF1R/LEPR/PRLR/PTH2R/THRA/TSHR	15
GO:0070646	protein modification by small protein removal	28/604	300/18866	4.4671e-07	3.92402e-06	2.13534e-06	PSMC1/PSMC2/PSMC3/PSMC4/PSMC5/PSMC6/PSMD1/PSMD2/PSMD3/PSMD4/PSMD5/PSMD7/PSMD8/PSMD10/PSMD11/PSMD13/PSMD6/PSME3/PSMD14/ADRM1/UBXN1/TRAF3/BECN1/IKBKG/AR/ESR1/TGFBR1/RHOA	28
GO:0038128	ERBB2 signaling pathway	9/604	32/18866	4.83068e-07	4.23566e-06	2.30492e-06	HSP90AA1/SRC/PIK3R1/PIK3CA/NRG1/NRG4/GRB2/SOS1/PRKCA	9
GO:0010389	regulation of G2/M transition of mitotic cell cycle	22/604	200/18866	4.9171e-07	4.27085e-06	2.32407e-06	HSPA2/HSP90AA1/PSMC1/PSMC2/PSMC3/PSMC4/PSMC5/PSMC6/PSMD1/PSMD2/PSMD3/PSMD4/PSMD5/PSMD7/PSMD8/PSMD10/PSMD11/PSMD13/PSMD6/PSME3/PSMD14/CDK4	22
GO:0071675	regulation of mononuclear cell migration	11/604	51/18866	4.91798e-07	4.27085e-06	2.32407e-06	CCL1/MAPK1/MAPK14/MAPK3/HMGB1/AGER/CCL27/IL4/BMP5/MDK/MSTN	11
GO:0001759	organ induction	8/604	24/18866	4.92414e-07	4.27085e-06	2.32407e-06	WNT5A/FGF10/ROBO1/ROBO2/FGF8/GDNF/AR/FGFR1	8
GO:0003272	endocardial cushion formation	8/604	24/18866	4.92414e-07	4.27085e-06	2.32407e-06	ROBO1/ROBO2/BMP5/BMP7/FGF8/TGFB2/BMPR1A/TGFBR1	8
GO:0044062	regulation of excretion	8/604	24/18866	4.92414e-07	4.27085e-06	2.32407e-06	EDN1/AGT/AVP/NPPB/OXT/TAC1/AGTR2/AVPR2	8
GO:0060396	growth hormone receptor signaling pathway	8/604	24/18866	4.92414e-07	4.27085e-06	2.32407e-06	STAT3/PIK3R1/CSH1/CSHL1/GH1/GH2/PRL/PRLR	8
GO:0032874	positive regulation of stress-activated MAPK cascade	20/604	170/18866	5.54614e-07	4.80166e-06	2.61292e-06	NOX1/EIF2AK2/WNT5A/TRAF3/DAXX/TNFSF11/HMGB1/AGER/SYK/HRAS/EDN1/SEMA3A/SEMA4C/FGF19/IL26/TGFB2/FLT4/TNFRSF19/PAK1/CDC42	20
GO:0032024	positive regulation of insulin secretion	13/604	74/18866	5.68733e-07	4.91504e-06	2.67462e-06	RBP4/TCF7L2/RAC1/PPP3CB/CRH/GCG/GIP/TRH/UCN3/GIPR/NR0B2/NR1H4/PPARD	13
GO:0010959	regulation of metal ion transport	33/604	396/18866	5.85501e-07	5.05086e-06	2.74853e-06	HSPA2/SEMG1/AHNAK/KCNH2/TRIM27/NOS1/CXCR4/AKT1/EDN3/AGT/CRH/EPO/FGF11/FGF12/FGF13/FGF14/GAL/GCG/LACRT/NPPA/PTH/UCN/VIP/ADCYAP1R1/CALCR/CRHR1/GALR2/MTNR1B/OPRD1/OPRL1/PLCG1/FYN/RHOA	33
GO:0032330	regulation of chondrocyte differentiation	11/604	52/18866	6.05889e-07	5.20804e-06	2.83406e-06	RELA/BMP6/FGF18/GDF5/LTBP3/MDK/PTH/BMPR1B/RARG/TGFBR1/PTPN11	11
GO:0072132	mesenchyme morphogenesis	11/604	52/18866	6.05889e-07	5.20804e-06	2.83406e-06	WNT5A/ACTA1/ROBO1/ROBO2/BMP5/BMP7/FGF8/TGFB2/BMPR1A/FGFR1/TGFBR1	11
GO:0051302	regulation of cell division	20/604	171/18866	6.09636e-07	5.23089e-06	2.84649e-06	BECN1/RXFP3/CAT/FGF3/FGF4/FGF6/FGF8/FGF9/GKN1/MDK/PDGFA/PGF/PROK1/TGFB2/VEGFB/ESRRB/FGFR2/SSTR5/RHOA/CDC42	20
GO:0044058	regulation of digestive system process	10/604	42/18866	6.1283e-07	5.23958e-06	2.85122e-06	FGF10/CRH/OXT/TAC1/UCN/GHSR/NR1H2/OPRK1/OPRL1/PTGER1	10
GO:0048246	macrophage chemotaxis	10/604	42/18866	6.1283e-07	5.23958e-06	2.85122e-06	AZU1/MAPK1/MAPK14/MAPK3/MIF/C5/CKLF/EDN2/MDK/MSTN	10
GO:0001890	placenta development	19/604	156/18866	6.21408e-07	5.30349e-06	2.886e-06	HSP90AB1/MAPK1/MAPK14/MAPK3/SOD1/MAP2K1/AKT1/BMP5/BMP7/NODAL/BMPR2/EPOR/FGFR2/GHSR/MC2R/NR2F2/PPARD/RXRA/GRB2	19
GO:0071621	granulocyte chemotaxis	17/604	127/18866	6.31937e-07	5.38379e-06	2.9297e-06	CCL1/MAPK1/MAPK14/MAPK3/CCL16/CCL24/IL4/SYK/RAC1/CKLF/EDN1/EDN2/EDN3/MDK/MSTN/TGFB2/IL17RA	17
GO:0060420	regulation of heart growth	14/604	87/18866	6.42297e-07	5.46237e-06	2.97246e-06	RBP4/MAPK1/MAPK14/EDN1/BMP10/FGF20/FGF9/BMPR1A/FGFR1/FGFR2/PPARA/TGFBR1/TGFBR3/PAK1	14
GO:0032602	chemokine production	13/604	75/18866	6.68108e-07	5.66183e-06	3.081e-06	MAVS/AZU1/EIF2AK2/IL17A/HMGB1/ARG2/AGER/MIF/SYK/IL17F/TSLP/IL17RA/NR1H4	13
GO:0061844	antimicrobial humoral immune response mediated by antimicrobial peptide	13/604	75/18866	6.68108e-07	5.66183e-06	3.081e-06	ELANE/DEFA6/DEFA5/DEFA4/PGLYRP1/DEFB127/DEFB126/DEFB118/SEMG1/PGC/SPINK5/RNASE7/GALP	13
GO:0070304	positive regulation of stress-activated protein kinase signaling cascade	20/604	172/18866	6.69602e-07	5.6645e-06	3.08245e-06	NOX1/EIF2AK2/WNT5A/TRAF3/DAXX/TNFSF11/HMGB1/AGER/SYK/HRAS/EDN1/SEMA3A/SEMA4C/FGF19/IL26/TGFB2/FLT4/TNFRSF19/PAK1/CDC42	20
GO:0060348	bone development	22/604	204/18866	6.91247e-07	5.83733e-06	3.1765e-06	SRC/TNFSF11/SEMA4D/PLXNB1/BMP6/CER1/FGF18/FGF4/FGF8/GH1/LTBP3/NPPC/PTH/THPO/BMPR1B/BMPR2/FGFR2/FGFR3/RARA/RARG/PTPN11/RHOA	22
GO:0032104	regulation of response to extracellular stimulus	8/604	25/18866	7.03902e-07	5.90271e-06	3.21208e-06	NENF/NPFF/NPY/UCN/GHSR/OPRM1/PPARA/PRKCG	8
GO:0032107	regulation of response to nutrient levels	8/604	25/18866	7.03902e-07	5.90271e-06	3.21208e-06	NENF/NPFF/NPY/UCN/GHSR/OPRM1/PPARA/PRKCG	8
GO:0071378	cellular response to growth hormone stimulus	8/604	25/18866	7.03902e-07	5.90271e-06	3.21208e-06	STAT3/PIK3R1/CSH1/CSHL1/GH1/GH2/PRL/PRLR	8
GO:1905564	positive regulation of vascular endothelial cell proliferation	8/604	25/18866	7.03902e-07	5.90271e-06	3.21208e-06	STAT3/SP1/HMGB1/APLN/MDK/FGFR1/GHSR/PLCG1	8
GO:0030168	platelet activation	19/604	158/18866	7.57181e-07	6.33842e-06	3.44918e-06	MAPK1/CSRP1/MAPK3/FGA/SRC/ILK/TXK/SYK/VAV2/PIK3R1/PIK3CA/PDGFA/MPL/PTPN11/FYN/RAF1/PRKCA/PRKCG/TEC	19
GO:0043687	post-translational protein modification	31/604	363/18866	7.63548e-07	6.38061e-06	3.47213e-06	PSMC1/PSMC2/PSMC3/PSMC4/PSMC5/PSMC6/PSMD1/PSMD2/PSMD3/PSMD4/PSMD5/PSMD7/PSMD8/PSMD10/PSMD11/PSMD13/PSMD6/PSME3/PSMD14/PENK/SERPIND1/FGA/KNG1/PROC/LTBP1/AMBN/AMELX/BMP15/CHGB/FGF23/VGF	31
GO:1903524	positive regulation of blood circulation	13/604	76/18866	7.8269e-07	6.52921e-06	3.553e-06	FGA/AKT1/EDN1/EDN2/EDN3/APLN/AVP/CHGA/NPPA/TGFB2/UCN/AVPR2/RHOA	13
GO:0051092	positive regulation of NF-kappaB transcription factor activity	19/604	159/18866	8.34737e-07	6.95132e-06	3.7827e-06	TFRC/TRIM5/STAT3/EIF2AK2/WNT5A/TNFSF11/TRIM27/RELA/AGER/KRAS/MALT1/CHUK/IKBKB/IKBKG/AGT/CAT/INS/TNFSF18/AR	19
GO:0022600	digestive system process	15/604	102/18866	8.51014e-07	7.07461e-06	3.84979e-06	RBP4/FABP2/IREB2/ACO1/FGF10/CRH/OXT/TAC1/UCN/GHSR/NPR3/NR1H2/OPRK1/OPRL1/PTGER1	15
GO:0090287	regulation of cellular response to growth factor stimulus	28/604	310/18866	8.6569e-07	7.18418e-06	3.90942e-06	HSPA5/HSP90AB1/WFIKKN1/WNT5A/NEO1/TMPRSS6/ILK/LTBP1/FGF10/ROBO1/AGT/APLN/CER1/FGF16/FGF18/FGF4/FGF9/GDF2/GDF5/IL17F/LTBP4/NTF3/AGTR2/BMPR2/FGFR1/IL17RD/TGFBR1/TGFBR3	28
GO:0045766	positive regulation of angiogenesis	22/604	208/18866	9.62652e-07	7.97508e-06	4.3398e-06	CELA1/STAT3/WNT5A/SP1/CCL24/CXCR4/CMA1/FGF18/GDF2/MDK/NODAL/PGF/RLN2/VEGFB/ANGPT4/ANGPTL3/FLT1/GHSR/NR2E1/PLCG1/PRKCA/PAK4	22
GO:0060037	pharyngeal system development	8/604	26/18866	9.88343e-07	8.15978e-06	4.44031e-06	PLXNA2/BMP5/BMP7/FGF8/TGFB2/BMPR1A/BMPR2/TGFBR1	8
GO:0060740	prostate gland epithelium morphogenesis	8/604	26/18866	9.88343e-07	8.15978e-06	4.44031e-06	WNT5A/FGF10/BMP7/AR/ESR1/FGFR2/RARG/RXRA	8
GO:0009612	response to mechanical stimulus	22/604	209/18866	1.04426e-06	8.60665e-06	4.68348e-06	MAPK14/MAPK8/MAPK3/SRC/MPO/RELA/ACTA1/CXCR4/RAC1/AKT1/EDN1/AGT/BMP6/GDF5/MDK/NPPA/UCN/PTPN11/FYN/RAF1/RHOA/MAP3K14	22
GO:0051146	striated muscle cell differentiation	27/604	295/18866	1.04964e-06	8.63618e-06	4.69955e-06	CALR/WFIKKN1/CSRP1/MAPK14/CD81/CACYBP/NOS1/ACTA1/IL4/KRAS/CHUK/AKT1/EDN1/AGT/BDNF/BMP10/NPPA/NRG1/SCGB3A1/AGTR2/PPARA/RARA/RXRA/SDC1/SORT1/PAK1/CASP3	27
GO:0030336	negative regulation of cell migration	30/604	350/18866	1.06594e-06	8.75532e-06	4.76438e-06	CALR/STAT3/DLL4/ILK/HMGB1/APOH/IL4/CDH1/MIF/AKT1/C5/SEMA3A/SEMA6D/ROBO1/BMP10/BMP5/GDF2/GNRH1/JAG1/NODAL/NRG1/NRG3/ACVR1C/ADIPOR1/AGTR2/ANGPT4/BMPR1A/NR2F2/PPARD/RHOA	30
GO:0051353	positive regulation of oxidoreductase activity	11/604	55/18866	1.10009e-06	9.02038e-06	4.90862e-06	KRAS/AKT1/EDN1/EDN2/EDN3/AGT/FGF23/GDNF/INS/AGTR2/NPR3	11
GO:0045780	positive regulation of bone resorption	7/604	19/18866	1.19978e-06	9.80434e-06	5.33523e-06	TFRC/TNFSF11/SYK/FSHB/LTBP3/MC4R/PRKCA	7
GO:0046852	positive regulation of bone remodeling	7/604	19/18866	1.19978e-06	9.80434e-06	5.33523e-06	TFRC/TNFSF11/SYK/FSHB/LTBP3/MC4R/PRKCA	7
GO:0003197	endocardial cushion development	10/604	45/18866	1.21851e-06	9.92361e-06	5.40013e-06	ROBO1/ROBO2/BMP5/BMP7/FGF8/JAG1/TGFB2/BMPR1A/BMPR2/TGFBR1	10
GO:0032722	positive regulation of chemokine production	10/604	45/18866	1.21851e-06	9.92361e-06	5.40013e-06	MAVS/EIF2AK2/IL17A/HMGB1/AGER/MIF/SYK/IL17F/TSLP/IL17RA	10
GO:0032890	regulation of organic acid transport	12/604	67/18866	1.24783e-06	1.01386e-05	5.51712e-06	FABP3/TNFSF11/MIF/SYK/AKT1/AKT2/EDN1/AGT/AVP/OXT/TRH/AGTR2	12
GO:0010675	regulation of cellular carbohydrate metabolic process	18/604	148/18866	1.24912e-06	1.01386e-05	5.51712e-06	STAT3/SRC/AKT1/AKT2/GSK3B/FAM3C/GCG/INS/PTH/ADCYAP1R1/ADIPOR1/ESRRB/GCGR/INSR/LEPR/LHCGR/PPARA/PDK1	18
GO:0002697	regulation of immune effector process	36/604	470/18866	1.34961e-06	1.09357e-05	5.9509e-06	AZGP1/IFNA2/PGLYRP1/PGLYRP2/MAVS/RBP4/C8G/TFRC/NLRX1/PGC/IL27/CD81/WNT5A/NOS2/TRAF3/SPINK5/HMGB1/AGER/IL4/IL2/MIF/SYK/PPP3CB/MALT1/CR2/CD22/C5/GPI/IL21/IL5/INS/NPPA/TGFB2/IL13RA2/IL23R/RARA	36
GO:0003148	outflow tract septum morphogenesis	8/604	27/18866	1.36527e-06	1.10254e-05	5.99968e-06	ROBO1/ROBO2/FGF8/TGFB2/BMPR1A/BMPR2/FGFR2/RARA	8
GO:0042501	serine phosphorylation of STAT protein	8/604	27/18866	1.36527e-06	1.10254e-05	5.99968e-06	IFNA2/IFNA4/IFNA5/IFNA8/IFNA10/IFNA21/IFNK/IFNW1	8
GO:1900182	positive regulation of protein localization to nucleus	13/604	80/18866	1.43642e-06	1.15805e-05	6.30176e-06	HSP90AB1/MAVS/MAPK1/TFRC/MAPK14/SRC/CDH1/CHP2/PIK3R1/PIK3R2/AKT1/INS/FYN	13
GO:0010092	specification of animal organ identity	9/604	36/18866	1.44599e-06	1.16382e-05	6.33314e-06	WNT5A/FGF10/ROBO1/ROBO2/FGF8/GDNF/AR/FGFR1/FGFR2	9
GO:0032642	regulation of chemokine production	12/604	68/18866	1.47167e-06	1.1825e-05	6.43481e-06	MAVS/EIF2AK2/IL17A/HMGB1/ARG2/AGER/MIF/SYK/IL17F/TSLP/IL17RA/NR1H4	12
GO:0043248	proteasome assembly	6/604	13/18866	1.48785e-06	1.18954e-05	6.47311e-06	PSMD4/PSMD5/PSMD10/PSMD11/PSMD13/ADRM1	6
GO:0060456	positive regulation of digestive system process	6/604	13/18866	1.48785e-06	1.18954e-05	6.47311e-06	CRH/OXT/TAC1/GHSR/NR1H2/OPRL1	6
GO:2000194	regulation of female gonad development	6/604	13/18866	1.48785e-06	1.18954e-05	6.47311e-06	UMODL1/SRC/GDF9/GNRH1/INSR/NR5A1	6
GO:0048736	appendage development	20/604	181/18866	1.50722e-06	1.20103e-05	6.53564e-06	CRABP2/WNT5A/LMBR1/HDAC1/FGF10/PLXNA2/BMP7/FGF4/FGF8/FGF9/GDF5/TGFB2/BMPR1A/BMPR1B/BMPR2/FGFR1/FGFR2/NR2F2/RARA/RARG	20
GO:0060173	limb development	20/604	181/18866	1.50722e-06	1.20103e-05	6.53564e-06	CRABP2/WNT5A/LMBR1/HDAC1/FGF10/PLXNA2/BMP7/FGF4/FGF8/FGF9/GDF5/TGFB2/BMPR1A/BMPR1B/BMPR2/FGFR1/FGFR2/NR2F2/RARA/RARG	20
GO:0001822	kidney development	26/604	283/18866	1.54587e-06	1.22979e-05	6.69212e-06	ILK/ARG2/FGF10/ROBO2/AGT/BDNF/BMP6/BMP7/CAT/CER1/FGF8/GDF11/GDNF/JAG1/PDGFA/PGF/TGFB2/ACVR2B/AGTR2/CRLF1/FGFR1/FGFR2/LGR4/RARA/SDC1/TGFBR1	26
GO:0007162	negative regulation of cell adhesion	27/604	301/18866	1.54895e-06	1.2302e-05	6.69438e-06	IFNA2/PRDX2/SRC/KNG1/HMGB1/ARG2/IL4/CDH1/IL2/PIK3R1/AKT1/SEMA3E/SEMA4D/PLXNA1/PLXNA2/PLXNA3/PLXNB1/PLXNB2/PLXND1/BMP6/GNRH1/JAG1/MDK/PPARA/PTPN11/CASP3/RHOA	27
GO:0042743	hydrogen peroxide metabolic process	11/604	57/18866	1.60073e-06	1.26713e-05	6.89536e-06	DUOX1/NOX1/DUOX2/STAT3/PRDX2/MPO/SOD1/PRDX1/RAC1/CAT/FYN	11
GO:1905517	macrophage migration	11/604	57/18866	1.60073e-06	1.26713e-05	6.89536e-06	AZU1/MAPK1/MAPK14/CD81/MAPK3/MIF/C5/CKLF/EDN2/MDK/MSTN	11
GO:0043270	positive regulation of ion transport	26/604	284/18866	1.65147e-06	1.30515e-05	7.10222e-06	HSPA2/FABP3/TNFSF11/KCNH2/NOS1/MIF/AKT1/EDN1/EDN3/AGT/AVP/CRH/FGF12/FGF14/GAL/GCG/GDNF/LACRT/NPPA/OXT/TRH/UCN/ADCYAP1R1/CALCR/GALR2/PLCG1	26
GO:0008643	carbohydrate transport	18/604	151/18866	1.67682e-06	1.32301e-05	7.19943e-06	FABP5/MAPK14/PIK3R1/AKT1/AKT2/EDN1/FGF19/FGF21/GH1/GIP/INS/PTH/ADIPOR2/INSR/PPARD/SORT1/PTPN11/BRAF	18
GO:0001959	regulation of cytokine-mediated signaling pathway	20/604	183/18866	1.79117e-06	1.40927e-05	7.66882e-06	HSP90AB1/MAVS/IRF3/WNT5A/ADAR/TBK1/CXCR4/TXK/SYK/CHUK/IKBKB/IKBKG/EDN1/ROBO1/IL3/TSLP/LIFR/NR1H2/NR1H4/PTPN11	20
GO:0032634	interleukin-5 production	7/604	20/18866	1.79495e-06	1.40927e-05	7.66882e-06	IFNA2/IL25/IL9/TSLP/CRLF2/IL5RA/RARA	7
GO:1905939	regulation of gonad development	7/604	20/18866	1.79495e-06	1.40927e-05	7.66882e-06	UMODL1/SRC/SEMA3A/GDF9/GNRH1/INSR/NR5A1	7
GO:2001234	negative regulation of apoptotic signaling pathway	23/604	233/18866	1.82887e-06	1.43356e-05	7.801e-06	PSMD10/PSME3/PRDX2/FGA/TCF7L2/SRC/RELA/HDAC1/IL4/MIF/AKT1/GSK3B/FGF10/AVP/BDNF/BMP5/EPO/GDNF/INS/AR/TGFBR1/FYN/RAF1	23
GO:0060260	regulation of transcription initiation from RNA polymerase II promoter	9/604	37/18866	1.8569e-06	1.44931e-05	7.88671e-06	CREB1/PSMC2/PSMC3/PSMC4/PSMC5/PSMC6/HMGB1/ESR1/THRA	9
GO:0070897	transcription preinitiation complex assembly	9/604	37/18866	1.8569e-06	1.44931e-05	7.88671e-06	CREB1/PSMC2/PSMC3/PSMC4/PSMC5/PSMC6/HMGB1/ESR1/THRA	9
GO:0060512	prostate gland morphogenesis	8/604	28/18866	1.85801e-06	1.44931e-05	7.88671e-06	WNT5A/FGF10/BMP7/AR/ESR1/FGFR2/RARG/RXRA	8
GO:0060337	type I interferon signaling pathway	14/604	95/18866	1.9185e-06	1.49165e-05	8.1171e-06	HSP90AB1/IFNA2/IFNA4/IFNA5/IFNA8/IFNA10/IFNA21/MAVS/IRF3/WNT5A/ADAR/TYK2/TBK1/PTPN11	14
GO:0071357	cellular response to type I interferon	14/604	95/18866	1.9185e-06	1.49165e-05	8.1171e-06	HSP90AB1/IFNA2/IFNA4/IFNA5/IFNA8/IFNA10/IFNA21/MAVS/IRF3/WNT5A/ADAR/TYK2/TBK1/PTPN11	14
GO:1902749	regulation of cell cycle G2/M phase transition	22/604	217/18866	1.96334e-06	1.52404e-05	8.29339e-06	HSPA2/HSP90AA1/PSMC1/PSMC2/PSMC3/PSMC4/PSMC5/PSMC6/PSMD1/PSMD2/PSMD3/PSMD4/PSMD5/PSMD7/PSMD8/PSMD10/PSMD11/PSMD13/PSMD6/PSME3/PSMD14/CDK4	22
GO:0030217	T cell differentiation	24/604	253/18866	2.22097e-06	1.72125e-05	9.36654e-06	IFNA2/AP3B1/LMBR1L/STAT3/IL27/PRDX2/SOD1/DLL4/SPINK5/HMGB1/IL4/IL2/SYK/PPP3CB/MALT1/CCR9/IL21/JAG2/MDK/IL23R/LEPR/RARA/SOS1/RHOA	24
GO:0060043	regulation of cardiac muscle cell proliferation	11/604	59/18866	2.29121e-06	1.7672e-05	9.61658e-06	RBP4/MAPK1/MAPK14/BMP10/FGF20/FGF9/BMPR1A/FGFR1/FGFR2/TGFBR1/TGFBR3	11
GO:0070169	positive regulation of biomineral tissue development	10/604	48/18866	2.29129e-06	1.7672e-05	9.61658e-06	AMELX/BMP6/BMP7/KL/PTH/ACVR2A/ACVR2B/BMPR1A/BMPR1B/BMPR2	10
GO:0110151	positive regulation of biomineralization	10/604	48/18866	2.29129e-06	1.7672e-05	9.61658e-06	AMELX/BMP6/BMP7/KL/PTH/ACVR2A/ACVR2B/BMPR1A/BMPR1B/BMPR2	10
GO:0003156	regulation of animal organ formation	9/604	38/18866	2.3646e-06	1.81966e-05	9.90204e-06	WNT5A/FGF10/ROBO1/ROBO2/BMP7/FGF8/GDNF/AR/FGFR1	9
GO:0014823	response to activity	12/604	71/18866	2.37067e-06	1.81966e-05	9.90204e-06	CREB1/CXCR4/EDN1/AGT/BMP6/CAT/FGF21/GCG/MSTN/OXT/PPARD/CBL	12
GO:0046579	positive regulation of Ras protein signal transduction	12/604	71/18866	2.37067e-06	1.81966e-05	9.90204e-06	RAC1/HRAS/KRAS/FGF10/GPR17/ROBO1/EPO/KITLG/NGF/NRG1/EPOR/GRB2	12
GO:0032310	prostaglandin secretion	6/604	14/18866	2.53325e-06	1.93388e-05	1.05236e-05	NOS2/TNFSF11/ABCC4/MIF/EDN1/OXT	6
GO:0035815	positive regulation of renal sodium excretion	6/604	14/18866	2.53325e-06	1.93388e-05	1.05236e-05	EDN1/AGT/NPPB/OXT/TAC1/AGTR2	6
GO:0060397	growth hormone receptor signaling pathway via JAK-STAT	6/604	14/18866	2.53325e-06	1.93388e-05	1.05236e-05	STAT3/CSH1/GH1/GH2/PRL/PRLR	6
GO:0002526	acute inflammatory response	15/604	111/18866	2.54363e-06	1.93388e-05	1.05236e-05	ELANE/MBL2/STAT3/TFR2/KLKB1/TNFSF11/IL22/IL4/CRP/EPO/INS/NPFF/TAC1/IL31RA/OPRM1	15
GO:0042303	molting cycle	15/604	111/18866	2.54363e-06	1.93388e-05	1.05236e-05	TRPC4AP/WNT5A/SPINK5/RELA/HDAC1/FGF10/GAL/PDGFA/TGFB2/ACVR1B/FGFR2/LGR4/LGR5/TNFRSF19/SOS1	15
GO:0042633	hair cycle	15/604	111/18866	2.54363e-06	1.93388e-05	1.05236e-05	TRPC4AP/WNT5A/SPINK5/RELA/HDAC1/FGF10/GAL/PDGFA/TGFB2/ACVR1B/FGFR2/LGR4/LGR5/TNFRSF19/SOS1	15
GO:0030878	thyroid gland development	7/604	21/18866	2.61825e-06	1.98747e-05	1.08152e-05	MAPK1/MAPK3/MAP2K1/FGF10/FGF8/THRA/RAF1	7
GO:0042445	hormone metabolic process	22/604	221/18866	2.6585e-06	2.01484e-05	1.09642e-05	RBP1/RBP4/CRABP2/CRABP1/DUOX1/DUOX2/FURIN/TCF7L2/PCSK2/CMA1/BMP5/BMP6/CGA/FSHB/GAL/NGF/TSHB/ESR1/GHRHR/NR5A1/PRLHR/PTPN11	22
GO:0019229	regulation of vasoconstriction	11/604	60/18866	2.72538e-06	2.06227e-05	1.12223e-05	FGA/AKT1/EDN1/EDN2/EDN3/AGT/APLN/AVP/AVPR2/BMPR2/RHOA	11
GO:0008016	regulation of heart contraction	24/604	256/18866	2.7314e-06	2.06358e-05	1.12294e-05	KCNH2/NOS1/IL2/EDN1/EDN2/EDN3/SEMA3A/AGT/APLN/BMP10/CALCA/CHGA/FGF13/NPFF/NPPA/NPPC/OXT/TAC1/TGFB2/UCN/AGTR2/GLP1R/MC3R/THRA	24
GO:0030850	prostate gland development	10/604	49/18866	2.79704e-06	2.10655e-05	1.14632e-05	WNT5A/FGF10/BMP7/AR/ESR1/FGFR2/PRLR/RARA/RARG/RXRA	10
GO:1990090	cellular response to nerve growth factor stimulus	10/604	49/18866	2.79704e-06	2.10655e-05	1.14632e-05	CREB1/HSPA5/AKT1/BDNF/CALCA/NGF/NTF3/TAC1/SORT1/CBL	10
GO:0050810	regulation of steroid biosynthetic process	14/604	98/18866	2.80399e-06	2.10848e-05	1.14737e-05	NFYA/NFYB/NFYC/SP1/SOD1/BMP5/BMP6/CGA/FGF19/FSHB/FGFR4/NR0B1/NR1H4/NR5A1	14
GO:0019722	calcium-mediated signaling	22/604	222/18866	2.8642e-06	2.15039e-05	1.17018e-05	CCR10/AZU1/TNFSF11/NOS1/CXCR4/SYK/PPP3CB/PPP3R1/CHP2/NFAT5/NFATC3/NFATC4/GSK3B/CD22/EDN1/EDN2/CCR9/LACRT/NRG1/NR5A1/NR5A2/PLCG1	22
GO:0007517	muscle organ development	32/604	407/18866	3.02543e-06	2.26789e-05	1.23412e-05	CREB1/RBP4/MAPK1/MAPK14/WNT5A/DLL4/DDX17/ACTA1/EDN1/BMP10/CNTF/CTF1/FGF20/FGF3/FGF8/FGF9/MSTN/NRG1/TGFB2/BMPR1A/CNTFR/FGFR1/FGFR2/FGFRL1/NR1D2/NR2F2/PPARA/RXRA/TGFBR1/TGFBR3/PAK1/RHOA	32
GO:0034340	response to type I interferon	14/604	99/18866	3.17129e-06	2.37353e-05	1.2916e-05	HSP90AB1/IFNA2/IFNA4/IFNA5/IFNA8/IFNA10/IFNA21/MAVS/IRF3/WNT5A/ADAR/TYK2/TBK1/PTPN11	14
GO:0046324	regulation of glucose import	11/604	61/18866	3.22995e-06	2.41232e-05	1.31271e-05	MAPK14/PIK3R1/AKT1/AKT2/FGF19/FGF21/INS/PTH/ADIPOR2/INSR/PTPN11	11
GO:0035051	cardiocyte differentiation	18/604	158/18866	3.23317e-06	2.41232e-05	1.31271e-05	CALR/MAPK1/CACYBP/MAPK3/EDN1/AGT/BMP10/BMP7/JAG1/NPPA/NRG1/TGFB2/AGTR2/PPARA/RARA/RXRA/TGFBR3/PAK1	18
GO:0002700	regulation of production of molecular mediator of immune response	17/604	144/18866	3.7092e-06	2.76321e-05	1.50365e-05	IFNA2/MAVS/RBP4/TFRC/PGC/CD81/WNT5A/SPINK5/IL4/IL2/MIF/MALT1/CD22/GPI/IL5/TGFB2/IL13RA2	17
GO:0001990	regulation of systemic arterial blood pressure by hormone	9/604	40/18866	3.74607e-06	2.78205e-05	1.51391e-05	NOX1/CMA1/EDN1/EDN2/EDN3/AGT/AGTR2/AVPR2/RHOA	9
GO:0030501	positive regulation of bone mineralization	9/604	40/18866	3.74607e-06	2.78205e-05	1.51391e-05	BMP6/BMP7/KL/PTH/ACVR2A/ACVR2B/BMPR1A/BMPR1B/BMPR2	9
GO:0010676	positive regulation of cellular carbohydrate metabolic process	11/604	62/18866	3.81443e-06	2.81975e-05	1.53442e-05	SRC/AKT1/AKT2/GCG/INS/PTH/ADCYAP1R1/ESRRB/INSR/LHCGR/PPARA	11
GO:0030888	regulation of B cell proliferation	11/604	62/18866	3.81443e-06	2.81975e-05	1.53442e-05	TFRC/CD81/IL4/IL2/MIF/CD22/CD320/IL21/IL5/TNFRSF13C/CASP3	11
GO:0055025	positive regulation of cardiac muscle tissue development	11/604	62/18866	3.81443e-06	2.81975e-05	1.53442e-05	CREB1/MAPK1/MAPK14/EDN1/BMP10/FGF9/NRG1/BMPR1A/FGFR1/FGFR2/TGFBR3	11
GO:0001894	tissue homeostasis	24/604	261/18866	3.82521e-06	2.82337e-05	1.53639e-05	AZGP1/LCN1/RBP4/TFRC/SRC/SOD1/TNFSF11/CSK/PRDX1/SYK/RAC1/RAC3/KRAS/CALCA/FSHB/IAPP/LACRT/LTBP3/PRLH/PTH/ESRRB/MC4R/PTPN11/PRKCA	24
GO:0032609	interferon-gamma production	15/604	115/18866	3.986e-06	2.93754e-05	1.59852e-05	PGLYRP1/PGLYRP2/IL27/WNT5A/TRIM27/HMGB1/IL2/TXK/HRAS/IL21/INHA/AVPR2/IL23R/NR1H4/RARA	15
GO:0019217	regulation of fatty acid metabolic process	14/604	101/18866	4.03674e-06	2.96583e-05	1.61391e-05	FABP5/FABP3/AKT1/AKT2/AVP/GIP/INS/ADIPOR1/ADIPOR2/GHSR/NR1H2/PPARA/PPARD/PDK1	14
GO:0045639	positive regulation of myeloid cell differentiation	14/604	101/18866	4.03674e-06	2.96583e-05	1.61391e-05	CREB1/STAT3/MAPK14/TNFSF11/IL17A/IL5/JAG1/KITLG/THPO/ACVR1B/ACVR2A/IL23R/MPL/PRKCA	14
GO:0002431	Fc receptor mediated stimulatory signaling pathway	17/604	145/18866	4.07926e-06	2.99164e-05	1.62796e-05	HSP90AA1/HSP90AB1/MAPK1/MAPK3/SRC/CSK/SYK/VAV2/RAC1/PIK3R1/PIK3R2/PIK3CA/PAK1/PLCG1/FYN/GRB2/CDC42	17
GO:0071248	cellular response to metal ion	20/604	193/18866	4.08432e-06	2.99164e-05	1.62796e-05	CALR/CREB1/HSPA5/NFYA/MAPK1/TFR2/CACYBP/MAPK8/MAPK3/WNT5A/SOD1/DAXX/CDH1/CHP2/NFATC4/CHUK/AKT1/EDN1/BMP6/BRAF	20
GO:1902893	regulation of pri-miRNA transcription by RNA polymerase II	10/604	51/18866	4.10562e-06	2.99972e-05	1.63236e-05	STAT3/RELA/NFATC3/NFATC4/APLN/PRL/TGFB2/BMPR1A/PPARA/PPARD	10
GO:0030238	male sex determination	6/604	15/18866	4.10783e-06	2.99972e-05	1.63236e-05	FGF9/GNRH1/AR/INSR/NR0B1/NR5A1	6
GO:0002573	myeloid leukocyte differentiation	21/604	210/18866	4.15983e-06	3.03308e-05	1.65051e-05	CREB1/PRTN3/TFRC/MAPK14/CD81/SRC/TNFSF11/IREB2/IL17A/IL4/PIK3R1/FSHB/IL25/IL5/INHA/KITLG/IL23R/IL31RA/RARA/PRKCA/CDC42	21
GO:0046323	glucose import	12/604	75/18866	4.30513e-06	3.13426e-05	1.70557e-05	MAPK14/PIK3R1/AKT1/AKT2/FGF19/FGF21/INS/PTH/ADIPOR2/INSR/SORT1/PTPN11	12
GO:0032755	positive regulation of interleukin-6 production	13/604	88/18866	4.32998e-06	3.14759e-05	1.71282e-05	MAVS/STAT3/WNT5A/IL17A/HMGB1/AGER/SYK/IL17D/IL17F/TSLP/UCN/IL17RA/PTPN11	13
GO:0052548	regulation of endopeptidase activity	33/604	434/18866	4.35486e-06	3.16089e-05	1.72006e-05	PSME3/PSMD14/ADRM1/LCN1/SERPIND1/WFIKKN1/LPA/STAT3/SEMG1/FURIN/SRC/SEMG2/SPINK5/KNG1/HMGB1/HDAC1/BIRC5/AGER/SYK/MALT1/AKT1/C5/ROBO1/AGT/AVP/NGF/NODAL/ACVR1C/CRIM1/FYN/RAF1/PAK2/RHOA	33
GO:0030518	intracellular steroid hormone receptor signaling pathway	15/604	116/18866	4.44511e-06	3.22153e-05	1.75306e-05	CALR/SRC/DAXX/DDX17/HDAC1/NODAL/AR/ESR1/ESR2/GHRHR/NR0B1/NR3C2/PGR/PAK1/RHOA	15
GO:0046622	positive regulation of organ growth	11/604	63/18866	4.48934e-06	3.24868e-05	1.76784e-05	MAPK1/MAPK14/AKT1/EDN1/BMP10/FGF8/FGF9/BMPR1A/FGFR1/FGFR2/TGFBR3	11
GO:0060840	artery development	14/604	102/18866	4.54356e-06	3.28298e-05	1.7865e-05	DLL4/LTBP1/PLXND1/ROBO1/ROBO2/FGF8/JAG1/MDK/TGFB2/ACVR2B/ANGPTL3/BMPR1A/BMPR2/TGFBR1	14
GO:0003231	cardiac ventricle development	16/604	131/18866	4.57492e-06	3.29573e-05	1.79344e-05	WNT5A/DLL4/LTBP1/ROBO1/ROBO2/BMP10/JAG1/NRG1/TGFB2/BMPR1A/BMPR2/FGFR2/FGFRL1/RXRA/TGFBR1/TGFBR3	16
GO:0019218	regulation of steroid metabolic process	16/604	131/18866	4.57492e-06	3.29573e-05	1.79344e-05	NFYA/NFYB/NFYC/SP1/SOD1/AGT/BMP5/BMP6/CGA/FGF19/FSHB/GAL/FGFR4/NR0B1/NR1H4/NR5A1	16
GO:0030890	positive regulation of B cell proliferation	9/604	41/18866	4.66448e-06	3.34021e-05	1.81764e-05	TFRC/CD81/IL4/IL2/MIF/CD320/IL21/IL5/TNFRSF13C	9
GO:0033574	response to testosterone	9/604	41/18866	4.66448e-06	3.34021e-05	1.81764e-05	CALR/EDN1/AVP/EPO/GNRH1/MSTN/AR/CBL/CDK4	9
GO:0048286	lung alveolus development	9/604	41/18866	4.66448e-06	3.34021e-05	1.81764e-05	CREB1/EDN2/FGF10/LTBP3/PDGFA/BMPR2/FGFR2/FLT4/PGR	9
GO:2000826	regulation of heart morphogenesis	9/604	41/18866	4.66448e-06	3.34021e-05	1.81764e-05	WNT5A/ROBO1/ROBO2/BMP10/BMP7/JAG1/TGFB2/BMPR2/TGFBR1	9
GO:0060425	lung morphogenesis	10/604	52/18866	4.93889e-06	3.52621e-05	1.91886e-05	AP3B1/MAPK1/MAPK3/MAP2K1/KRAS/FGF10/FGF8/NODAL/FGFR2/CDC42	10
GO:1990089	response to nerve growth factor	10/604	52/18866	4.93889e-06	3.52621e-05	1.91886e-05	CREB1/HSPA5/AKT1/BDNF/CALCA/NGF/NTF3/TAC1/SORT1/CBL	10
GO:0030282	bone mineralization	15/604	117/18866	4.95083e-06	3.52949e-05	1.92064e-05	BMP6/BMP7/CER1/FGF23/KL/LTBP3/PTH/ACVR2A/ACVR2B/BMPR1A/BMPR1B/BMPR2/FGFR2/FGFR3/LGR4	15
GO:0033555	multicellular organismal response to stress	12/604	76/18866	4.96558e-06	3.53476e-05	1.92351e-05	PENK/HTR1A/NOS1/BDNF/CALCA/CRH/MDK/TAC1/UCN/ADCYAP1R1/NR2E1/PRKCG	12
GO:0010595	positive regulation of endothelial cell migration	16/604	132/18866	5.05447e-06	3.59271e-05	1.95505e-05	CALR/WNT5A/SP1/HMGB1/AKT1/EDN1/AGT/FGF16/FGF18/GPI/ANGPT4/BMPR2/FGFR1/FLT4/PLCG1/PRKCA	16
GO:0060759	regulation of response to cytokine stimulus	20/604	196/18866	5.16833e-06	3.66822e-05	1.99614e-05	HSP90AB1/MAVS/IRF3/WNT5A/ADAR/TBK1/CXCR4/TXK/SYK/CHUK/IKBKB/IKBKG/EDN1/ROBO1/IL3/TSLP/LIFR/NR1H2/NR1H4/PTPN11	20
GO:0007254	JNK cascade	21/604	213/18866	5.20204e-06	3.6867e-05	2.00619e-05	NOX1/MAPK8/WNT5A/TRAF3/DAXX/TNFSF11/HMGB1/AGER/SYK/HRAS/IKBKG/AKT1/EDN1/SEMA3A/FGF19/NPPA/FLT4/IGF1R/TNFRSF19/PAK1/CDC42	21
GO:0030539	male genitalia development	7/604	23/18866	5.22039e-06	3.69425e-05	2.0103e-05	FGF10/BMP5/BMP6/FGF8/AR/LGR4/LHCGR	7
GO:0070542	response to fatty acid	13/604	90/18866	5.58995e-06	3.94996e-05	2.14945e-05	CREB1/FABP3/SRC/NFATC4/AKT1/EDN1/CAT/GNRH1/OXT/GIPR/NR1H4/TGFBR3/CDK4	13
GO:0006006	glucose metabolic process	21/604	214/18866	5.5988e-06	3.9504e-05	2.14969e-05	RBP4/FABP5/MAPK14/SRC/PIK3CA/AKT1/AKT2/GSK3B/FAM3C/GCG/GPI/INS/PTH/ADIPOR1/ESRRB/GCGR/INSR/LEPR/PPARA/PPARD/PDK1	21
GO:0010907	positive regulation of glucose metabolic process	9/604	42/18866	5.76948e-06	4.05297e-05	2.20551e-05	SRC/AKT1/AKT2/GCG/INS/PTH/ESRRB/INSR/PPARA	9
GO:0021983	pituitary gland development	9/604	42/18866	5.76948e-06	4.05297e-05	2.20551e-05	CREB1/WNT5A/CDH1/FGF10/FGF8/GHRH/BMPR1A/GHRHR/NR0B1	9
GO:0090278	negative regulation of peptide hormone secretion	9/604	42/18866	5.76948e-06	4.05297e-05	2.20551e-05	BMP8A/CHGA/CRH/INHBB/NPFF/ACVR1C/GHSR/MTNR1B/PTPN11	9
GO:0045619	regulation of lymphocyte differentiation	19/604	181/18866	5.86393e-06	4.11331e-05	2.23834e-05	IFNA2/AP3B1/PGLYRP1/PGLYRP2/IL27/PRDX2/SOD1/SPINK5/HMGB1/IL4/IL2/SYK/MALT1/INHA/MDK/IL23R/RARA/SOS1/RHOA	19
GO:0061614	pri-miRNA transcription by RNA polymerase II	10/604	53/18866	5.91476e-06	4.14292e-05	2.25445e-05	STAT3/RELA/NFATC3/NFATC4/APLN/PRL/TGFB2/BMPR1A/PPARA/PPARD	10
GO:0015850	organic hydroxy compound transport	24/604	268/18866	6.03175e-06	4.21871e-05	2.2957e-05	SLC10A2/PLTP/RBP4/APOM/HTR1A/NOS1/SYK/AGT/BMP6/CHGA/CRH/FGF20/GAL/GDNF/OXT/TAC1/VIP/AGTR2/CRHR1/GHSR/NR1H2/NR1H4/RXRA/PTPN11	24
GO:1901222	regulation of NIK/NF-kappaB signaling	15/604	119/18866	6.11872e-06	4.27332e-05	2.32541e-05	CALR/EIF2AK2/LIMS1/ILK/RELA/HMGB1/PRDX1/AGER/NFAT5/MALT1/EDN1/BMP7/ADIPOR1/NR3C2/RHOA	15
GO:0090316	positive regulation of intracellular protein transport	19/604	182/18866	6.35587e-06	4.43251e-05	2.41204e-05	HSPA1L/HSP90AB1/MAVS/MAPK1/MAPK14/CD81/MAPK8/TCF7L2/CDH1/PPP3R1/CHP2/HRAS/PIK3R1/PIK3R2/AKT2/GSK3B/PAK1/FYN/CDC42	19
GO:0045725	positive regulation of glycogen biosynthetic process	6/604	16/18866	6.39479e-06	4.45318e-05	2.42329e-05	AKT1/AKT2/INS/PTH/ESRRB/INSR	6
GO:0044070	regulation of anion transport	14/604	105/18866	6.42002e-06	4.46428e-05	2.42933e-05	FABP3/TNFSF11/MIF/SYK/AKT1/AKT2/EDN1/AGT/AVP/FGF23/OXT/TRH/AGTR2/FGFR1	14
GO:0035107	appendage morphogenesis	17/604	150/18866	6.47591e-06	4.49015e-05	2.4434e-05	CRABP2/WNT5A/LMBR1/HDAC1/FGF10/PLXNA2/BMP7/FGF4/FGF8/FGF9/GDF5/TGFB2/BMPR1A/BMPR1B/FGFR1/FGFR2/RARG	17
GO:0035108	limb morphogenesis	17/604	150/18866	6.47591e-06	4.49015e-05	2.4434e-05	CRABP2/WNT5A/LMBR1/HDAC1/FGF10/PLXNA2/BMP7/FGF4/FGF8/FGF9/GDF5/TGFB2/BMPR1A/BMPR1B/FGFR1/FGFR2/RARG	17
GO:0042310	vasoconstriction	12/604	78/18866	6.55854e-06	4.54089e-05	2.47102e-05	FGA/HTR1A/AKT1/EDN1/EDN2/EDN3/AGT/APLN/AVP/AVPR2/BMPR2/RHOA	12
GO:0043122	regulation of I-kappaB kinase/NF-kappaB signaling	23/604	252/18866	6.86687e-06	4.74753e-05	2.58346e-05	MAVS/IRF3/TFRC/TRIM5/NLRX1/WNT5A/TRAF3/TNFSF11/TRIM27/RELA/HDAC1/TBK1/MALT1/CHUK/IKBKB/IKBKG/AKT1/ESR1/NR1H4/TNFRSF19/FYN/RHOA/MAP3K14	23
GO:1901654	response to ketone	20/604	200/18866	7.01741e-06	4.83769e-05	2.63252e-05	CALR/GNAI1/SRC/RELA/AKT1/EDN1/AVP/CRH/EPO/GNRH1/MSTN/OXT/TGFB2/UCN3/AGTR2/AR/GHSR/TGFBR3/CBL/CDK4	20
GO:2000377	regulation of reactive oxygen species metabolic process	20/604	200/18866	7.01741e-06	4.83769e-05	2.63252e-05	HSP90AA1/HSP90AB1/STAT3/MAPK14/PRDX2/SOD1/ARG2/CRP/SYK/RAC1/AKT1/EDN1/AGT/BMP7/INS/AGTR2/INSR/FYN/GRB2/RHOA	20
GO:0042129	regulation of T cell proliferation	18/604	167/18866	7.09951e-06	4.88727e-05	2.65951e-05	TFRC/IL27/CD81/HMGB1/ARG2/AGER/IL4/IL2/SYK/EPO/GNRH1/IL21/TNFSF18/IL23R/TNFRSF13C/SOS1/CASP3/NCK2	18
GO:0032925	regulation of activin receptor signaling pathway	7/604	24/18866	7.16721e-06	4.91978e-05	2.67719e-05	FGF10/CER1/FGF9/NODAL/ACVR1B/ACVR2A/ACVR2B	7
GO:0046628	positive regulation of insulin receptor signaling pathway	7/604	24/18866	7.16721e-06	4.91978e-05	2.67719e-05	SRC/AGT/INS/ADIPOR1/NR1H4/PTPN11/PAK1	7
GO:0046626	regulation of insulin receptor signaling pathway	11/604	66/18866	7.17874e-06	4.92066e-05	2.67768e-05	SRC/RELA/PIK3R1/AGT/INS/MSTN/ADIPOR1/NR1H4/PTPN11/PAK1/CDK4	11
GO:0071695	anatomical structure maturation	22/604	235/18866	7.2284e-06	4.94061e-05	2.68853e-05	TRPC4AP/SEMG1/WNT5A/SEMG2/SPINK5/RAC3/SEMA4D/PLXNB1/EPO/GAL/GDF11/GH1/IL21/NPPC/PTH/TGFB2/FGFR1/FGFR3/GHRHR/PGR/RXFP2/RHOA	22
GO:1904018	positive regulation of vasculature development	22/604	235/18866	7.2284e-06	4.94061e-05	2.68853e-05	CELA1/STAT3/WNT5A/SP1/CCL24/CXCR4/CMA1/FGF18/GDF2/MDK/NODAL/PGF/RLN2/VEGFB/ANGPT4/ANGPTL3/FLT1/GHSR/NR2E1/PLCG1/PRKCA/PAK4	22
GO:0034975	protein folding in endoplasmic reticulum	5/604	10/18866	7.29544e-06	4.97228e-05	2.70577e-05	CALR/CANX/PDIA3/HSPA5/PDIA2	5
GO:0035933	glucocorticoid secretion	5/604	10/18866	7.29544e-06	4.97228e-05	2.70577e-05	CRH/GAL/TAC1/CRHR1/PTPN11	5
GO:0051924	regulation of calcium ion transport	23/604	253/18866	7.33146e-06	4.98976e-05	2.71528e-05	HSPA2/SEMG1/AHNAK/TRIM27/NOS1/CXCR4/AGT/CRH/EPO/FGF14/GCG/LACRT/NPPA/PTH/UCN/ADCYAP1R1/CALCR/CRHR1/OPRD1/OPRL1/PLCG1/FYN/RHOA	23
GO:0046328	regulation of JNK cascade	19/604	184/18866	7.45287e-06	5.06521e-05	2.75634e-05	NOX1/WNT5A/TRAF3/DAXX/TNFSF11/HMGB1/AGER/SYK/HRAS/AKT1/EDN1/SEMA3A/FGF19/NPPA/FLT4/IGF1R/TNFRSF19/PAK1/CDC42	19
GO:0010906	regulation of glucose metabolic process	15/604	121/18866	7.52597e-06	5.10767e-05	2.77944e-05	SRC/AKT1/AKT2/GSK3B/FAM3C/GCG/INS/PTH/ADIPOR1/ESRRB/GCGR/INSR/LEPR/PPARA/PDK1	15
GO:0001837	epithelial to mesenchymal transition	17/604	152/18866	7.74438e-06	5.24849e-05	2.85607e-05	WNT5A/TCF7L2/DDX17/GSK3B/AMELX/BMP5/BMP7/FGF8/JAG1/MDK/TGFB2/ADIPOR1/FGFR1/FGFR2/IL17RD/TGFBR1/TGFBR3	17
GO:0000086	G2/M transition of mitotic cell cycle	23/604	254/18866	7.82442e-06	5.29526e-05	2.88152e-05	HSPA2/HSP90AA1/PSMC1/PSMC2/PSMC3/PSMC4/PSMC5/PSMC6/PSMD1/PSMD2/PSMD3/PSMD4/PSMD5/PSMD7/PSMD8/PSMD10/PSMD11/PSMD13/PSMD6/PSME3/PSMD14/ESRRB/CDK4	23
GO:0030183	B cell differentiation	16/604	137/18866	8.19494e-06	5.53821e-05	3.01373e-05	IFNA2/IFNA4/IFNA5/IFNA8/IFNA10/IFNA21/IL4/SYK/MALT1/CR2/PIK3R1/IFNK/IFNW1/IL11/IL21/INHA	16
GO:1901224	positive regulation of NIK/NF-kappaB signaling	12/604	80/18866	8.58338e-06	5.79257e-05	3.15214e-05	CALR/EIF2AK2/LIMS1/ILK/RELA/HMGB1/AGER/NFAT5/MALT1/EDN1/NR3C2/RHOA	12
GO:0033173	calcineurin-NFAT signaling cascade	9/604	44/18866	8.66398e-06	5.83877e-05	3.17728e-05	PPP3CB/PPP3R1/CHP2/NFAT5/NFATC3/NFATC4/GSK3B/LACRT/NRG1	9
GO:0046330	positive regulation of JNK cascade	16/604	138/18866	9.00015e-06	6.05682e-05	3.29594e-05	NOX1/WNT5A/TRAF3/DAXX/TNFSF11/HMGB1/AGER/SYK/HRAS/EDN1/SEMA3A/FGF19/FLT4/TNFRSF19/PAK1/CDC42	16
GO:0032635	interleukin-6 production	18/604	170/18866	9.10638e-06	6.11974e-05	3.33018e-05	MAVS/STAT3/NLRX1/WNT5A/NOS2/CSK/IL17A/HMGB1/AGER/SYK/IL17D/IL17F/TSLP/UCN/GHSR/IL17RA/NR1H4/PTPN11	18
GO:0007173	epidermal growth factor receptor signaling pathway	15/604	123/18866	9.21418e-06	6.18354e-05	3.3649e-05	SRC/PIK3R1/PIK3CA/AKT1/AGT/PTPN11/PLCG1/SHC3/GRB2/SOS1/BRAF/NCK2/CDC42/CBL/CBLB	15
GO:0010977	negative regulation of neuron projection development	17/604	154/18866	9.231e-06	6.18619e-05	3.36634e-05	WNT5A/NFATC4/SEMA3A/SEMA3B/SEMA3E/SEMA3F/SEMA4B/SEMA4C/SEMA4D/SEMA4F/SEMA4G/SEMA5B/SEMA6C/SEMA6D/PLXNA3/FGF13/RHOA	17
GO:0031334	positive regulation of protein-containing complex assembly	23/604	257/18866	9.48917e-06	6.35034e-05	3.45566e-05	CREB1/HSP90AA1/PSMC2/PSMC3/PSMC4/PSMC5/PSMC6/TFRC/SRC/TRIM27/CCL24/SYK/RAC1/GSK3B/GMFB/IL5/NRG1/ESR1/NR1H2/PAK1/GRB2/NCK2/RHOA	23
GO:0015732	prostaglandin transport	6/604	17/18866	9.61574e-06	6.41717e-05	3.49203e-05	NOS2/TNFSF11/ABCC4/MIF/EDN1/OXT	6
GO:0070875	positive regulation of glycogen metabolic process	6/604	17/18866	9.61574e-06	6.41717e-05	3.49203e-05	AKT1/AKT2/INS/PTH/ESRRB/INSR	6
GO:0050927	positive regulation of positive chemotaxis	7/604	25/18866	9.68072e-06	6.44264e-05	3.50589e-05	AZU1/AGER/FGF10/ARTN/NTF3/PGF/VEGFB	7
GO:0060571	morphogenesis of an epithelial fold	7/604	25/18866	9.68072e-06	6.44264e-05	3.50589e-05	WNT5A/FGF10/BMP5/BMP7/NODAL/AR/FGFR2	7
GO:0002433	immune response-regulating cell surface receptor signaling pathway involved in phagocytosis	16/604	139/18866	9.87518e-06	6.5539e-05	3.56644e-05	HSP90AA1/HSP90AB1/MAPK1/MAPK3/SRC/SYK/VAV2/RAC1/PIK3R1/PIK3R2/PIK3CA/PAK1/PLCG1/FYN/GRB2/CDC42	16
GO:0038096	Fc-gamma receptor signaling pathway involved in phagocytosis	16/604	139/18866	9.87518e-06	6.5539e-05	3.56644e-05	HSP90AA1/HSP90AB1/MAPK1/MAPK3/SRC/SYK/VAV2/RAC1/PIK3R1/PIK3R2/PIK3CA/PAK1/PLCG1/FYN/GRB2/CDC42	16
GO:0001974	blood vessel remodeling	9/604	45/18866	1.05253e-05	6.95658e-05	3.78556e-05	DLL4/FGF10/AGT/FGF8/JAG1/ACVR2B/AGTR2/BMPR2/FLT4	9
GO:0034105	positive regulation of tissue remodeling	9/604	45/18866	1.05253e-05	6.95658e-05	3.78556e-05	TFRC/TNFSF11/IL2/SYK/FSHB/IL21/LTBP3/MC4R/PRKCA	9
GO:0060412	ventricular septum morphogenesis	9/604	45/18866	1.05253e-05	6.95658e-05	3.78556e-05	WNT5A/ROBO1/ROBO2/TGFB2/BMPR2/FGFR2/FGFRL1/TGFBR1/TGFBR3	9
GO:0034504	protein localization to nucleus	24/604	277/18866	1.05537e-05	6.96571e-05	3.79053e-05	CALR/HSP90AB1/MAVS/MAPK1/TFRC/STAT3/MAPK14/SRC/ELAVL1/CDH1/SYK/CHP2/PIK3R1/PIK3R2/AKT1/GSK3B/AGT/BMP7/FGF9/INS/AGTR2/NR5A1/FYN/CBLB	24
GO:0021954	central nervous system neuron development	12/604	82/18866	1.11362e-05	7.33006e-05	3.9888e-05	HSP90AA1/HSP90AB1/WNT5A/RAC3/SEMA3A/PLXNA3/ROBO1/ROBO2/FGF8/NPY/FGFR2/NR2E1	12
GO:0030193	regulation of blood coagulation	12/604	82/18866	1.11362e-05	7.33006e-05	3.9888e-05	KLKB1/PRDX2/FGA/KNG1/PROC/APOH/TXK/SYK/EDN1/PDGFA/PRKCA/TEC	12
GO:0003203	endocardial cushion morphogenesis	8/604	35/18866	1.15433e-05	7.57726e-05	4.12332e-05	ROBO1/ROBO2/BMP5/BMP7/FGF8/TGFB2/BMPR1A/TGFBR1	8
GO:0098801	regulation of renal system process	8/604	35/18866	1.15433e-05	7.57726e-05	4.12332e-05	EDN1/AGT/AVP/NPPB/OXT/TAC1/AGTR2/AVPR2	8
GO:0048660	regulation of smooth muscle cell proliferation	18/604	173/18866	1.16083e-05	7.60951e-05	4.14087e-05	ELANE/NOX1/TCF7L2/ILK/ABCC4/AKT1/EDN1/AGT/APLN/FGF9/NPPC/VIP/BMPR1A/FGFR2/NPR3/PPARD/VIPR2/PAK1	18
GO:1900046	regulation of hemostasis	12/604	83/18866	1.26452e-05	8.27793e-05	4.5046e-05	KLKB1/PRDX2/FGA/KNG1/PROC/APOH/TXK/SYK/EDN1/PDGFA/PRKCA/TEC	12
GO:0032309	icosanoid secretion	9/604	46/18866	1.27176e-05	8.30273e-05	4.5181e-05	NOS2/TNFSF11/ABCC4/MIF/SYK/EDN1/NMB/OXT/AGTR2	9
GO:2000142	regulation of DNA-templated transcription, initiation	9/604	46/18866	1.27176e-05	8.30273e-05	4.5181e-05	CREB1/PSMC2/PSMC3/PSMC4/PSMC5/PSMC6/HMGB1/ESR1/THRA	9
GO:0048167	regulation of synaptic plasticity	19/604	191/18866	1.2765e-05	8.32236e-05	4.52878e-05	CREB1/MAPK1/AGER/PPP3CB/NFATC4/HRAS/KRAS/GSK3B/AGT/BDNF/CRH/FGF14/GIP/INS/VGF/CRHR2/NR2E1/RARA/SCTR	19
GO:0032370	positive regulation of lipid transport	11/604	70/18866	1.28812e-05	8.35407e-05	4.54603e-05	PLTP/FABP3/TNFSF11/MIF/EDN1/BMP6/CRH/GAL/OXT/TAC1/NR1H2	11
GO:0002068	glandular epithelial cell development	7/604	26/18866	1.28832e-05	8.35407e-05	4.54603e-05	WNT5A/GSK3B/BMP5/BMP6/HNF4A/RARA/RARG	7
GO:0021884	forebrain neuron development	7/604	26/18866	1.28832e-05	8.35407e-05	4.54603e-05	WNT5A/SEMA3A/PLXNA3/ROBO1/ROBO2/FGF8/FGFR2	7
GO:0050926	regulation of positive chemotaxis	7/604	26/18866	1.28832e-05	8.35407e-05	4.54603e-05	AZU1/AGER/FGF10/ARTN/NTF3/PGF/VEGFB	7
GO:0046634	regulation of alpha-beta T cell activation	13/604	97/18866	1.29207e-05	8.36527e-05	4.55213e-05	AP3B1/IL27/CD81/HMGB1/ARG2/AGER/IL4/IL2/SYK/MALT1/IL23R/RARA/RHOA	13
GO:0038094	Fc-gamma receptor signaling pathway	16/604	142/18866	1.29731e-05	8.36527e-05	4.55213e-05	HSP90AA1/HSP90AB1/MAPK1/MAPK3/SRC/SYK/VAV2/RAC1/PIK3R1/PIK3R2/PIK3CA/PAK1/PLCG1/FYN/GRB2/CDC42	16
GO:0051673	membrane disruption in other organism	5/604	11/18866	1.30223e-05	8.36527e-05	4.55213e-05	DEFA6/DEFA5/DEFA4/DEFB118/RNASE7	5
GO:0070106	interleukin-27-mediated signaling pathway	5/604	11/18866	1.30223e-05	8.36527e-05	4.55213e-05	CANX/STAT3/IL27/TYK2/CRLF1	5
GO:0097396	response to interleukin-17	5/604	11/18866	1.30223e-05	8.36527e-05	4.55213e-05	IL17A/IL17F/IL25/IL17RA/IL17RB	5
GO:0097398	cellular response to interleukin-17	5/604	11/18866	1.30223e-05	8.36527e-05	4.55213e-05	IL17A/IL17F/IL25/IL17RA/IL17RB	5
GO:0097400	interleukin-17-mediated signaling pathway	5/604	11/18866	1.30223e-05	8.36527e-05	4.55213e-05	IL17A/IL17F/IL25/IL17RA/IL17RB	5
GO:0048659	smooth muscle cell proliferation	18/604	175/18866	1.36019e-05	8.72591e-05	4.74838e-05	ELANE/NOX1/TCF7L2/ILK/ABCC4/AKT1/EDN1/AGT/APLN/FGF9/NPPC/VIP/BMPR1A/FGFR2/NPR3/PPARD/VIPR2/PAK1	18
GO:1900180	regulation of protein localization to nucleus	15/604	127/18866	1.363e-05	8.73229e-05	4.75185e-05	HSP90AB1/MAVS/MAPK1/TFRC/MAPK14/SRC/CDH1/CHP2/PIK3R1/PIK3R2/AKT1/GSK3B/INS/AGTR2/FYN	15
GO:0007566	embryo implantation	10/604	58/18866	1.37078e-05	8.77044e-05	4.77261e-05	CALR/SOD1/CALCA/EPO/NODAL/ACVR1B/ACVR1C/PPARD/PRLR/RXRA	10
GO:0032675	regulation of interleukin-6 production	17/604	159/18866	1.41229e-05	9.01205e-05	4.90409e-05	MAVS/STAT3/NLRX1/WNT5A/CSK/IL17A/HMGB1/AGER/SYK/IL17D/IL17F/TSLP/UCN/GHSR/IL17RA/NR1H4/PTPN11	17
GO:1902107	positive regulation of leukocyte differentiation	17/604	159/18866	1.41229e-05	9.01205e-05	4.90409e-05	CREB1/AP3B1/TNFSF11/IL17A/HMGB1/AGER/IL4/IL2/SYK/MALT1/IL5/KITLG/MDK/IL23R/RARA/PRKCA/RHOA	17
GO:0015844	monoamine transport	12/604	84/18866	1.43298e-05	9.13193e-05	4.96932e-05	HTR1A/NOS1/SYK/AGT/CHGA/CRH/FGF20/GDNF/OXT/VIP/AGTR2/GHSR	12
GO:0001569	branching involved in blood vessel morphogenesis	8/604	36/18866	1.44282e-05	9.14613e-05	4.97705e-05	DLL4/NFATC4/EDN1/SEMA3E/PLXND1/FGF8/GDF2/MDK	8
GO:0031128	developmental induction	8/604	36/18866	1.44282e-05	9.14613e-05	4.97705e-05	WNT5A/FGF10/ROBO1/ROBO2/FGF8/GDNF/AR/FGFR1	8
GO:0046676	negative regulation of insulin secretion	8/604	36/18866	1.44282e-05	9.14613e-05	4.97705e-05	BMP8A/CHGA/INHBB/NPFF/ACVR1C/GHSR/MTNR1B/PTPN11	8
GO:0070873	regulation of glycogen metabolic process	8/604	36/18866	1.44282e-05	9.14613e-05	4.97705e-05	AKT1/AKT2/GSK3B/INS/PTH/ESRRB/GCGR/INSR	8
GO:0048705	skeletal system morphogenesis	21/604	228/18866	1.48913e-05	9.41859e-05	5.12532e-05	MAPK14/BMP6/BMP7/CER1/FGF18/FGF4/FGF6/FGF8/LTBP3/NODAL/NPPC/ACVR2B/BMPR1B/BMPR2/FGFR1/FGFR2/FGFR3/RARA/RARG/TGFBR1/THRA	21
GO:0006520	cellular amino acid metabolic process	27/604	340/18866	1.48973e-05	9.41859e-05	5.12532e-05	PSMC1/PSMC2/PSMC3/PSMC4/PSMC5/PSMC6/PSMD1/PSMD2/PSMD3/PSMD4/PSMD5/PSMD7/PSMD8/PSMD10/PSMD11/PSMD13/PSMD6/PSME3/PSMD14/BPHL/NOS2/ARG2/NOS1/INS/AIMP1/HNF4A/NR1H4	27
GO:0035821	modulation of process of other organism	14/604	113/18866	1.51759e-05	9.58214e-05	5.21431e-05	PSMC3/CLEC4M/DEFA6/DEFA5/DEFA4/DEFB118/EIF2AK2/SP1/RNASE7/HDAC1/CRP/IGF2R/INSR/RXRA	14
GO:0045933	positive regulation of muscle contraction	9/604	47/18866	1.52875e-05	9.63995e-05	5.24577e-05	EDN1/EDN2/PROK2/CHGA/NPPA/OXT/UCN/GHSR/RHOA	9
GO:0019731	antibacterial humoral response	10/604	59/18866	1.60377e-05	0.000100998	5.49599e-05	ELANE/DEFA6/DEFA5/DEFA4/SEMG1/PGC/FGA/SEMG2/SPINK5/RNASE7	10
GO:0043255	regulation of carbohydrate biosynthetic process	13/604	99/18866	1.61756e-05	0.000101733	5.536e-05	AKT1/AKT2/GSK3B/FAM3C/GCG/INS/PTH/ADCYAP1R1/ESRRB/INSR/LEPR/LHCGR/PPARA	13
GO:0002683	negative regulation of immune system process	33/604	463/18866	1.6707e-05	0.000104937	5.71038e-05	IFNA2/PGLYRP1/PGLYRP2/NLRX1/ADAR/PRDX2/SPINK5/TRIM27/HMGB1/ARG2/IL4/IL2/MIF/PPP3CB/PIK3R1/AKT1/CD22/C5/GPR17/BMP5/GAL/GNRH1/IL17D/INHA/INS/KITLG/MDK/TGFB2/IL13RA2/IL31RA/NR1H2/RARA/CASP3	33
GO:1900078	positive regulation of cellular response to insulin stimulus	7/604	27/18866	1.69144e-05	0.000106102	5.77373e-05	SRC/AGT/INS/ADIPOR1/NR1H4/PTPN11/PAK1	7
GO:0007249	I-kappaB kinase/NF-kappaB signaling	24/604	286/18866	1.79639e-05	0.000112538	6.12399e-05	MAVS/IRF3/TFRC/TRIM5/NLRX1/WNT5A/TRAF3/TNFSF11/TRIM27/RELA/HDAC1/TBK1/MALT1/CHUK/IKBKB/IKBKG/AKT1/AVPR2/ESR1/NR1H4/TNFRSF19/FYN/RHOA/MAP3K14	24
GO:0055010	ventricular cardiac muscle tissue morphogenesis	9/604	48/18866	1.82866e-05	0.000114022	6.20474e-05	DLL4/BMP10/NRG1/TGFB2/BMPR1A/FGFR2/RXRA/TGFBR1/TGFBR3	9
GO:0055023	positive regulation of cardiac muscle tissue growth	9/604	48/18866	1.82866e-05	0.000114022	6.20474e-05	MAPK1/MAPK14/EDN1/BMP10/FGF9/BMPR1A/FGFR1/FGFR2/TGFBR3	9
GO:0006112	energy reserve metabolic process	12/604	86/18866	1.82957e-05	0.000114022	6.20474e-05	AKT1/AKT2/GSK3B/INS/KL/PRLH/PTH/ESRRB/GCGR/INSR/LEPR/MC4R	12
GO:0007193	adenylate cyclase-inhibiting G protein-coupled receptor signaling pathway	12/604	86/18866	1.82957e-05	0.000114022	6.20474e-05	GNAI1/HTR1A/EDN1/CORT/INSL3/MTNR1A/NPR3/OPRD1/OPRK1/OPRL1/OPRM1/RXFP2	12
GO:0046631	alpha-beta T cell activation	16/604	146/18866	1.84371e-05	0.000114754	6.24459e-05	AP3B1/STAT3/IL27/CD81/HMGB1/ARG2/AGER/IL4/IL2/SYK/MALT1/IL21/INS/IL23R/RARA/RHOA	16
GO:0032674	regulation of interleukin-5 production	6/604	19/18866	1.99575e-05	0.000124056	6.75078e-05	IFNA2/IL9/TSLP/CRLF2/IL5RA/RARA	6
GO:0002792	negative regulation of peptide secretion	13/604	101/18866	2.01289e-05	0.00012496	6.79997e-05	CD22/BMP8A/CHGA/CRH/INHBB/INS/NPFF/ACVR1C/GHSR/LGR4/MTNR1B/OPRM1/PTPN11	13
GO:0021872	forebrain generation of neurons	10/604	61/18866	2.17336e-05	0.000134588	7.32388e-05	WNT5A/SEMA3A/PLXNA3/ROBO1/ROBO2/FGF8/FGFR1/FGFR2/NR2E1/RHOA	10
GO:0038003	G protein-coupled opioid receptor signaling pathway	5/604	12/18866	2.17358e-05	0.000134588	7.32388e-05	OGFR/OPRD1/OPRK1/OPRL1/OPRM1	5
GO:0045777	positive regulation of blood pressure	8/604	38/18866	2.2038e-05	0.00013562	7.38005e-05	AGT/AVP/NPFF/OXT/AVPR2/GLP1R/NR2F2/RHOA	8
GO:0051930	regulation of sensory perception of pain	8/604	38/18866	2.2038e-05	0.00013562	7.38005e-05	FABP5/EDN1/NPFF/OXT/VIP/OPRD1/OPRL1/OPRM1	8
GO:0060045	positive regulation of cardiac muscle cell proliferation	8/604	38/18866	2.2038e-05	0.00013562	7.38005e-05	MAPK1/MAPK14/BMP10/FGF9/BMPR1A/FGFR1/FGFR2/TGFBR3	8
GO:1900026	positive regulation of substrate adhesion-dependent cell spreading	8/604	38/18866	2.2038e-05	0.00013562	7.38005e-05	CALR/FGA/LIMS1/RAC1/RAC3/CSPG5/MDK/CDC42	8
GO:0042113	B cell activation	26/604	328/18866	2.20436e-05	0.00013562	7.38005e-05	IFNA2/IFNA4/IFNA5/IFNA8/IFNA10/IFNA21/TFRC/CD81/IL4/IL2/MIF/SYK/MALT1/CR2/PIK3R1/CD22/CD320/IFNK/IFNW1/IL11/IL21/IL5/INHA/TXLNA/TNFRSF13C/CASP3	26
GO:0021536	diencephalon development	11/604	74/18866	2.21642e-05	0.000136188	7.41093e-05	CREB1/WNT5A/CDH1/FGF10/SEMA3A/CRH/FGF8/GHRH/BMPR1A/GHRHR/NR0B1	11
GO:0018107	peptidyl-threonine phosphorylation	14/604	117/18866	2.26325e-05	0.00013871	7.5482e-05	AZU1/MAPK1/MAPK8/WNT5A/MAP2K1/TBK1/AKT1/GSK3B/BMP7/GCG/ACVR1B/S1PR2/TGFBR1/PRKCA	14
GO:0051341	regulation of oxidoreductase activity	14/604	117/18866	2.26325e-05	0.00013871	7.5482e-05	HSP90AA1/KRAS/AKT1/EDN1/EDN2/EDN3/AGT/FGF23/GDNF/INS/ACVR2A/AGTR2/NPR3/PDK1	14
GO:0050818	regulation of coagulation	12/604	88/18866	2.31864e-05	0.000141924	7.7231e-05	KLKB1/PRDX2/FGA/KNG1/PROC/APOH/TXK/SYK/EDN1/PDGFA/PRKCA/TEC	12
GO:0045862	positive regulation of proteolysis	28/604	370/18866	2.50734e-05	0.00015328	8.34102e-05	PSMC1/PSMC2/PSMC4/PSMD10/PSME3/PSMD14/ADRM1/STAT3/SEMG1/KLKB1/MAPK14/MAPK3/FURIN/SRC/SEMG2/HMGB1/AGER/SYK/MALT1/AKT1/GSK3B/ROBO1/NGF/NODAL/ACVR1C/FGFR4/FYN/RHOA	28
GO:0044839	cell cycle G2/M phase transition	23/604	273/18866	2.51093e-05	0.000153304	8.34234e-05	HSPA2/HSP90AA1/PSMC1/PSMC2/PSMC3/PSMC4/PSMC5/PSMC6/PSMD1/PSMD2/PSMD3/PSMD4/PSMD5/PSMD7/PSMD8/PSMD10/PSMD11/PSMD13/PSMD6/PSME3/PSMD14/ESRRB/CDK4	23
GO:0038034	signal transduction in absence of ligand	11/604	75/18866	2.52337e-05	0.000153478	8.35184e-05	PRDX2/IL4/IL2/AKT1/GSK3B/FGF10/GDNF/KITLG/FGFR1/FYN/CASP3	11
GO:0097192	extrinsic apoptotic signaling pathway in absence of ligand	11/604	75/18866	2.52337e-05	0.000153478	8.35184e-05	PRDX2/IL4/IL2/AKT1/GSK3B/FGF10/GDNF/KITLG/FGFR1/FYN/CASP3	11
GO:1900076	regulation of cellular response to insulin stimulus	11/604	75/18866	2.52337e-05	0.000153478	8.35184e-05	SRC/RELA/PIK3R1/AGT/INS/MSTN/ADIPOR1/NR1H4/PTPN11/PAK1/CDK4	11
GO:0003044	regulation of systemic arterial blood pressure mediated by a chemical signal	9/604	50/18866	2.58053e-05	0.000155877	8.48238e-05	NOX1/CMA1/EDN1/EDN2/EDN3/AGT/AGTR2/AVPR2/RHOA	9
GO:0071715	icosanoid transport	9/604	50/18866	2.58053e-05	0.000155877	8.48238e-05	NOS2/TNFSF11/ABCC4/MIF/SYK/EDN1/NMB/OXT/AGTR2	9
GO:0101023	vascular endothelial cell proliferation	9/604	50/18866	2.58053e-05	0.000155877	8.48238e-05	STAT3/SP1/HMGB1/APLN/MDK/FGFR1/FLT1/GHSR/PLCG1	9
GO:1901571	fatty acid derivative transport	9/604	50/18866	2.58053e-05	0.000155877	8.48238e-05	NOS2/TNFSF11/ABCC4/MIF/SYK/EDN1/NMB/OXT/AGTR2	9
GO:1905562	regulation of vascular endothelial cell proliferation	9/604	50/18866	2.58053e-05	0.000155877	8.48238e-05	STAT3/SP1/HMGB1/APLN/MDK/FGFR1/FLT1/GHSR/PLCG1	9
GO:0006606	protein import into nucleus	16/604	150/18866	2.58552e-05	0.000155877	8.48238e-05	HSP90AB1/MAVS/MAPK1/STAT3/MAPK14/ELAVL1/CDH1/SYK/CHP2/PIK3R1/PIK3R2/AKT1/AGT/FGF9/AGTR2/CBLB	16
GO:0045580	regulation of T cell differentiation	16/604	150/18866	2.58552e-05	0.000155877	8.48238e-05	IFNA2/AP3B1/IL27/PRDX2/SOD1/SPINK5/HMGB1/IL4/IL2/SYK/MALT1/MDK/IL23R/RARA/SOS1/RHOA	16
GO:0051931	regulation of sensory perception	8/604	39/18866	2.69542e-05	0.0001623	8.83186e-05	FABP5/EDN1/NPFF/OXT/VIP/OPRD1/OPRL1/OPRM1	8
GO:0032649	regulation of interferon-gamma production	13/604	104/18866	2.76434e-05	0.000166206	9.04444e-05	PGLYRP1/PGLYRP2/IL27/WNT5A/HMGB1/IL2/TXK/HRAS/IL21/INHA/IL23R/NR1H4/RARA	13
GO:0003085	negative regulation of systemic arterial blood pressure	6/604	20/18866	2.77414e-05	0.000166206	9.04444e-05	CALCA/CRH/NPPA/NPPB/AGTR2/BMPR2	6
GO:0007620	copulation	6/604	20/18866	2.77414e-05	0.000166206	9.04444e-05	SEMG1/AVP/OXT/TAC1/VIP/ACVR2A	6
GO:0032303	regulation of icosanoid secretion	6/604	20/18866	2.77414e-05	0.000166206	9.04444e-05	TNFSF11/MIF/SYK/EDN1/OXT/AGTR2	6
GO:0016331	morphogenesis of embryonic epithelium	16/604	151/18866	2.80799e-05	0.000168025	9.14339e-05	WNT5A/FGF10/SEMA4C/PLXNB2/BMP5/BMP7/FGF8/GDNF/JAG2/NODAL/TGFB2/AR/FGFR2/RARA/RARG/CASP3	16
GO:0055008	cardiac muscle tissue morphogenesis	10/604	63/18866	2.90834e-05	0.000173597	9.44663e-05	WNT5A/DLL4/BMP10/NRG1/TGFB2/BMPR1A/FGFR2/RXRA/TGFBR1/TGFBR3	10
GO:2000514	regulation of CD4-positive, alpha-beta T cell activation	10/604	63/18866	2.90834e-05	0.000173597	9.44663e-05	IL27/CD81/HMGB1/ARG2/AGER/IL4/IL2/MALT1/IL23R/RARA	10
GO:0002064	epithelial cell development	20/604	221/18866	3.04938e-05	0.000181565	9.88021e-05	WNT5A/SRC/SOD1/PROC/CXCR4/IKBKB/GSK3B/BMP15/BMP5/BMP6/JAG1/AR/ESR1/FGFR1/HNF4A/PGR/RARA/RARG/S1PR2/SDC1	20
GO:0071241	cellular response to inorganic substance	20/604	221/18866	3.04938e-05	0.000181565	9.88021e-05	CALR/CREB1/HSPA5/NFYA/MAPK1/TFR2/CACYBP/MAPK8/MAPK3/WNT5A/SOD1/DAXX/CDH1/CHP2/NFATC4/CHUK/AKT1/EDN1/BMP6/BRAF	20
GO:0007422	peripheral nervous system development	11/604	77/18866	3.24887e-05	0.000192965	0.000105006	SOD1/ILK/RELA/AKT1/AKT2/ARTN/BDNF/GDNF/NGF/NRG1/NTF3	11
GO:0030500	regulation of bone mineralization	11/604	77/18866	3.24887e-05	0.000192965	0.000105006	BMP6/BMP7/FGF23/KL/LTBP3/PTH/ACVR2A/ACVR2B/BMPR1A/BMPR1B/BMPR2	11
GO:0032892	positive regulation of organic acid transport	8/604	40/18866	3.27563e-05	0.000194074	0.000105609	FABP3/TNFSF11/MIF/EDN1/AGT/AVP/OXT/TRH	8
GO:0042307	positive regulation of protein import into nucleus	8/604	40/18866	3.27563e-05	0.000194074	0.000105609	HSP90AB1/MAVS/MAPK1/MAPK14/CDH1/CHP2/PIK3R1/PIK3R2	8
GO:0045165	cell fate commitment	23/604	278/18866	3.34237e-05	0.00019747	0.000107458	STAT3/WNT5A/TCF7L2/DLL4/FGF10/FGF13/FGF8/JAG1/JAG2/NODAL/NRG1/AR/BMPR1A/FGFR1/FGFR2/IL23R/NR2E1/NR2F2/RARA/TGFBR1/CASP3/RHOA/CDC42	23
GO:0002066	columnar/cuboidal epithelial cell development	10/604	64/18866	3.3494e-05	0.00019747	0.000107458	WNT5A/SRC/SOD1/GSK3B/BMP5/BMP6/FGFR1/HNF4A/RARA/RARG	10
GO:0002437	inflammatory response to antigenic stimulus	10/604	64/18866	3.3494e-05	0.00019747	0.000107458	ELANE/CD81/HMGB1/GPR17/IL1F10/IL25/NPFF/IL31RA/IL5RA/OPRM1	10
GO:0046637	regulation of alpha-beta T cell differentiation	10/604	64/18866	3.3494e-05	0.00019747	0.000107458	AP3B1/IL27/HMGB1/IL4/IL2/SYK/MALT1/IL23R/RARA/RHOA	10
GO:0032096	negative regulation of response to food	5/604	13/18866	3.43907e-05	0.000201767	0.000109796	NENF/NPFF/UCN/GHSR/PPARA	5
GO:0032099	negative regulation of appetite	5/604	13/18866	3.43907e-05	0.000201767	0.000109796	NENF/NPFF/UCN/GHSR/PPARA	5
GO:0043568	positive regulation of insulin-like growth factor receptor signaling pathway	5/604	13/18866	3.43907e-05	0.000201767	0.000109796	GH1/GHRH/AR/GHRHR/GHSR	5
GO:0060601	lateral sprouting from an epithelium	5/604	13/18866	3.43907e-05	0.000201767	0.000109796	WNT5A/FGF10/BMP7/AR/FGFR2	5
GO:0002699	positive regulation of immune effector process	20/604	223/18866	3.46922e-05	0.000203288	0.000110623	AZGP1/MAVS/RBP4/TFRC/PGC/CD81/WNT5A/NOS2/IL4/IL2/MIF/SYK/MALT1/GPI/IL21/IL5/NPPA/IL13RA2/IL23R/RARA	20
GO:0005979	regulation of glycogen biosynthetic process	7/604	30/18866	3.56699e-05	0.000208255	0.000113326	AKT1/AKT2/GSK3B/INS/PTH/ESRRB/INSR	7
GO:0010758	regulation of macrophage chemotaxis	7/604	30/18866	3.56699e-05	0.000208255	0.000113326	MAPK1/MAPK14/MAPK3/MIF/C5/MDK/MSTN	7
GO:0010962	regulation of glucan biosynthetic process	7/604	30/18866	3.56699e-05	0.000208255	0.000113326	AKT1/AKT2/GSK3B/INS/PTH/ESRRB/INSR	7
GO:0055078	sodium ion homeostasis	9/604	52/18866	3.57958e-05	0.000208279	0.000113339	EDN1/AGT/AVP/NPPB/OXT/TAC1/AGTR2/AVPR2/MC3R	9
GO:0060421	positive regulation of heart growth	9/604	52/18866	3.57958e-05	0.000208279	0.000113339	MAPK1/MAPK14/EDN1/BMP10/FGF9/BMPR1A/FGFR1/FGFR2/TGFBR3	9
GO:0002262	myeloid cell homeostasis	16/604	154/18866	3.5804e-05	0.000208279	0.000113339	STAT3/MAPK14/ADAR/SOD1/IREB2/HMGB1/PRDX1/EPO/INHA/KITLG/ACVR1B/ACVR2A/MPL/TGFBR3/THRA/CASP3	16
GO:0031345	negative regulation of cell projection organization	18/604	188/18866	3.58671e-05	0.000208394	0.000113402	WNT5A/NFATC4/SEMA3A/SEMA3B/SEMA3E/SEMA3F/SEMA4B/SEMA4C/SEMA4D/SEMA4F/SEMA4G/SEMA5B/SEMA6C/SEMA6D/PLXNA3/FGF13/FYN/RHOA	18
GO:0042752	regulation of circadian rhythm	14/604	122/18866	3.63544e-05	0.00021097	0.000114803	CREB1/PTGDS/MAPK8/GSK3B/CRH/GHRH/GHRHR/HNF4A/MTNR1B/NR1D2/NR2F6/OPRL1/PPARA/PRKCG	14
GO:0043583	ear development	20/604	224/18866	3.69791e-05	0.000214336	0.000116635	MAPK1/NOX3/MAPK3/WNT5A/SOD1/EDN1/FGF10/BDNF/BMP5/FGF20/FGF8/FGF9/JAG1/JAG2/TGFB2/ESRRB/FGFR1/FGFR2/LGR5/PTPN11	20
GO:1903426	regulation of reactive oxygen species biosynthetic process	13/604	107/18866	3.7503e-05	0.000217111	0.000118145	HSP90AA1/HSP90AB1/STAT3/ARG2/RAC1/AKT1/EDN1/AGT/INS/AGTR2/INSR/FYN/RHOA	13
GO:0007588	excretion	10/604	65/18866	3.84641e-05	0.000222407	0.000121027	NFAT5/EDN1/AGT/AVP/MDK/NPPB/OXT/TAC1/AGTR2/AVPR2	10
GO:0007618	mating	8/604	41/18866	3.95664e-05	0.000228231	0.000124197	SEMG1/AVP/OXT/TAC1/VIP/ACVR2A/MTNR1A/THRA	8
GO:0038083	peptidyl-tyrosine autophosphorylation	8/604	41/18866	3.95664e-05	0.000228231	0.000124197	MAPK3/SRC/TXK/SYK/IGF1R/INSR/FYN/TEC	8
GO:0002532	production of molecular mediator involved in inflammatory response	12/604	93/18866	4.06748e-05	0.000234308	0.000127503	STAT3/MAPK14/NOS2/PRDX2/IL17A/SYK/IL17B/IL17D/IL17F/INS/NPPA/IL17RA	12
GO:0032956	regulation of actin cytoskeleton organization	27/604	360/18866	4.07174e-05	0.000234308	0.000127503	TMSB10/TMSB4Y/TMSB15B/ILK/TRIM27/CCL27/CCL24/RAC1/RAC3/HRAS/PIK3R1/EDN1/SEMA3E/BMP10/GMFB/MDK/NTF3/PDGFA/TAC1/TGFBR1/PAK1/GRB2/NCK2/PAK2/PAK3/RHOA/CDC42	27
GO:0006809	nitric oxide biosynthetic process	11/604	79/18866	4.14751e-05	0.000238382	0.000129721	HSP90AA1/HSP90AB1/NOS2/ARG2/NOS1/RAC1/AKT1/EDN1/AGT/AGTR2/INSR	11
GO:0045669	positive regulation of osteoblast differentiation	10/604	66/18866	4.40508e-05	0.000252582	0.000137448	ILK/BMP6/BMP7/JAG1/NPPC/ACVR2A/ACVR2B/BMPR1A/BMPR1B/BMPR2	10
GO:0046824	positive regulation of nucleocytoplasmic transport	10/604	66/18866	4.40508e-05	0.000252582	0.000137448	HSP90AB1/MAVS/MAPK1/MAPK14/TCF7L2/CDH1/CHP2/PIK3R1/PIK3R2/GSK3B	10
GO:0006909	phagocytosis	28/604	382/18866	4.42638e-05	0.000253501	0.000137948	CALR/HSP90AA1/HSP90AB1/ELANE/AZU1/MBL2/PRTN3/MAPK1/MAPK3/SRC/SOD1/CSK/HMGB1/CRP/SYK/VAV2/RAC1/PIK3R1/PIK3R2/PIK3CA/LEPR/RARA/PAK1/PLCG1/FYN/GRB2/PRKCG/CDC42	28
GO:0006936	muscle contraction	27/604	362/18866	4.47955e-05	0.000254506	0.000138495	SOD1/KCNH2/LTB4R/ARG2/NOS1/ACTA1/CXCR4/CHUK/PIK3CA/EDN1/EDN2/EDN3/PROK2/AGT/BMP10/CALCA/CHGA/FGF12/FGF13/GDNF/NPPA/OXT/UCN/VEGFB/GALR2/GHSR/RHOA	27
GO:0014072	response to isoquinoline alkaloid	7/604	31/18866	4.48101e-05	0.000254506	0.000138495	PENK/RELA/CXCR4/NPFF/TAC1/OPRM1/PRKCG	7
GO:0032770	positive regulation of monooxygenase activity	7/604	31/18866	4.48101e-05	0.000254506	0.000138495	KRAS/AKT1/FGF23/GDNF/INS/AGTR2/NPR3	7
GO:0043278	response to morphine	7/604	31/18866	4.48101e-05	0.000254506	0.000138495	PENK/RELA/CXCR4/NPFF/TAC1/OPRM1/PRKCG	7
GO:0060261	positive regulation of transcription initiation from RNA polymerase II promoter	7/604	31/18866	4.48101e-05	0.000254506	0.000138495	CREB1/PSMC2/PSMC3/PSMC4/PSMC5/PSMC6/ESR1	7
GO:0061037	negative regulation of cartilage development	7/604	31/18866	4.48101e-05	0.000254506	0.000138495	GDF5/LTBP3/PTH/RARA/RARG/TGFBR1/PTPN11	7
GO:0098868	bone growth	7/604	31/18866	4.48101e-05	0.000254506	0.000138495	CER1/NPPC/FGFR2/FGFR3/LEPR/RARA/RARG	7
GO:0060349	bone morphogenesis	12/604	94/18866	4.52933e-05	0.000256947	0.000139823	BMP6/CER1/FGF18/FGF4/LTBP3/NPPC/BMPR1B/BMPR2/FGFR2/FGFR3/RARA/RARG	12
GO:0021761	limbic system development	13/604	109/18866	4.56662e-05	0.000258757	0.000140808	HDAC1/GSK3B/SEMA3A/PLXNA3/CRH/FGF13/MDK/FGFR1/FGFR2/NR0B1/NR2E1/RARA/CASP3	13
GO:1904591	positive regulation of protein import	8/604	42/18866	4.75186e-05	0.000268936	0.000146347	HSP90AB1/MAVS/MAPK1/MAPK14/CDH1/CHP2/PIK3R1/PIK3R2	8
GO:0003012	muscle system process	32/604	467/18866	4.8073e-05	0.000271754	0.00014788	SOD1/KCNH2/LTB4R/ARG2/NOS1/ACTA1/CXCR4/CHUK/PIK3CA/EDN1/EDN2/EDN3/PROK2/AGT/BMP10/CALCA/CHGA/FGF12/FGF13/GDNF/MSTN/NPPA/OXT/UCN/VEGFB/AGTR2/GALR2/GHSR/PPARA/PAK1/PRKCA/RHOA	32
GO:0050680	negative regulation of epithelial cell proliferation	17/604	175/18866	4.88625e-05	0.000275892	0.000150132	WNT5A/DLL4/APOH/ROBO1/GDF2/GDF5/IL26/PRL/AIMP1/TGFB2/AR/FGFR2/FLT1/NR2F2/PPARD/TGFBR1/TGFBR3	17
GO:1903311	regulation of mRNA metabolic process	26/604	344/18866	4.94899e-05	0.000279107	0.000151881	PSMC1/PSMC2/PSMC3/PSMC4/PSMC5/PSMC6/PSMD1/PSMD2/PSMD3/PSMD4/PSMD5/PSMD7/PSMD8/PSMD10/PSMD11/PSMD13/PSMD6/PSME3/PSMD14/MAPK14/ELAVL1/DDX17/AKT1/GDNF/VIP/PRKCA	26
GO:0050709	negative regulation of protein secretion	12/604	95/18866	5.03589e-05	0.000283011	0.000154006	CD22/BMP8A/CHGA/INHBB/INS/NPFF/ACVR1C/GHSR/LGR4/MTNR1B/OPRM1/PTPN11	12
GO:0070167	regulation of biomineral tissue development	12/604	95/18866	5.03589e-05	0.000283011	0.000154006	AMELX/BMP6/BMP7/FGF23/KL/LTBP3/PTH/ACVR2A/ACVR2B/BMPR1A/BMPR1B/BMPR2	12
GO:0110149	regulation of biomineralization	12/604	95/18866	5.03589e-05	0.000283011	0.000154006	AMELX/BMP6/BMP7/FGF23/KL/LTBP3/PTH/ACVR2A/ACVR2B/BMPR1A/BMPR1B/BMPR2	12
GO:0035809	regulation of urine volume	6/604	22/18866	5.05618e-05	0.000283819	0.000154446	EDN1/NPPB/OXT/AVPR2/NPR3/OPRL1	6
GO:1902894	negative regulation of pri-miRNA transcription by RNA polymerase II	5/604	14/18866	5.20893e-05	0.000291857	0.00015882	RELA/NFATC3/NFATC4/PPARA/PPARD	5
GO:0018210	peptidyl-threonine modification	14/604	126/18866	5.21151e-05	0.000291857	0.00015882	AZU1/MAPK1/MAPK8/WNT5A/MAP2K1/TBK1/AKT1/GSK3B/BMP7/GCG/ACVR1B/S1PR2/TGFBR1/PRKCA	14
GO:0050777	negative regulation of immune response	16/604	159/18866	5.28957e-05	0.000295883	0.000161011	IFNA2/PGLYRP1/PGLYRP2/NLRX1/ADAR/SPINK5/TRIM27/ARG2/IL4/IL2/PPP3CB/GPR17/INS/TGFB2/IL13RA2/NR1H2	16
GO:0021700	developmental maturation	23/604	287/18866	5.48199e-05	0.00030629	0.000166674	TRPC4AP/SEMG1/WNT5A/SEMG2/SPINK5/RAC3/NFATC4/SEMA4D/PLXNB1/EPO/GAL/GDF11/GH1/IL21/NPPC/PTH/TGFB2/FGFR1/FGFR3/GHRHR/PGR/RXFP2/RHOA	23
GO:0060603	mammary gland duct morphogenesis	7/604	32/18866	5.57847e-05	0.000311319	0.00016941	WNT5A/SRC/FGF10/AR/ESR1/FGFR2/PGR	7
GO:0045823	positive regulation of heart contraction	8/604	43/18866	5.67592e-05	0.000315173	0.000171507	EDN1/EDN2/EDN3/APLN/CHGA/NPPA/TGFB2/UCN	8
GO:0003229	ventricular cardiac muscle tissue development	9/604	55/18866	5.68032e-05	0.000315173	0.000171507	DLL4/BMP10/NRG1/TGFB2/BMPR1A/FGFR2/RXRA/TGFBR1/TGFBR3	9
GO:0045620	negative regulation of lymphocyte differentiation	9/604	55/18866	5.68032e-05	0.000315173	0.000171507	IFNA2/PGLYRP1/PGLYRP2/PRDX2/HMGB1/IL4/IL2/INHA/MDK	9
GO:0050433	regulation of catecholamine secretion	9/604	55/18866	5.68032e-05	0.000315173	0.000171507	AGT/CHGA/CRH/FGF20/GDNF/OXT/VIP/AGTR2/GHSR	9
GO:0060350	endochondral bone morphogenesis	9/604	55/18866	5.68032e-05	0.000315173	0.000171507	BMP6/CER1/FGF18/NPPC/BMPR1B/BMPR2/FGFR3/RARA/RARG	9
GO:0035710	CD4-positive, alpha-beta T cell activation	12/604	97/18866	6.19759e-05	0.000342686	0.000186479	STAT3/IL27/CD81/HMGB1/ARG2/AGER/IL4/IL2/MALT1/IL21/IL23R/RARA	12
GO:1990868	response to chemokine	12/604	97/18866	6.19759e-05	0.000342686	0.000186479	CCL1/CCR10/CCL16/CCL24/CXCR4/EDN1/CCR9/GPR17/ROBO1/THPO/MPL/RHOA	12
GO:1990869	cellular response to chemokine	12/604	97/18866	6.19759e-05	0.000342686	0.000186479	CCL1/CCR10/CCL16/CCL24/CXCR4/EDN1/CCR9/GPR17/ROBO1/THPO/MPL/RHOA	12
GO:0048644	muscle organ morphogenesis	11/604	83/18866	6.6006e-05	0.00036455	0.000198377	WNT5A/DLL4/BMP10/CNTF/NRG1/TGFB2/BMPR1A/FGFR2/RXRA/TGFBR1/TGFBR3	11
GO:0031281	positive regulation of cyclase activity	6/604	23/18866	6.65646e-05	0.000366372	0.000199369	MAPK14/MAPK8/MAPK3/NOS2/NOS1/GUCA2A	6
GO:0070977	bone maturation	6/604	23/18866	6.65646e-05	0.000366372	0.000199369	SEMA4D/PLXNB1/GH1/PTH/FGFR3/RHOA	6
GO:1900017	positive regulation of cytokine production involved in inflammatory response	6/604	23/18866	6.65646e-05	0.000366372	0.000199369	STAT3/IL17A/IL17B/IL17D/IL17F/IL17RA	6
GO:0010463	mesenchymal cell proliferation	8/604	44/18866	6.7447e-05	0.000369958	0.00020132	WNT5A/BMP7/FGF4/FGF9/PDGFA/BMPR1A/FGFR1/FGFR2	8
GO:0032881	regulation of polysaccharide metabolic process	8/604	44/18866	6.7447e-05	0.000369958	0.00020132	AKT1/AKT2/GSK3B/INS/PTH/ESRRB/GCGR/INSR	8
GO:1905521	regulation of macrophage migration	8/604	44/18866	6.7447e-05	0.000369958	0.00020132	MAPK1/MAPK14/CD81/MAPK3/MIF/C5/MDK/MSTN	8
GO:0030316	osteoclast differentiation	12/604	98/18866	6.86049e-05	0.00037588	0.000204542	CREB1/TFRC/MAPK14/CD81/SRC/TNFSF11/IREB2/IL17A/IL4/PIK3R1/FSHB/IL23R	12
GO:0033028	myeloid cell apoptotic process	7/604	33/18866	6.88637e-05	0.000376868	0.00020508	IRF3/APOH/MIF/EPO/KITLG/GHSR/THRA	7
GO:0019318	hexose metabolic process	21/604	254/18866	7.33699e-05	0.000401072	0.000218252	RBP4/FABP5/MAPK14/SRC/PIK3CA/AKT1/AKT2/GSK3B/FAM3C/GCG/GPI/INS/PTH/ADIPOR1/ESRRB/GCGR/INSR/LEPR/PPARA/PPARD/PDK1	21
GO:0045913	positive regulation of carbohydrate metabolic process	11/604	84/18866	7.37928e-05	0.000402351	0.000218948	SRC/AKT1/AKT2/GCG/INS/PTH/ADCYAP1R1/ESRRB/INSR/LHCGR/PPARA	11
GO:0046209	nitric oxide metabolic process	11/604	84/18866	7.37928e-05	0.000402351	0.000218948	HSP90AA1/HSP90AB1/NOS2/ARG2/NOS1/RAC1/AKT1/EDN1/AGT/AGTR2/INSR	11
GO:0006879	cellular iron ion homeostasis	10/604	70/18866	7.38551e-05	0.000402351	0.000218948	SLC22A17/NOX5/TFRC/TFR2/SOD1/TMPRSS6/IREB2/ACO1/BMP6/GDF2	10
GO:0048880	sensory system development	28/604	394/18866	7.58623e-05	0.000411672	0.00022402	RBP4/STAT3/WNT5A/DLL4/HDAC1/FGF10/SEMA3A/ANGPTL7/BDNF/BMP6/BMP7/CNTF/FGF9/GDF11/JAG1/TGFB2/ACVR2B/BMPR1B/BMPR2/FLT1/MTNR1B/NR2E1/RARA/RARG/RXRA/TGFBR1/SOS1/CDK4	28
GO:0045747	positive regulation of Notch signaling pathway	9/604	57/18866	7.59284e-05	0.000411672	0.00022402	STAT3/SRC/DLL4/FGF10/ROBO1/ROBO2/JAG1/JAG2/TGFB2	9
GO:0050432	catecholamine secretion	9/604	57/18866	7.59284e-05	0.000411672	0.00022402	AGT/CHGA/CRH/FGF20/GDNF/OXT/VIP/AGTR2/GHSR	9
GO:0032105	negative regulation of response to extracellular stimulus	5/604	15/18866	7.60801e-05	0.000411672	0.00022402	NENF/NPFF/UCN/GHSR/PPARA	5
GO:0032108	negative regulation of response to nutrient levels	5/604	15/18866	7.60801e-05	0.000411672	0.00022402	NENF/NPFF/UCN/GHSR/PPARA	5
GO:0042976	activation of Janus kinase activity	5/604	15/18866	7.60801e-05	0.000411672	0.00022402	IL4/AGT/GH1/IL23R/PRLR	5
GO:0031018	endocrine pancreas development	8/604	45/18866	7.97544e-05	0.000430101	0.000234048	WNT5A/AKT1/GSK3B/BMP5/BMP6/GIP/GIPR/HNF4A	8
GO:0035094	response to nicotine	8/604	45/18866	7.97544e-05	0.000430101	0.000234048	CREB1/PENK/MAPK1/RELA/EDN1/AVP/PPARA/CASP3	8
GO:0060443	mammary gland morphogenesis	8/604	45/18866	7.97544e-05	0.000430101	0.000234048	WNT5A/SRC/FGF10/NRG3/AR/ESR1/FGFR2/PGR	8
GO:0045667	regulation of osteoblast differentiation	14/604	131/18866	7.99745e-05	0.000430805	0.000234431	ILK/SEMA4D/BMP6/BMP7/FGF23/GDF10/JAG1/NPPC/ACVR2A/ACVR2B/BMPR1A/BMPR1B/BMPR2/FGFR2	14
GO:0017038	protein import	18/604	200/18866	8.07005e-05	0.000434228	0.000236294	HSPA4/HSP90AA1/HSP90AB1/MAVS/MAPK1/STAT3/MAPK14/ELAVL1/CDH1/SYK/CHP2/PIK3R1/PIK3R2/AKT1/AGT/FGF9/AGTR2/CBLB	18
GO:0045844	positive regulation of striated muscle tissue development	11/604	85/18866	8.23529e-05	0.000442129	0.000240593	CREB1/MAPK1/MAPK14/EDN1/BMP10/FGF9/NRG1/BMPR1A/FGFR1/FGFR2/TGFBR3	11
GO:0048636	positive regulation of muscle organ development	11/604	85/18866	8.23529e-05	0.000442129	0.000240593	CREB1/MAPK1/MAPK14/EDN1/BMP10/FGF9/NRG1/BMPR1A/FGFR1/FGFR2/TGFBR3	11
GO:0031644	regulation of nervous system process	15/604	148/18866	8.28634e-05	0.000444374	0.000241815	FABP5/SRC/EDN1/AGT/AVP/FGF12/NPFF/OXT/VIP/GHSR/MTNR1B/OPRD1/OPRL1/OPRM1/S1PR2	15
GO:0003002	regionalization	26/604	355/18866	8.32954e-05	0.000446192	0.000242804	WNT5A/DLL4/EED/EDN1/FGF10/SEMA3A/SEMA3F/PLXNA2/ROBO1/ROBO2/CER1/FGF8/GDF11/GDNF/NODAL/ACVR2A/ACVR2B/AR/BMPR1A/BMPR1B/BMPR2/FGFR1/FGFR2/NR2F2/RARG/TGFBR1	26
GO:0002702	positive regulation of production of molecular mediator of immune response	12/604	100/18866	8.37154e-05	0.000447943	0.000243757	MAVS/RBP4/TFRC/PGC/CD81/WNT5A/IL4/IL2/MIF/MALT1/GPI/IL5	12
GO:0032148	activation of protein kinase B activity	7/604	34/18866	8.43425e-05	0.000450295	0.000245037	WNT5A/SRC/AKT1/INS/NRG1/NTF3/INSR	7
GO:0042311	vasodilation	7/604	34/18866	8.43425e-05	0.000450295	0.000245037	SOD1/KNG1/NOS1/AGT/CALCA/NPPA/AGTR2	7
GO:0010952	positive regulation of peptidase activity	18/604	201/18866	8.60574e-05	0.000458941	0.000249742	PSME3/PSMD14/ADRM1/STAT3/SEMG1/MAPK14/MAPK3/SEMG2/HMGB1/AGER/SYK/MALT1/ROBO1/NGF/NODAL/ACVR1C/FYN/RHOA	18
GO:0032331	negative regulation of chondrocyte differentiation	6/604	24/18866	8.63637e-05	0.000459554	0.000250076	GDF5/LTBP3/PTH/RARG/TGFBR1/PTPN11	6
GO:0044321	response to leptin	6/604	24/18866	8.63637e-05	0.000459554	0.000250076	STAT3/EDN1/FGF23/INHBB/ADIPOR1/LEPR	6
GO:0014910	regulation of smooth muscle cell migration	11/604	86/18866	9.17479e-05	0.000486588	0.000264787	SRC/ILK/SEMA6D/PLXNA1/AGT/FGF9/MDK/PDGFA/BMPR1A/PPARD/PAK1	11
GO:0045445	myoblast differentiation	11/604	86/18866	9.17479e-05	0.000486588	0.000264787	MAPK14/TCF7L2/ILK/DDX17/CMTM5/FGF6/JAG1/MSTN/NRG1/PPARD/SDC1	11
GO:1901863	positive regulation of muscle tissue development	11/604	86/18866	9.17479e-05	0.000486588	0.000264787	CREB1/MAPK1/MAPK14/EDN1/BMP10/FGF9/NRG1/BMPR1A/FGFR1/FGFR2/TGFBR3	11
GO:0042102	positive regulation of T cell proliferation	12/604	101/18866	9.22889e-05	0.000488917	0.000266054	TFRC/CD81/HMGB1/AGER/IL4/IL2/SYK/EPO/IL21/IL23R/TNFRSF13C/NCK2	12
GO:0048538	thymus development	8/604	46/18866	9.38674e-05	0.000496732	0.000270307	MAPK1/MAPK3/PRDX2/SOD1/MAP2K1/FGF10/TGFBR1/RAF1	8
GO:0072175	epithelial tube formation	14/604	133/18866	9.43106e-05	0.000498528	0.000271284	WNT5A/FGF10/SEMA4C/PLXNB2/BMP5/BMP7/FGF8/GDNF/NODAL/TGFB2/FGFR2/RARA/RARG/CASP3	14
GO:0010948	negative regulation of cell cycle process	26/604	359/18866	9.99829e-05	0.000527932	0.000287285	CALR/HSP90AB1/PSMC1/PSMC2/PSMC3/PSMC4/PSMC5/PSMC6/PSMD1/PSMD2/PSMD3/PSMD4/PSMD5/PSMD7/PSMD8/PSMD10/PSMD11/PSMD13/PSMD6/PSME3/PSMD14/EED/MIF/FGF10/BMP7/CDK4	26
GO:0042306	regulation of protein import into nucleus	9/604	59/18866	0.000100194	0.000528466	0.000287575	HSP90AB1/MAVS/MAPK1/MAPK14/CDH1/CHP2/PIK3R1/PIK3R2/AGTR2	9
GO:0032388	positive regulation of intracellular transport	19/604	222/18866	0.000101362	0.000534041	0.000290609	HSPA1L/HSP90AB1/MAVS/MAPK1/MAPK14/CD81/MAPK8/TCF7L2/CDH1/PPP3R1/CHP2/HRAS/PIK3R1/PIK3R2/AKT2/GSK3B/PAK1/FYN/CDC42	19
GO:0048013	ephrin receptor signaling pathway	11/604	87/18866	0.000102043	0.000535868	0.000291603	SRC/VAV2/RAC1/HRAS/PTPN11/PAK1/FYN/NCK2/PAK3/RHOA/CDC42	11
GO:0055072	iron ion homeostasis	11/604	87/18866	0.000102043	0.000535868	0.000291603	SLC22A17/NOX5/TFRC/TFR2/NEO1/SOD1/TMPRSS6/IREB2/ACO1/BMP6/GDF2	11
GO:2001057	reactive nitrogen species metabolic process	11/604	87/18866	0.000102043	0.000535868	0.000291603	HSP90AA1/HSP90AB1/NOS2/ARG2/NOS1/RAC1/AKT1/EDN1/AGT/AGTR2/INSR	11
GO:0016486	peptide hormone processing	7/604	35/18866	0.000102542	0.000536143	0.000291753	FURIN/PCSK2/CMA1/CGA/FSHB/NGF/TSHB	7
GO:0032735	positive regulation of interleukin-12 production	7/604	35/18866	0.000102542	0.000536143	0.000291753	MAPK14/IL17A/HMGB1/AGER/SYK/MDK/IL23R	7
GO:0060338	regulation of type I interferon-mediated signaling pathway	7/604	35/18866	0.000102542	0.000536143	0.000291753	HSP90AB1/MAVS/IRF3/WNT5A/ADAR/TBK1/PTPN11	7
GO:0140448	signaling receptor ligand precursor processing	7/604	35/18866	0.000102542	0.000536143	0.000291753	FURIN/PCSK2/CMA1/CGA/FSHB/NGF/TSHB	7
GO:0001818	negative regulation of cytokine production	26/604	360/18866	0.000104596	0.000546289	0.000297274	HSP90AB1/IFNA2/ELANE/PGLYRP1/PGLYRP2/MAVS/IRF3/NLRX1/FURIN/CSK/TRIM27/HMGB1/TBK1/ARG2/AGER/RAC1/INHA/INHBB/TGFB2/FGFR1/GHSR/IL23R/LGR4/MC1R/NR1H4/RARA	26
GO:0003208	cardiac ventricle morphogenesis	10/604	73/18866	0.00010615	0.000553801	0.000301362	DLL4/BMP10/JAG1/NRG1/TGFB2/BMPR1A/FGFR2/RXRA/TGFBR1/TGFBR3	10
GO:0003222	ventricular trabecula myocardium morphogenesis	5/604	16/18866	0.000107755	0.000557935	0.000303612	DLL4/NRG1/TGFB2/BMPR1A/TGFBR1	5
GO:0014061	regulation of norepinephrine secretion	5/604	16/18866	0.000107755	0.000557935	0.000303612	AGT/CRH/OXT/AGTR2/GHSR	5
GO:0030252	growth hormone secretion	5/604	16/18866	0.000107755	0.000557935	0.000303612	GHRH/LTBP4/GHRHR/GHSR/PTPN11	5
GO:0033033	negative regulation of myeloid cell apoptotic process	5/604	16/18866	0.000107755	0.000557935	0.000303612	APOH/MIF/EPO/KITLG/GHSR	5
GO:0048521	negative regulation of behavior	5/604	16/18866	0.000107755	0.000557935	0.000303612	CRH/INS/UCN/GHSR/MC4R	5
GO:0048820	hair follicle maturation	5/604	16/18866	0.000107755	0.000557935	0.000303612	TRPC4AP/WNT5A/SPINK5/GAL/TGFB2	5
GO:0060572	morphogenesis of an epithelial bud	5/604	16/18866	0.000107755	0.000557935	0.000303612	WNT5A/FGF10/BMP7/AR/FGFR2	5
GO:0006953	acute-phase response	8/604	47/18866	0.000109986	0.000568874	0.000309564	MBL2/STAT3/TFR2/TNFSF11/IL22/CRP/EPO/INS	8
GO:0002053	positive regulation of mesenchymal cell proliferation	6/604	25/18866	0.000110579	0.000570713	0.000310565	WNT5A/FGF9/PDGFA/BMPR1A/FGFR1/FGFR2	6
GO:0007530	sex determination	6/604	25/18866	0.000110579	0.000570713	0.000310565	FGF9/GNRH1/AR/INSR/NR0B1/NR5A1	6
GO:0070098	chemokine-mediated signaling pathway	11/604	88/18866	0.000113309	0.000584172	0.000317889	CCL1/CCR10/CCL16/CCL24/CXCR4/EDN1/CCR9/GPR17/ROBO1/THPO/MPL	11
GO:0035904	aorta development	9/604	60/18866	0.000114575	0.000588807	0.000320411	DLL4/LTBP1/PLXND1/ROBO1/ROBO2/FGF8/JAG1/TGFB2/BMPR1A	9
GO:0042093	T-helper cell differentiation	9/604	60/18866	0.000114575	0.000588807	0.000320411	STAT3/IL27/HMGB1/IL4/IL2/MALT1/IL21/IL23R/RARA	9
GO:2000242	negative regulation of reproductive process	9/604	60/18866	0.000114575	0.000588807	0.000320411	CALR/SEMG1/WNT5A/SEMG2/BMP7/NODAL/NPPC/ACVR1C/NR5A1	9
GO:0043123	positive regulation of I-kappaB kinase/NF-kappaB signaling	17/604	188/18866	0.00011923	0.000612072	0.000333071	MAVS/IRF3/TFRC/TRIM5/TNFSF11/TRIM27/RELA/TBK1/MALT1/CHUK/IKBKB/IKBKG/AKT1/TNFRSF19/FYN/RHOA/MAP3K14	17
GO:0045637	regulation of myeloid cell differentiation	21/604	263/18866	0.000120225	0.000616521	0.000335492	CREB1/STAT3/MAPK14/TNFSF11/IL17A/HDAC1/IL4/PIK3R1/FSHB/IL5/INHA/JAG1/KITLG/THPO/ACVR1B/ACVR2A/IL23R/MPL/RARA/RARG/PRKCA	21
GO:0001654	eye development	27/604	384/18866	0.000121016	0.000619917	0.00033734	RBP4/STAT3/WNT5A/DLL4/HDAC1/FGF10/ANGPTL7/BDNF/BMP6/BMP7/CNTF/FGF9/GDF11/JAG1/TGFB2/ACVR2B/BMPR1B/BMPR2/FLT1/MTNR1B/NR2E1/RARA/RARG/RXRA/TGFBR1/SOS1/CDK4	27
GO:0032970	regulation of actin filament-based process	28/604	405/18866	0.000121312	0.00062077	0.000337805	TMSB10/TMSB4Y/TMSB15B/ILK/TRIM27/CCL27/CCL24/RAC1/RAC3/HRAS/PIK3R1/EDN1/SEMA3E/BMP10/FGF13/GMFB/MDK/NTF3/PDGFA/TAC1/TGFBR1/PAK1/GRB2/NCK2/PAK2/PAK3/RHOA/CDC42	28
GO:0002027	regulation of heart rate	12/604	104/18866	0.000122688	0.000626478	0.000340911	KCNH2/EDN1/EDN2/EDN3/SEMA3A/AGT/NPFF/NPPA/OXT/TAC1/AGTR2/MC3R	12
GO:0043279	response to alkaloid	12/604	104/18866	0.000122688	0.000626478	0.000340911	HSPA5/HSP90AB1/PENK/RELA/CXCR4/CRH/NPFF/OXT/TAC1/OPRM1/PRKCG/CASP3	12
GO:0051056	regulation of small GTPase mediated signal transduction	24/604	323/18866	0.00012414	0.000633221	0.00034458	SRC/VAV2/RAC1/RAC3/HRAS/KRAS/PIK3R2/FGF10/GPR17/ROBO1/EPO/KITLG/NGF/NRG1/TGFB2/ADCYAP1R1/EPOR/GRB2/SOS1/SOS2/RAF1/RHOA/CDC42/CBL	24
GO:0007584	response to nutrient	16/604	171/18866	0.000125973	0.000641207	0.000348925	PENK/RELA/AMELX/BMP7/CAT/EPO/FGF23/PTH/SST/TSHB/ADIPOR2/GCGR/GIPR/NR1H4/PPARD/RARA	16
GO:0051170	import into nucleus	16/604	171/18866	0.000125973	0.000641207	0.000348925	HSP90AB1/MAVS/MAPK1/STAT3/MAPK14/ELAVL1/CDH1/SYK/CHP2/PIK3R1/PIK3R2/AKT1/AGT/FGF9/AGTR2/CBLB	16
GO:0033157	regulation of intracellular protein transport	21/604	264/18866	0.000126795	0.000644707	0.00035083	HSPA1L/HSP90AB1/MAVS/MAPK1/MAPK14/CD81/MAPK8/TCF7L2/CDH1/PPP3R1/CHP2/HRAS/PIK3R1/PIK3R2/AKT2/GSK3B/AGTR2/PTPN11/PAK1/FYN/CDC42	21
GO:0060324	face development	8/604	48/18866	0.000128326	0.000651805	0.000354693	MAPK1/MAPK3/WNT5A/MAP2K1/RARA/RARG/PTPN11/RAF1	8
GO:0033143	regulation of intracellular steroid hormone receptor signaling pathway	10/604	75/18866	0.00013374	0.000677872	0.000368877	CALR/SRC/HDAC1/NODAL/AR/ESR1/GHRHR/NR0B1/PAK1/RHOA	10
GO:0043627	response to estrogen	10/604	75/18866	0.00013374	0.000677872	0.000368877	MAPK1/CRH/EPO/GAL/MSTN/TSHB/AR/ESR1/GHRHR/RARA	10
GO:0001945	lymph vessel development	6/604	26/18866	0.000139888	0.000706796	0.000384617	SYK/PPP3CB/ACVR2B/BMPR2/FLT4/NR2F2	6
GO:0031664	regulation of lipopolysaccharide-mediated signaling pathway	6/604	26/18866	0.000139888	0.000706796	0.000384617	TRIM5/PRDX2/MIF/BMP6/LACRT/PRKCA	6
GO:0043567	regulation of insulin-like growth factor receptor signaling pathway	6/604	26/18866	0.000139888	0.000706796	0.000384617	BMP5/GH1/GHRH/AR/GHRHR/GHSR	6
GO:0007265	Ras protein signal transduction	25/604	346/18866	0.000140281	0.000708036	0.000385292	RFXANK/MAPK14/RAC1/HRAS/KRAS/NRAS/CHUK/FGF10/GPR17/ROBO1/EPO/KITLG/NGF/NRG1/PTH/TGFB2/EPOR/SHC2/SHC3/GRB2/SOS1/RAF1/RHOA/CDC42/CBL	25
GO:0150063	visual system development	27/604	388/18866	0.000143469	0.000723369	0.000393636	RBP4/STAT3/WNT5A/DLL4/HDAC1/FGF10/ANGPTL7/BDNF/BMP6/BMP7/CNTF/FGF9/GDF11/JAG1/TGFB2/ACVR2B/BMPR1B/BMPR2/FLT1/MTNR1B/NR2E1/RARA/RARG/RXRA/TGFBR1/SOS1/CDK4	27
GO:1990266	neutrophil migration	13/604	122/18866	0.000146912	0.000739373	0.000402344	CCL1/UMODL1/PRTN3/CCL16/CCL24/SYK/RAC1/CKLF/EDN1/EDN2/EDN3/MDK/TGFB2	13
GO:0014812	muscle cell migration	12/604	106/18866	0.000147413	0.000739373	0.000402344	SRC/ILK/SEMA6D/PLXNA1/AGT/FGF9/MDK/MSTN/PDGFA/BMPR1A/PPARD/PAK1	12
GO:0034446	substrate adhesion-dependent cell spreading	12/604	106/18866	0.000147413	0.000739373	0.000402344	CALR/FGA/SRC/LIMS1/ILK/RAC1/RAC3/PIK3R1/CSPG5/MDK/RHOA/CDC42	12
GO:0046632	alpha-beta T cell differentiation	12/604	106/18866	0.000147413	0.000739373	0.000402344	AP3B1/STAT3/IL27/HMGB1/IL4/IL2/SYK/MALT1/IL21/IL23R/RARA/RHOA	12
GO:2000379	positive regulation of reactive oxygen species metabolic process	12/604	106/18866	0.000147413	0.000739373	0.000402344	HSP90AA1/HSP90AB1/MAPK14/SOD1/CRP/SYK/AKT1/EDN1/AGT/AGTR2/INSR/GRB2	12
GO:0032941	secretion by tissue	7/604	37/18866	0.000148525	0.000740153	0.000402769	FGF10/LACRT/TAC1/UCN/NPR3/NR1H2/OPRK1	7
GO:0002294	CD4-positive, alpha-beta T cell differentiation involved in immune response	9/604	62/18866	0.000148553	0.000740153	0.000402769	STAT3/IL27/HMGB1/IL4/IL2/MALT1/IL21/IL23R/RARA	9
GO:1904589	regulation of protein import	9/604	62/18866	0.000148553	0.000740153	0.000402769	HSP90AB1/MAVS/MAPK1/MAPK14/CDH1/CHP2/PIK3R1/PIK3R2/AGTR2	9
GO:0048243	norepinephrine secretion	5/604	17/18866	0.000148647	0.000740153	0.000402769	AGT/CRH/OXT/AGTR2/GHSR	5
GO:0048532	anatomical structure arrangement	5/604	17/18866	0.000148647	0.000740153	0.000402769	HSPA5/SEMA3A/SEMA3F/PLXNA3/BMPR1A	5
GO:0050665	hydrogen peroxide biosynthetic process	5/604	17/18866	0.000148647	0.000740153	0.000402769	DUOX1/DUOX2/STAT3/SOD1/FYN	5
GO:0051969	regulation of transmission of nerve impulse	5/604	17/18866	0.000148647	0.000740153	0.000402769	AGT/AVP/FGF12/GHSR/MTNR1B	5
GO:0048512	circadian behavior	8/604	49/18866	0.000149117	0.000741728	0.000403626	PTGDS/CRH/GHRH/GHRHR/MC3R/MTNR1B/NR1D2/OPRL1	8
GO:0003281	ventricular septum development	10/604	76/18866	0.000149661	0.000742894	0.000404261	WNT5A/LTBP1/ROBO1/ROBO2/TGFB2/BMPR2/FGFR2/FGFRL1/TGFBR1/TGFBR3	10
GO:0060415	muscle tissue morphogenesis	10/604	76/18866	0.000149661	0.000742894	0.000404261	WNT5A/DLL4/BMP10/NRG1/TGFB2/BMPR1A/FGFR2/RXRA/TGFBR1/TGFBR3	10
GO:0006109	regulation of carbohydrate metabolic process	18/604	210/18866	0.000150245	0.000745022	0.000405418	STAT3/SRC/AKT1/AKT2/GSK3B/FAM3C/GCG/INS/PTH/ADCYAP1R1/ADIPOR1/ESRRB/GCGR/INSR/LEPR/LHCGR/PPARA/PDK1	18
GO:0042475	odontogenesis of dentin-containing tooth	11/604	91/18866	0.000153675	0.000760461	0.00041382	HDAC1/FGF10/AMBN/AMELX/BMP7/FGF4/FGF8/JAG2/ACVR2B/BMPR1A/PPARA	11
GO:0051952	regulation of amine transport	11/604	91/18866	0.000153675	0.000760461	0.00041382	AGT/AVP/CHGA/CRH/FGF20/GDNF/OXT/TRH/VIP/AGTR2/GHSR	11
GO:0043393	regulation of protein binding	18/604	211/18866	0.00015948	0.000788374	0.000429009	HSP90AB1/WFIKKN1/MAPK8/MAPK3/WNT5A/TCF7L2/SRC/TNFSF11/NFATC4/AKT1/GSK3B/PLXND1/BDNF/GCG/PPARA/TGFBR1/TGFBR3/CDC42	18
GO:0043271	negative regulation of ion transport	15/604	157/18866	0.000161155	0.000795531	0.000432904	SEMG1/KCNH2/TRIM27/NOS1/AKT1/AKT2/EPO/FGF12/PTH/TRH/VIP/AGTR2/CRHR1/MTNR1B/OPRL1	15
GO:0006457	protein folding	19/604	230/18866	0.000161259	0.000795531	0.000432904	CALR/CANX/PDIA3/HSPA1L/HSPA2/HSPA5/HSP90AA1/HSP90AB1/NFYC/PSMC1/UBXN1/PDIA2/PPIA/GNAI1/LTBP4/NPPA/NPPB/NPPC/TOR2A	19
GO:0007389	pattern specification process	30/604	455/18866	0.000162492	0.000800792	0.000435767	WNT5A/DLL4/EED/EDN1/FGF10/SEMA3A/SEMA3F/PLXNA2/ROBO1/ROBO2/BMP5/BMP7/CER1/FGF8/GDF11/GDNF/LEFTY1/NODAL/NRG3/ACVR2A/ACVR2B/AR/BMPR1A/BMPR1B/BMPR2/FGFR1/FGFR2/NR2F2/RARG/TGFBR1	30
GO:0002287	alpha-beta T cell activation involved in immune response	9/604	63/18866	0.000168465	0.00082853	0.000450861	STAT3/IL27/HMGB1/IL4/IL2/MALT1/IL21/IL23R/RARA	9
GO:0002293	alpha-beta T cell differentiation involved in immune response	9/604	63/18866	0.000168465	0.00082853	0.000450861	STAT3/IL27/HMGB1/IL4/IL2/MALT1/IL21/IL23R/RARA	9
GO:0001961	positive regulation of cytokine-mediated signaling pathway	8/604	50/18866	0.000172605	0.000844571	0.00045959	MAVS/IRF3/WNT5A/TBK1/CXCR4/TXK/EDN1/TSLP	8
GO:0007622	rhythmic behavior	8/604	50/18866	0.000172605	0.000844571	0.00045959	PTGDS/CRH/GHRH/GHRHR/MC3R/MTNR1B/NR1D2/OPRL1	8
GO:0045981	positive regulation of nucleotide metabolic process	8/604	50/18866	0.000172605	0.000844571	0.00045959	STAT3/NOS2/NOS1/IL4/GUCA2A/INS/ESRRB/INSR	8
GO:1900544	positive regulation of purine nucleotide metabolic process	8/604	50/18866	0.000172605	0.000844571	0.00045959	STAT3/NOS2/NOS1/IL4/GUCA2A/INS/ESRRB/INSR	8
GO:1903727	positive regulation of phospholipid metabolic process	8/604	50/18866	0.000172605	0.000844571	0.00045959	FABP3/CD81/SRC/VAV2/FGFR3/FLT1/NR1H4/CDC42	8
GO:0002021	response to dietary excess	6/604	27/18866	0.000175024	0.000853796	0.00046461	BMP8A/PRLH/VGF/ACVR1C/MC4R/SCTR	6
GO:0003416	endochondral bone growth	6/604	27/18866	0.000175024	0.000853796	0.00046461	CER1/NPPC/FGFR2/FGFR3/RARA/RARG	6
GO:0048799	animal organ maturation	6/604	27/18866	0.000175024	0.000853796	0.00046461	SEMA4D/PLXNB1/GH1/PTH/FGFR3/RHOA	6
GO:0032526	response to retinoic acid	12/604	108/18866	0.000176282	0.000859062	0.000467476	CREB1/RBP4/WNT5A/BMP6/OXT/FGFR2/IGF2R/RARA/RARG/RXRA/RXRB/RXRG	12
GO:0032885	regulation of polysaccharide biosynthetic process	7/604	38/18866	0.000177086	0.000859494	0.000467711	AKT1/AKT2/GSK3B/INS/PTH/ESRRB/INSR	7
GO:0071276	cellular response to cadmium ion	7/604	38/18866	0.000177086	0.000859494	0.000467711	MAPK1/MAPK8/MAPK3/SOD1/DAXX/CHUK/AKT1	7
GO:1903523	negative regulation of blood circulation	7/604	38/18866	0.000177086	0.000859494	0.000467711	AGER/IL2/APLN/NPFF/TAC1/AGTR2/BMPR2	7
GO:2000144	positive regulation of DNA-templated transcription, initiation	7/604	38/18866	0.000177086	0.000859494	0.000467711	CREB1/PSMC2/PSMC3/PSMC4/PSMC5/PSMC6/ESR1	7
GO:1901991	negative regulation of mitotic cell cycle phase transition	20/604	251/18866	0.000178111	0.000863596	0.000469943	PSMC1/PSMC2/PSMC3/PSMC4/PSMC5/PSMC6/PSMD1/PSMD2/PSMD3/PSMD4/PSMD5/PSMD7/PSMD8/PSMD10/PSMD11/PSMD13/PSMD6/PSME3/PSMD14/CDK4	20
GO:0006979	response to oxidative stress	30/604	458/18866	0.000182102	0.000882056	0.000479988	PENK/MBL2/DUOX1/NOX1/MAPK1/NOX5/DUOX2/MAPK8/MAPK3/PRDX2/SRC/MPO/SP1/SOD1/RELA/LANCL1/PRDX1/CHUK/AKT1/EDN1/ANGPTL7/BMP7/CAT/FGF8/INS/UCN/SDC1/FYN/CASP3/PDK1	30
GO:0014909	smooth muscle cell migration	11/604	93/18866	0.000186885	0.000901644	0.000490648	SRC/ILK/SEMA6D/PLXNA1/AGT/FGF9/MDK/PDGFA/BMPR1A/PPARD/PAK1	11
GO:0045185	maintenance of protein location	11/604	93/18866	0.000186885	0.000901644	0.000490648	HSPA5/PSMD10/PDIA2/TMSB10/TMSB4Y/TMSB15B/LTBP1/NFKBIB/AKT1/CER1/NR5A1	11
GO:0032308	positive regulation of prostaglandin secretion	4/604	10/18866	0.000187272	0.000901644	0.000490648	TNFSF11/MIF/EDN1/OXT	4
GO:0042756	drinking behavior	4/604	10/18866	0.000187272	0.000901644	0.000490648	AGT/APLN/OXT/UCN	4
GO:0043084	penile erection	4/604	10/18866	0.000187272	0.000901644	0.000490648	AVP/OXT/VIP/ACVR2A	4
GO:0060513	prostatic bud formation	4/604	10/18866	0.000187272	0.000901644	0.000490648	WNT5A/FGF10/BMP7/AR	4
GO:0046686	response to cadmium ion	9/604	64/18866	0.000190551	0.000916259	0.0004986	MAPK1/MAPK8/MAPK3/SOD1/DAXX/CHUK/AKT1/CAT/PTH	9
GO:0009266	response to temperature stimulus	19/604	233/18866	0.000190689	0.000916259	0.0004986	HSPA1L/HSPA2/HSP90AA1/HSP90AB1/MAPK1/MAPK3/SOD1/DAXX/NOS1/CXCR4/AKT1/GSK3B/CALCA/FGF16/MSTN/SST/VGF/NR2F6/THRA	19
GO:0010466	negative regulation of peptidase activity	21/604	272/18866	0.00019186	0.000920965	0.000501161	UBXN1/LCN1/SERPIND1/WFIKKN1/UMODL1/LPA/R3HDML/PI15/FURIN/SRC/SPINK5/KNG1/BIRC5/AKT1/C5/AGT/AVP/NGF/CRIM1/RAF1/PAK2	21
GO:0045787	positive regulation of cell cycle	27/604	396/18866	0.00019982	0.000957278	0.000520922	CALR/HSPA2/HSP90AB1/PSMD10/WNT5A/SRC/BECN1/MIF/AKT1/EDN1/EDN3/FGF10/RXFP3/FGF8/INS/TGFB2/FGFR1/FGFR2/INSR/NR2E1/RARA/SSTR5/PTPN11/PRKCA/RHOA/CDC42/CDK4	27
GO:0035994	response to muscle stretch	5/604	18/18866	0.000200421	0.000957278	0.000520922	MAPK14/RELA/EDN1/NPPA/RAF1	5
GO:0045187	regulation of circadian sleep/wake cycle, sleep	5/604	18/18866	0.000200421	0.000957278	0.000520922	PTGDS/CRH/GHRH/GHRHR/MTNR1B	5
GO:1902074	response to salt	5/604	18/18866	0.000200421	0.000957278	0.000520922	HSPA5/DAXX/EDN1/FGF23/GHSR	5
GO:2000641	regulation of early endosome to late endosome transport	5/604	18/18866	0.000200421	0.000957278	0.000520922	MAPK1/MAPK3/SRC/MAP2K2/MAP2K1	5
GO:1905954	positive regulation of lipid localization	11/604	94/18866	0.000205651	0.000981282	0.000533984	PLTP/FABP3/TNFSF11/MIF/EDN1/BMP6/CRH/GAL/OXT/TAC1/NR1H2	11
GO:0042176	regulation of protein catabolic process	27/604	397/18866	0.000208096	0.000991964	0.000539797	HSP90AA1/HSP90AB1/PSMC1/PSMC2/PSMC4/PSMD1/PSMD2/PSMD3/PSMD10/PSME3/PSMD14/UBXN1/CD81/WNT5A/FURIN/NOS2/RELA/GFAP/CDH1/AKT1/GSK3B/INS/NRG1/VIP/FYN/ARAF/PRKCG	27
GO:0006402	mRNA catabolic process	26/604	376/18866	0.000209256	0.000996506	0.000542269	PSMC1/PSMC2/PSMC3/PSMC4/PSMC5/PSMC6/PSMD1/PSMD2/PSMD3/PSMD4/PSMD5/PSMD7/PSMD8/PSMD10/PSMD11/PSMD13/PSMD6/PSME3/PSMD14/MAPK14/ELAVL1/SKIV2L/AKT1/GDNF/VIP/PRKCA	26
GO:0001662	behavioral fear response	7/604	39/18866	0.000209928	0.000997727	0.000542933	PENK/HTR1A/BDNF/CRH/MDK/UCN/NR2E1	7
GO:0010737	protein kinase A signaling	7/604	39/18866	0.000209928	0.000997727	0.000542933	MIF/GAL/GCG/IAPP/CALCR/FSHR/MC1R	7
GO:0030326	embryonic limb morphogenesis	13/604	127/18866	0.000220003	0.00104355	0.000567868	CRABP2/WNT5A/LMBR1/HDAC1/BMP7/FGF4/FGF8/FGF9/GDF5/TGFB2/BMPR1A/FGFR1/RARG	13
GO:0035113	embryonic appendage morphogenesis	13/604	127/18866	0.000220003	0.00104355	0.000567868	CRABP2/WNT5A/LMBR1/HDAC1/BMP7/FGF4/FGF8/FGF9/GDF5/TGFB2/BMPR1A/FGFR1/RARG	13
GO:1903725	regulation of phospholipid metabolic process	11/604	95/18866	0.000225986	0.00107087	0.000582737	FABP3/CD81/SRC/VAV2/PIK3R1/PIK3R2/PDGFA/FGFR3/FLT1/NR1H4/CDC42	11
GO:0003179	heart valve morphogenesis	8/604	52/18866	0.000228735	0.0010807	0.000588084	DLL4/ROBO1/ROBO2/JAG1/TGFB2/BMPR1A/BMPR2/FGFRL1	8
GO:0051339	regulation of lyase activity	8/604	52/18866	0.000228735	0.0010807	0.000588084	NOS2/NOS1/LTB4R2/GUCA2A/CRHR1/GALR2/GALR3/NPR3	8
GO:0071622	regulation of granulocyte chemotaxis	8/604	52/18866	0.000228735	0.0010807	0.000588084	MAPK1/MAPK14/MAPK3/IL4/RAC1/EDN1/MDK/MSTN	8
GO:0043312	neutrophil degranulation	31/604	487/18866	0.0002366	0.00111676	0.000607709	HSP90AA1/HSP90AB1/PSMC2/PSMC3/PSMD1/PSMD2/PSMD3/PSMD7/PSMD11/PSMD13/PSMD6/PSMD14/ELANE/DEFA4/PGLYRP1/AZU1/FABP5/PRTN3/MAPK1/PPIA/MAPK14/MPO/HMGB1/MIF/SYK/RAC1/NRAS/CAT/GPI/IGF2R/RHOA	31
GO:0032386	regulation of intracellular transport	25/604	358/18866	0.000237178	0.00111839	0.000608595	HSPA1L/HSP90AB1/MAVS/MAPK1/MAPK14/CD81/MAPK8/MAPK3/TCF7L2/SRC/MAP2K2/MAP2K1/CDH1/PPP3R1/CHP2/HRAS/PIK3R1/PIK3R2/AKT2/GSK3B/AGTR2/PTPN11/PAK1/FYN/CDC42	25
GO:0032768	regulation of monooxygenase activity	9/604	66/18866	0.000241985	0.00113994	0.00062032	HSP90AA1/KRAS/AKT1/FGF23/GDNF/INS/ACVR2A/AGTR2/NPR3	9
GO:0010950	positive regulation of endopeptidase activity	16/604	181/18866	0.000242965	0.00114344	0.000622223	PSME3/PSMD14/ADRM1/STAT3/SEMG1/SEMG2/HMGB1/AGER/SYK/MALT1/ROBO1/NGF/NODAL/ACVR1C/FYN/RHOA	16
GO:1903829	positive regulation of cellular protein localization	24/604	338/18866	0.000245674	0.00115505	0.000628546	HSPA1L/HSP90AB1/MAVS/MAPK1/TFRC/MAPK14/CD81/MAPK8/GNAI1/TCF7L2/SRC/CDH1/PPP3R1/CHP2/HRAS/PIK3R1/PIK3R2/AKT1/AKT2/GSK3B/INS/PAK1/FYN/CDC42	24
GO:0002209	behavioral defense response	7/604	40/18866	0.000247509	0.00116254	0.000632622	PENK/HTR1A/BDNF/CRH/MDK/UCN/NR2E1	7
GO:0046822	regulation of nucleocytoplasmic transport	12/604	112/18866	0.000248707	0.00116703	0.000635062	HSP90AB1/MAVS/MAPK1/MAPK14/TCF7L2/CDH1/CHP2/PIK3R1/PIK3R2/GSK3B/AGTR2/PTPN11	12
GO:1900024	regulation of substrate adhesion-dependent cell spreading	8/604	53/18866	0.000261949	0.00122796	0.000668221	CALR/FGA/LIMS1/RAC1/RAC3/CSPG5/MDK/CDC42	8
GO:0002283	neutrophil activation involved in immune response	31/604	490/18866	0.000263242	0.00123283	0.000670866	HSP90AA1/HSP90AB1/PSMC2/PSMC3/PSMD1/PSMD2/PSMD3/PSMD7/PSMD11/PSMD13/PSMD6/PSMD14/ELANE/DEFA4/PGLYRP1/AZU1/FABP5/PRTN3/MAPK1/PPIA/MAPK14/MPO/HMGB1/MIF/SYK/RAC1/NRAS/CAT/GPI/IGF2R/RHOA	31
GO:0010759	positive regulation of macrophage chemotaxis	5/604	19/18866	0.000264872	0.00123564	0.000672399	MAPK1/MAPK14/MAPK3/MDK/MSTN	5
GO:0033189	response to vitamin A	5/604	19/18866	0.000264872	0.00123564	0.000672399	CAT/EPO/TSHB/PPARD/RARA	5
GO:0044320	cellular response to leptin stimulus	5/604	19/18866	0.000264872	0.00123564	0.000672399	STAT3/FGF23/INHBB/ADIPOR1/LEPR	5
GO:0060438	trachea development	5/604	19/18866	0.000264872	0.00123564	0.000672399	MAPK1/MAPK3/MAP2K1/RARA/RARG	5
GO:0033032	regulation of myeloid cell apoptotic process	6/604	29/18866	0.000265991	0.00123966	0.000674583	APOH/MIF/EPO/KITLG/GHSR/THRA	6
GO:0000209	protein polyubiquitination	24/604	340/18866	0.000268034	0.00124797	0.000679107	PSMC1/PSMC2/PSMC3/PSMC4/PSMC5/PSMC6/PSMD1/PSMD2/PSMD3/PSMD4/PSMD5/PSMD7/PSMD8/PSMD10/PSMD11/PSMD13/PSMD6/PSME3/PSMD14/TRIM5/TRAF3/TRIM27/LRSAM1/CBL	24
GO:0055123	digestive system development	14/604	147/18866	0.000272815	0.001269	0.000690552	CELA1/WNT5A/SRC/FGF10/FGF9/GIP/NODAL/NPY/PYY/TGFB2/ACVR2B/FGFR2/INSR/LGR4	14
GO:2001235	positive regulation of apoptotic signaling pathway	16/604	183/18866	0.000275266	0.00127916	0.000696082	PDIA3/NOX1/MAPK8/SOD1/BECN1/PPP3R1/NFATC4/GSK3B/AGT/INHBB/AGTR2/BMPR1B/TGFBR1/TNFRSF12A/NCK2/PAK2	16
GO:1902930	regulation of alcohol biosynthetic process	10/604	82/18866	0.000282569	0.00131183	0.000713858	NFYA/NFYB/NFYC/SP1/SOD1/BMP5/BMP6/PTH/ADCYAP1R1/LHCGR	10
GO:0010739	positive regulation of protein kinase A signaling	4/604	11/18866	0.000286843	0.00132019	0.000718409	MIF/IAPP/CALCR/MC1R	4
GO:0032306	regulation of prostaglandin secretion	4/604	11/18866	0.000286843	0.00132019	0.000718409	TNFSF11/MIF/EDN1/OXT	4
GO:0032754	positive regulation of interleukin-5 production	4/604	11/18866	0.000286843	0.00132019	0.000718409	IL9/TSLP/CRLF2/RARA	4
GO:0035768	endothelial cell chemotaxis to fibroblast growth factor	4/604	11/18866	0.000286843	0.00132019	0.000718409	FGF16/FGF18/FGF4/FGFR1	4
GO:0044848	biological phase	4/604	11/18866	0.000286843	0.00132019	0.000718409	WNT5A/SPINK5/GAL/TGFB2	4
GO:0048672	positive regulation of collateral sprouting	4/604	11/18866	0.000286843	0.00132019	0.000718409	CRABP2/SEMA4D/BDNF/NGF	4
GO:0061307	cardiac neural crest cell differentiation involved in heart development	4/604	11/18866	0.000286843	0.00132019	0.000718409	MAPK1/MAPK3/BMP7/JAG1	4
GO:0061308	cardiac neural crest cell development involved in heart development	4/604	11/18866	0.000286843	0.00132019	0.000718409	MAPK1/MAPK3/BMP7/JAG1	4
GO:2000544	regulation of endothelial cell chemotaxis to fibroblast growth factor	4/604	11/18866	0.000286843	0.00132019	0.000718409	FGF16/FGF18/FGF4/FGFR1	4
GO:0042596	fear response	7/604	41/18866	0.000290321	0.00133492	0.000726424	PENK/HTR1A/BDNF/CRH/MDK/UCN/NR2E1	7
GO:0032757	positive regulation of interleukin-8 production	8/604	54/18866	0.000299004	0.00137353	0.000747435	ELANE/MAVS/STAT3/RELA/HMGB1/SYK/GDF2/IL17D	8
GO:2000243	positive regulation of reproductive process	10/604	83/18866	0.000312235	0.00143294	0.000779763	WNT5A/SRC/SEMA3A/INHBB/OXT/VIP/ACVR1B/AR/INSR/NR5A1	10
GO:0051346	negative regulation of hydrolase activity	30/604	473/18866	0.0003155	0.00144654	0.000787164	UBXN1/LCN1/SERPIND1/WFIKKN1/UMODL1/LPA/R3HDML/PI15/FURIN/SRC/SPINK5/KNG1/BIRC5/NOS1/HRAS/IKBKB/AKT1/GSK3B/C5/SEMA4D/AGT/AVP/NGF/TGFB2/ANGPTL3/CRIM1/LEPR/SORT1/RAF1/PAK2	30
GO:0001516	prostaglandin biosynthetic process	6/604	30/18866	0.000323571	0.0014765	0.000803468	PTGDS/FABP5/MIF/EDN1/EDN2/AVP	6
GO:0003209	cardiac atrium morphogenesis	6/604	30/18866	0.000323571	0.0014765	0.000803468	WNT5A/DLL4/BMP10/TGFB2/BMPR2/SOS1	6
GO:0010800	positive regulation of peptidyl-threonine phosphorylation	6/604	30/18866	0.000323571	0.0014765	0.000803468	AZU1/MAPK1/WNT5A/BMP7/GCG/S1PR2	6
GO:0035666	TRIF-dependent toll-like receptor signaling pathway	6/604	30/18866	0.000323571	0.0014765	0.000803468	IRF3/TRAF3/TBK1/CHUK/IKBKB/IKBKG	6
GO:0046457	prostanoid biosynthetic process	6/604	30/18866	0.000323571	0.0014765	0.000803468	PTGDS/FABP5/MIF/EDN1/EDN2/AVP	6
GO:0015837	amine transport	11/604	99/18866	0.000325186	0.00148106	0.000805948	AGT/AVP/CHGA/CRH/FGF20/GDNF/OXT/TRH/VIP/AGTR2/GHSR	11
GO:0050830	defense response to Gram-positive bacterium	11/604	99/18866	0.000325186	0.00148106	0.000805948	DEFA6/DEFA5/DEFA4/PGLYRP1/DEFB119/PGLYRP2/MBL2/RNASE7/TBK1/CRP/CHGA	11
GO:0035148	tube formation	14/604	150/18866	0.000336089	0.00152927	0.000832183	WNT5A/FGF10/SEMA4C/PLXNB2/BMP5/BMP7/FGF8/GDNF/NODAL/TGFB2/FGFR2/RARA/RARG/CASP3	14
GO:0090279	regulation of calcium ion import	7/604	42/18866	0.000338882	0.00154052	0.000838303	SEMG1/TRIM27/CRH/GCG/UCN/CALCR/FYN	7
GO:0003323	type B pancreatic cell development	5/604	20/18866	0.000343915	0.00155604	0.00084675	WNT5A/GSK3B/BMP5/BMP6/HNF4A	5
GO:0032332	positive regulation of chondrocyte differentiation	5/604	20/18866	0.000343915	0.00155604	0.00084675	RELA/BMP6/FGF18/GDF5/BMPR1B	5
GO:0048670	regulation of collateral sprouting	5/604	20/18866	0.000343915	0.00155604	0.00084675	CRABP2/SEMA4D/BDNF/FGF13/NGF	5
GO:0060039	pericardium development	5/604	20/18866	0.000343915	0.00155604	0.00084675	WNT5A/DLL4/BMP5/BMP7/SOS1	5
GO:2000193	positive regulation of fatty acid transport	5/604	20/18866	0.000343915	0.00155604	0.00084675	FABP3/TNFSF11/MIF/EDN1/OXT	5
GO:0071496	cellular response to external stimulus	23/604	326/18866	0.000359687	0.00162587	0.000884747	HSPA5/PENK/MAPK1/EIF2AK2/MAPK8/MAPK3/BECN1/RAC1/AKT1/AGT/BMP6/FGF23/INHBB/NPPA/UCN2/UCN3/BMPR2/GCGR/NR1H4/PPARA/PTPN11/MAP3K14/CBL	23
GO:0045861	negative regulation of proteolysis	25/604	369/18866	0.000373872	0.0016884	0.000918775	HSP90AB1/UBXN1/LCN1/SERPIND1/WFIKKN1/UMODL1/LPA/R3HDML/PI15/FURIN/SRC/SPINK5/KNG1/BIRC5/AKT1/C5/AGT/AVP/INS/NGF/CRIM1/NR1H2/RAF1/PRKCG/PAK2	25
GO:0032637	interleukin-8 production	11/604	101/18866	0.000387143	0.00174669	0.000950495	ELANE/MAVS/STAT3/NOS2/RELA/HMGB1/CRP/SYK/GDF2/IL17D/IL17F	11
GO:0008045	motor neuron axon guidance	6/604	31/18866	0.000390473	0.00175841	0.000956874	RAC1/SEMA3A/SEMA3F/SLIT1/PLXNA3/FGF8	6
GO:0045987	positive regulation of smooth muscle contraction	6/604	31/18866	0.000390473	0.00175841	0.000956874	EDN1/EDN2/PROK2/OXT/GHSR/RHOA	6
GO:0003158	endothelium development	13/604	135/18866	0.000401182	0.00180494	0.000982195	DLL4/PROC/CXCR4/IKBKB/BMP6/GDF2/JAG1/NRG1/ACVR2B/BMPR2/NR2F2/S1PR2/RHOA	13

## Sheet: GM2
ID	Description	GeneRatio	BgRatio	pvalue	p.adjust	qvalue	geneID	Count
GO:0042110	T cell activation	74/241	483/18866	2.66507e-59	8.34433e-56	5.02436e-56	B2M/CD1C/CD1D/CD4/CD8A/CD8B/CD74/FCER1G/HLA-A/HLA-DMB/HLA-DOA/HLA-DPA1/HLA-DPB1/HLA-E/HLA-G/ICAM1/IFNG/CD209/XCL1/NOD2/IL1B/IFNB1/IDO1/IRF1/IL15/CCL5/CCR6/IL12B/SLC11A1/IL18/IL7R/CD40LG/PIK3CG/RSAD2/PDCD1/VCAM1/CCL19/CCR7/CCL2/IL10/CD86/LYN/VAV1/RAC2/PIK3CD/FCGR2B/CD70/EBI3/IL7/TNFSF13B/TNFSF14/TNFSF8/TNFSF9/IL12RB1/IL2RA/IL4R/PTGER4/TNFRSF14/TNFRSF18/TNFRSF1B/TNFRSF4/ITGAL/LCK/ZAP70/LAT/CD3D/CD3…	74
GO:0070661	leukocyte proliferation	61/241	313/18866	4.72085e-55	7.39049e-52	4.45002e-52	CD1D/CD4/CD74/HLA-A/HLA-DMB/HLA-DPA1/HLA-DPB1/HLA-E/HLA-G/CD209/XCL1/CCL8/TLR4/IL1B/IFNB1/IDO1/IRF1/IL15/CD40/CCL5/IL12B/BST2/SLC11A1/IL18/IL7R/CD40LG/PIK3CG/VCAM1/CCL19/IL10/CD86/CD79A/LYN/BTK/RAC2/CD19/INPP5D/FCGR2B/CD70/CSF1/EBI3/FLT3LG/IL7/TNFSF13B/TNFSF14/TNFSF8/TNFSF9/CSF1R/FLT3/IL12RB1/IL2RA/TNFRSF13B/TNFRSF14/TNFRSF1B/TNFRSF4/TYROBP/ZAP70/CD3E/PTPRC/CD28/CTLA4	61
GO:0002697	regulation of immune effector process	69/241	470/18866	9.12071e-54	9.51898e-51	5.73164e-51	B2M/CD1A/CD1B/CD1C/CD1D/CD1E/CD74/FCER1G/HLA-A/HLA-B/HLA-DMB/HLA-E/HLA-F/HLA-G/ICAM1/IFNG/KIR2DL4/LTA/XCL1/MMP12/TGFB1/TLR4/A2M/NOD2/IL1B/DDX58/IFNB1/TLR3/STAT1/IL15/CD40/DHX58/IL12B/BST2/IL18/IL7R/CD40LG/HMOX1/RSAD2/CCL19/IL10/FGR/CD86/LYN/BTK/VAV1/RAC2/CD19/FCGR2B/C3/C5AR1/PTAFR/C3AR1/IL12RB1/IL18RAP/IL2RA/IL4R/TNFRSF14/TNFRSF1B/TNFRSF4/ITGB2/TYROBP/NCR1/NCR3/CD244/SH2D1B/SH2D1A/PTPRC/CD28	69
GO:0032943	mononuclear cell proliferation	58/241	286/18866	2.51343e-53	1.96739e-50	1.18462e-50	CD1D/CD4/CD74/HLA-A/HLA-DMB/HLA-DPA1/HLA-DPB1/HLA-E/HLA-G/CD209/XCL1/TLR4/IL1B/IFNB1/IDO1/IRF1/IL15/CD40/CCL5/IL12B/SLC11A1/IL18/IL7R/CD40LG/PIK3CG/VCAM1/CCL19/IL10/CD86/CD79A/LYN/BTK/RAC2/CD19/INPP5D/FCGR2B/CD70/CSF1/EBI3/FLT3LG/IL7/TNFSF13B/TNFSF14/TNFSF8/TNFSF9/FLT3/IL12RB1/IL2RA/TNFRSF13B/TNFRSF14/TNFRSF1B/TNFRSF4/TYROBP/ZAP70/CD3E/PTPRC/CD28/CTLA4	58
GO:0046651	lymphocyte proliferation	57/241	283/18866	3.35938e-52	2.10364e-49	1.26666e-49	CD1D/CD4/CD74/HLA-A/HLA-DMB/HLA-DPA1/HLA-DPB1/HLA-E/HLA-G/CD209/XCL1/TLR4/IL1B/IFNB1/IDO1/IRF1/IL15/CD40/CCL5/IL12B/SLC11A1/IL18/IL7R/CD40LG/PIK3CG/VCAM1/CCL19/IL10/CD86/CD79A/LYN/BTK/RAC2/CD19/INPP5D/FCGR2B/CD70/EBI3/FLT3LG/IL7/TNFSF13B/TNFSF14/TNFSF8/TNFSF9/FLT3/IL12RB1/IL2RA/TNFRSF13B/TNFRSF14/TNFRSF1B/TNFRSF4/TYROBP/ZAP70/CD3E/PTPRC/CD28/CTLA4	57
GO:0034341	response to interferon-gamma	51/241	202/18866	5.0003e-52	2.60933e-49	1.57115e-49	B2M/HLA-A/HLA-B/HLA-C/HLA-DPA1/HLA-DPB1/HLA-DQA1/HLA-DQB1/HLA-DRA/HLA-E/HLA-F/HLA-G/ICAM1/IFNG/CIITA/XCL1/CCL13/CCL8/IFNGR1/TLR4/TLR2/OASL/TLR3/STAT1/IRF1/CD40/CCL5/IL12B/BST2/SLC11A1/CCL4/IRF7/IRF9/TRIM22/FASLG/VCAM1/GBP2/OAS1/CCL19/CCL18/CCL17/CCL22/CCL2/CCL7/CCL23/PPARG/JAK2/HCK/IFITM1/PTAFR/IL12RB1	51
GO:0002703	regulation of leukocyte mediated immunity	51/241	211/18866	5.82961e-51	2.6075e-48	1.57005e-48	B2M/CD1A/CD1B/CD1C/CD1D/CD1E/FCER1G/HLA-A/HLA-B/HLA-E/HLA-F/HLA-G/ICAM1/KIR2DL4/LTA/XCL1/TGFB1/TLR4/NOD2/IL1B/DDX58/IFNB1/TLR3/CD40/IL12B/BST2/IL18/IL7R/HMOX1/RSAD2/IL10/FGR/LYN/BTK/VAV1/RAC2/FCGR2B/C3/PTAFR/IL12RB1/IL18RAP/IL4R/TNFRSF1B/ITGB2/TYROBP/NCR1/NCR3/SH2D1B/SH2D1A/PTPRC/CD28	51
GO:0070663	regulation of leukocyte proliferation	53/241	240/18866	9.98211e-51	3.90675e-48	2.35236e-48	CD1D/CD4/CD74/HLA-A/HLA-DMB/HLA-DPA1/HLA-DPB1/HLA-E/HLA-G/CD209/XCL1/CCL8/TLR4/IL1B/IDO1/IRF1/IL15/CD40/CCL5/IL12B/BST2/IL18/CD40LG/VCAM1/CCL19/IL10/CD86/LYN/BTK/RAC2/INPP5D/FCGR2B/CD70/CSF1/EBI3/FLT3LG/IL7/TNFSF13B/TNFSF8/TNFSF9/CSF1R/IL12RB1/IL2RA/TNFRSF13B/TNFRSF14/TNFRSF1B/TNFRSF4/TYROBP/ZAP70/CD3E/PTPRC/CD28/CTLA4	53
GO:0002699	positive regulation of immune effector process	51/241	223/18866	1.27747e-49	4.44418e-47	2.67597e-47	B2M/CD1A/CD1B/CD1C/CD1D/CD1E/CD74/FCER1G/HLA-A/HLA-B/HLA-DMB/HLA-E/HLA-F/HLA-G/IFNG/KIR2DL4/LTA/XCL1/TGFB1/TLR4/NOD2/IL1B/DDX58/CD40/DHX58/IL12B/IL18/HMOX1/RSAD2/CCL19/FGR/CD86/LYN/BTK/VAV1/RAC2/C3/PTAFR/IL12RB1/IL18RAP/IL4R/TNFRSF14/TNFRSF4/ITGB2/TYROBP/NCR3/CD244/SH2D1B/SH2D1A/PTPRC/CD28	51
GO:0071346	cellular response to interferon-gamma	47/241	182/18866	2.07613e-48	6.35842e-46	3.82859e-46	B2M/HLA-A/HLA-B/HLA-C/HLA-DPA1/HLA-DPB1/HLA-DQA1/HLA-DQB1/HLA-DRA/HLA-E/HLA-F/HLA-G/ICAM1/IFNG/CIITA/XCL1/CCL13/CCL8/IFNGR1/TLR4/TLR2/OASL/TLR3/STAT1/IRF1/CCL5/IL12B/CCL4/IRF7/IRF9/TRIM22/FASLG/VCAM1/GBP2/OAS1/CCL19/CCL18/CCL17/CCL22/CCL2/CCL7/CCL23/PPARG/JAK2/HCK/PTAFR/IL12RB1	47
GO:0032944	regulation of mononuclear cell proliferation	50/241	221/18866	2.23388e-48	6.35842e-46	3.82859e-46	CD1D/CD4/CD74/HLA-A/HLA-DMB/HLA-DPA1/HLA-DPB1/HLA-E/HLA-G/CD209/XCL1/TLR4/IL1B/IDO1/IRF1/IL15/CD40/CCL5/IL12B/IL18/CD40LG/VCAM1/CCL19/IL10/CD86/LYN/BTK/RAC2/INPP5D/FCGR2B/CD70/CSF1/EBI3/FLT3LG/IL7/TNFSF13B/TNFSF8/TNFSF9/IL12RB1/IL2RA/TNFRSF13B/TNFRSF14/TNFRSF1B/TNFRSF4/TYROBP/ZAP70/CD3E/PTPRC/CD28/CTLA4	50
GO:0050863	regulation of T cell activation	57/241	332/18866	4.83594e-48	1.26178e-45	7.59751e-46	CD1D/CD4/CD74/HLA-A/HLA-DMB/HLA-DOA/HLA-DPA1/HLA-DPB1/HLA-E/HLA-G/IFNG/CD209/XCL1/NOD2/IL1B/IFNB1/IDO1/IRF1/IL15/CCL5/IL12B/IL18/IL7R/CD40LG/PDCD1/VCAM1/CCL19/CCR7/CCL2/IL10/CD86/LYN/VAV1/RAC2/FCGR2B/CD70/EBI3/IL7/TNFSF13B/TNFSF14/TNFSF8/TNFSF9/IL12RB1/IL2RA/IL4R/TNFRSF14/TNFRSF18/TNFRSF1B/LCK/ZAP70/LAT/CD3E/PTPRC/GRAP2/CD28/ICOS/CTLA4	57
GO:0050670	regulation of lymphocyte proliferation	49/241	219/18866	3.85736e-47	9.2903e-45	5.59395e-45	CD1D/CD4/CD74/HLA-A/HLA-DMB/HLA-DPA1/HLA-DPB1/HLA-E/HLA-G/CD209/XCL1/TLR4/IL1B/IDO1/IRF1/IL15/CD40/CCL5/IL12B/IL18/CD40LG/VCAM1/CCL19/IL10/CD86/LYN/BTK/RAC2/INPP5D/FCGR2B/CD70/EBI3/FLT3LG/IL7/TNFSF13B/TNFSF8/TNFSF9/IL12RB1/IL2RA/TNFRSF13B/TNFRSF14/TNFRSF1B/TNFRSF4/TYROBP/ZAP70/CD3E/PTPRC/CD28/CTLA4	49
GO:0007159	leukocyte cell-cell adhesion	58/241	364/18866	5.72044e-47	1.27933e-44	7.70323e-45	CD1D/CD4/CD74/HLA-A/HLA-DMB/HLA-DPA1/HLA-DPB1/HLA-E/HLA-G/ICAM1/IFNG/CD209/XCL1/NOD2/IL1B/IFNB1/IDO1/IRF1/IL15/CCL5/IL12B/IL18/IL7R/CD40LG/PDCD1/VCAM1/CCL19/CCR7/CCL2/IL10/CD86/OLR1/LYN/VAV1/RAC2/FCGR2B/CX3CR1/PTAFR/CD70/EBI3/IL7/TNFSF13B/TNFSF14/TNFSF9/IL12RB1/IL2RA/IL4R/TNFRSF14/ITGAL/ITGB2/LCK/ZAP70/CD3E/PTPRC/GRAP2/CD28/ICOS/CTLA4	58
GO:0050867	positive regulation of cell activation	61/241	421/18866	6.48165e-47	1.35294e-44	8.14641e-45	CD1D/CD4/CD74/FCER1G/HLA-A/HLA-DMB/HLA-DPA1/HLA-DPB1/HLA-E/HLA-F/HLA-G/IFNG/CD209/XCL1/TGFB1/TLR4/NOD2/IL1B/IL15/CD40/CCL5/IL12B/IL18/IL7R/CD40LG/PDCD1/VCAM1/CCL19/CCR7/CCL2/IL10/FGR/JAK2/CD86/LYN/BTK/VAV1/INPP5D/PTAFR/CD70/EBI3/FLT3LG/IL7/TNFSF13B/TNFSF14/TNFSF9/IL12RB1/IL2RA/IL4R/TNFRSF14/TNFRSF4/ITGB2/TYROBP/LCK/ZAP70/CD3E/PTPRC/GRAP2/CD28/ICOS/CTLA4	61
GO:0002696	positive regulation of leukocyte activation	60/241	406/18866	1.22206e-46	2.39141e-44	1.43994e-44	CD1D/CD4/CD74/FCER1G/HLA-A/HLA-DMB/HLA-DPA1/HLA-DPB1/HLA-E/HLA-F/HLA-G/IFNG/CD209/XCL1/TGFB1/TLR4/NOD2/IL1B/IL15/CD40/CCL5/IL12B/IL18/IL7R/CD40LG/PDCD1/VCAM1/CCL19/CCR7/CCL2/IL10/FGR/CD86/LYN/BTK/VAV1/INPP5D/PTAFR/CD70/EBI3/FLT3LG/IL7/TNFSF13B/TNFSF14/TNFSF9/IL12RB1/IL2RA/IL4R/TNFRSF14/TNFRSF4/ITGB2/TYROBP/LCK/ZAP70/CD3E/PTPRC/GRAP2/CD28/ICOS/CTLA4	60
GO:0022409	positive regulation of cell-cell adhesion	52/241	279/18866	1.143e-45	2.10514e-43	1.26756e-43	CD1D/CD4/CD74/HLA-A/HLA-DMB/HLA-DPA1/HLA-DPB1/HLA-E/HLA-G/ICAM1/IFNG/CD209/CXCL13/XCL1/NOD2/IL1B/IL15/CCL5/IL12B/IL18/IL7R/CD40LG/PDCD1/VCAM1/CCL19/CCR7/CCL2/IL10/CD86/LYN/VAV1/PLAUR/PTAFR/CD70/EBI3/IL7/TNFSF13B/TNFSF14/TNFSF9/IL12RB1/IL2RA/IL4R/TNFRSF14/ITGB2/LCK/ZAP70/CD3E/PTPRC/GRAP2/CD28/ICOS/CTLA4	52
GO:1903039	positive regulation of leukocyte cell-cell adhesion	49/241	235/18866	1.59308e-45	2.77108e-43	1.66854e-43	CD1D/CD4/CD74/HLA-A/HLA-DMB/HLA-DPA1/HLA-DPB1/HLA-E/HLA-G/ICAM1/IFNG/CD209/XCL1/NOD2/IL1B/IL15/CCL5/IL12B/IL18/IL7R/CD40LG/PDCD1/VCAM1/CCL19/CCR7/CCL2/CD86/LYN/VAV1/PTAFR/CD70/EBI3/IL7/TNFSF13B/TNFSF14/TNFSF9/IL12RB1/IL2RA/IL4R/TNFRSF14/ITGB2/LCK/ZAP70/CD3E/PTPRC/GRAP2/CD28/ICOS/CTLA4	49
GO:0001819	positive regulation of cytokine production	61/241	447/18866	2.57984e-45	4.2513e-43	2.55983e-43	B2M/CD4/CD74/FCER1G/HLA-A/HLA-DPA1/HLA-DPB1/HLA-E/HLA-F/HLA-G/IFNG/KIR2DL4/LTA/XCL1/TGFB1/TLR4/NOD2/TLR2/IL1B/DDX58/TLR3/IFIH1/IDO1/STAT1/IRF1/IL15/CD40/TLR7/DHX58/IL12B/TLR8/TLR1/SLC11A1/IRF7/IL18/CD40LG/CD14/HGF/RSAD2/CCL19/CCR7/IL10/FGR/JAK2/CD86/C3/C5AR1/PTAFR/EBI3/IL16/IL7/OSM/C3AR1/IL12RB1/PTGER4/TNFRSF14/TYROBP/CD244/CD3E/PTPRC/CD28	61
GO:1903037	regulation of leukocyte cell-cell adhesion	54/241	329/18866	2.32541e-44	3.64044e-42	2.19201e-42	CD1D/CD4/CD74/HLA-A/HLA-DMB/HLA-DPA1/HLA-DPB1/HLA-E/HLA-G/ICAM1/IFNG/CD209/XCL1/NOD2/IL1B/IFNB1/IDO1/IRF1/IL15/CCL5/IL12B/IL18/IL7R/CD40LG/PDCD1/VCAM1/CCL19/CCR7/CCL2/IL10/CD86/LYN/VAV1/FCGR2B/PTAFR/CD70/EBI3/IL7/TNFSF13B/TNFSF14/TNFSF9/IL12RB1/IL2RA/IL4R/TNFRSF14/ITGB2/LCK/ZAP70/CD3E/PTPRC/GRAP2/CD28/ICOS/CTLA4	54
GO:0051251	positive regulation of lymphocyte activation	55/241	357/18866	1.19106e-43	1.77582e-41	1.06927e-41	CD1D/CD4/CD74/HLA-A/HLA-DMB/HLA-DPA1/HLA-DPB1/HLA-E/HLA-F/HLA-G/IFNG/CD209/XCL1/TGFB1/TLR4/NOD2/IL1B/IL15/CD40/CCL5/IL12B/IL18/IL7R/CD40LG/PDCD1/VCAM1/CCL19/CCR7/CCL2/CD86/LYN/BTK/VAV1/INPP5D/CD70/EBI3/FLT3LG/IL7/TNFSF13B/TNFSF14/TNFSF9/IL12RB1/IL2RA/IL4R/TNFRSF14/TNFRSF4/TYROBP/LCK/ZAP70/CD3E/PTPRC/GRAP2/CD28/ICOS/CTLA4	55
GO:0050870	positive regulation of T cell activation	46/241	214/18866	2.31571e-43	3.29568e-41	1.98442e-41	CD1D/CD4/CD74/HLA-A/HLA-DMB/HLA-DPA1/HLA-DPB1/HLA-E/HLA-G/IFNG/CD209/XCL1/NOD2/IL1B/IL15/CCL5/IL12B/IL18/IL7R/CD40LG/PDCD1/VCAM1/CCL19/CCR7/CCL2/CD86/LYN/VAV1/CD70/EBI3/IL7/TNFSF13B/TNFSF14/TNFSF9/IL12RB1/IL2RA/IL4R/TNFRSF14/LCK/ZAP70/CD3E/PTPRC/GRAP2/CD28/ICOS/CTLA4	46
GO:0022407	regulation of cell-cell adhesion	58/241	439/18866	3.39951e-42	4.62776e-40	2.78651e-40	CD1D/CD4/CD74/HLA-A/HLA-DMB/HLA-DPA1/HLA-DPB1/HLA-E/HLA-G/ICAM1/IFNG/CD209/CXCL13/XCL1/TGFB1/NOD2/IL1B/IFNB1/IDO1/IRF1/IL15/CCL5/IL12B/IL18/IL7R/CD40LG/PDCD1/VCAM1/CCL19/CCR7/CCL2/IL10/JAK2/CD86/LYN/VAV1/FCGR2B/PLAUR/PTAFR/CD70/EBI3/IL7/TNFSF13B/TNFSF14/TNFSF9/IL12RB1/IL2RA/IL4R/TNFRSF14/ITGB2/LCK/ZAP70/CD3E/PTPRC/GRAP2/CD28/ICOS/CTLA4	58
GO:0002449	lymphocyte mediated immunity	54/241	366/18866	8.30288e-42	1.08318e-39	6.52213e-40	B2M/CD1A/CD1B/CD1C/CD1D/CD1E/CD8A/CD74/FCER1G/HLA-A/HLA-B/HLA-DQB1/HLA-E/HLA-F/HLA-G/ICAM1/KIR2DL4/KIR3DL1/KLRD1/LTA/XCL1/TGFB1/IL1B/IFNB1/CD40/CCR6/IL12B/TLR8/SLC11A1/IRF7/IL18/IL7R/CD40LG/RSAD2/IL10/BTK/VAV1/CD19/INPP5D/FCGR2B/C3/CD70/IL12RB1/IL18RAP/IL4R/TNFRSF1B/NCR1/NCR3/SH2D1B/SH2D1A/GZMB/PRF1/PTPRC/CD28	54
GO:0002705	positive regulation of leukocyte mediated immunity	38/241	138/18866	2.57383e-40	3.22346e-38	1.94094e-38	B2M/CD1A/CD1B/CD1C/CD1D/CD1E/FCER1G/HLA-A/HLA-B/HLA-E/HLA-F/HLA-G/KIR2DL4/LTA/XCL1/TGFB1/NOD2/IL1B/DDX58/CD40/IL12B/IL18/RSAD2/FGR/BTK/VAV1/C3/PTAFR/IL12RB1/IL18RAP/IL4R/ITGB2/TYROBP/NCR3/SH2D1B/SH2D1A/PTPRC/CD28	38
GO:0045785	positive regulation of cell adhesion	55/241	428/18866	2.71388e-39	3.26813e-37	1.96784e-37	CD1D/CD4/CD74/HLA-A/HLA-DMB/HLA-DPA1/HLA-DPB1/HLA-E/HLA-G/ICAM1/IFNG/CD209/CXCL13/XCL1/NOD2/IL1B/IL15/CCL5/IL12B/IL18/IL7R/CD40LG/PDCD1/VCAM1/CCL19/CCR7/CCL2/IL10/JAK2/CD86/LYN/VAV1/PLAUR/PTAFR/CD70/CSF1/EBI3/IL7/TNFSF13B/TNFSF14/TNFSF9/IL12RB1/IL2RA/IL4R/TNFRSF14/TNFRSF18/ITGB2/LCK/ZAP70/CD3E/PTPRC/GRAP2/CD28/ICOS/CTLA4	55
GO:0070665	positive regulation of leukocyte proliferation	38/241	150/18866	8.84608e-39	1.02582e-36	6.17674e-37	CD1D/CD4/CD74/HLA-A/HLA-DMB/HLA-DPA1/HLA-DPB1/HLA-E/CD209/XCL1/TLR4/IL1B/IL15/CD40/CCL5/IL12B/BST2/IL18/CD40LG/VCAM1/CCL19/CD86/LYN/CD70/CSF1/EBI3/FLT3LG/IL7/TNFSF13B/TNFSF9/CSF1R/IL12RB1/IL2RA/TNFRSF4/ZAP70/CD3E/PTPRC/CD28	38
GO:0042098	T cell proliferation	41/241	195/18866	3.23631e-38	3.61888e-36	2.17903e-36	CD1D/CD4/HLA-A/HLA-DMB/HLA-DPA1/HLA-DPB1/HLA-E/HLA-G/CD209/XCL1/IL1B/IDO1/IRF1/IL15/CCL5/IL12B/SLC11A1/IL18/CD40LG/PIK3CG/VCAM1/CCL19/IL10/CD86/RAC2/CD70/EBI3/TNFSF13B/TNFSF14/TNFSF8/TNFSF9/IL12RB1/IL2RA/TNFRSF14/TNFRSF1B/TNFRSF4/ZAP70/CD3E/PTPRC/CD28/CTLA4	41
GO:0002819	regulation of adaptive immune response	39/241	168/18866	3.60369e-38	3.89075e-36	2.34273e-36	B2M/CD1A/CD1B/CD1C/CD1D/CD1E/CD4/FCER1G/HLA-A/HLA-B/HLA-E/HLA-F/HLA-G/LTA/XCL1/TGFB1/IL1B/IFNB1/IRF1/CD40/IL12B/SLC11A1/IRF7/IL18/IL7R/RSAD2/CCL19/IL10/BTK/FCGR2B/C3/TNFSF13B/IL12RB1/IL4R/TNFRSF14/TNFRSF1B/CD48/PTPRC/CD28	39
GO:0030098	lymphocyte differentiation	51/241	368/18866	4.82181e-38	4.88759e-36	2.94296e-36	B2M/CD1D/CD4/CD8A/CD74/FCER1G/HLA-DOA/HLA-G/IFNG/IL1B/IFNB1/IRF1/IL15/CCR6/IL12B/IL18/IL7R/CD40LG/RSAD2/VCAM1/CCL19/CCR7/IL10/CD86/CD79A/CD79B/BTK/VAV1/CD19/PIK3CD/INPP5D/FCGR2B/FLT3LG/IL7/TNFSF8/TNFSF9/FLT3/IL12RB1/IL2RA/IL4R/PTGER4/TNFRSF18/LCK/ZAP70/CD3D/CD3E/CD3G/PTPRC/ITK/CD28/CTLA4	51
GO:0060326	cell chemotaxis	48/241	311/18866	4.8392e-38	4.88759e-36	2.94296e-36	CD74/FCER1G/CXCL10/CXCL9/CXCL11/CXCL13/XCL1/CCL13/CCL8/IL1B/CCL5/CCR6/CCL4/HGF/PIK3CG/CCL19/CCL18/CCL17/CCL22/CCR7/CCR8/CCL2/CCL7/CCR5/CCL23/CCR1/CXCR6/CCR4/IL10/LYN/VAV1/RAC2/PIK3CD/C5AR1/CCRL2/CMKLR1/CX3CR1/CXCR3/CXCR5/XCR1/CSF1/IL16/TNFSF14/C3AR1/CSF1R/CSF3R/TNFRSF11A/ITGB2	48
GO:0002460	adaptive immune response based on somatic recombination of immune receptors built from immunoglobulin superfamily domains	51/241	370/18866	6.35975e-38	6.22262e-36	3.74681e-36	B2M/CD1A/CD1B/CD1C/CD1D/CD1E/CD4/CD8A/CD74/FCER1G/HLA-A/HLA-B/HLA-DQB1/HLA-E/HLA-F/HLA-G/ICAM1/LTA/CXCL13/XCL1/TGFB1/TLR4/IL1B/IFNB1/CD40/CCR6/IL12B/TLR8/SLC11A1/IRF7/IL18/IL7R/CD40LG/RSAD2/CCL19/IL10/BTK/CD19/INPP5D/FCGR2B/C3/CD70/EBI3/TNFSF13B/IL12RB1/IL18RAP/IL4R/TNFRSF1B/PRF1/PTPRC/CD28	51
GO:0002706	regulation of lymphocyte mediated immunity	37/241	154/18866	7.87307e-37	7.46987e-35	4.49782e-35	B2M/CD1A/CD1B/CD1C/CD1D/CD1E/FCER1G/HLA-A/HLA-B/HLA-E/HLA-F/HLA-G/KIR2DL4/LTA/XCL1/TGFB1/IL1B/IFNB1/CD40/IL12B/IL18/IL7R/RSAD2/IL10/BTK/VAV1/FCGR2B/C3/IL12RB1/IL18RAP/TNFRSF1B/NCR1/NCR3/SH2D1B/SH2D1A/PTPRC/CD28	37
GO:0032946	positive regulation of mononuclear cell proliferation	35/241	137/18866	6.86035e-36	6.31757e-34	3.80399e-34	CD1D/CD4/CD74/HLA-A/HLA-DMB/HLA-DPA1/HLA-DPB1/HLA-E/CD209/XCL1/TLR4/IL1B/IL15/CD40/CCL5/IL12B/IL18/CD40LG/VCAM1/CCL19/CD86/CD70/CSF1/EBI3/FLT3LG/IL7/TNFSF13B/TNFSF9/IL12RB1/IL2RA/TNFRSF4/ZAP70/CD3E/PTPRC/CD28	35
GO:0042129	regulation of T cell proliferation	37/241	167/18866	2.04759e-35	1.83171e-33	1.10293e-33	CD1D/CD4/HLA-A/HLA-DMB/HLA-DPA1/HLA-DPB1/HLA-E/HLA-G/CD209/XCL1/IL1B/IDO1/IRF1/IL15/CCL5/IL12B/IL18/CD40LG/VCAM1/CCL19/IL10/CD86/RAC2/CD70/EBI3/TNFSF13B/TNFSF8/TNFSF9/IL12RB1/IL2RA/TNFRSF14/TNFRSF1B/ZAP70/CD3E/PTPRC/CD28/CTLA4	37
GO:0030595	leukocyte chemotaxis	41/241	232/18866	5.88113e-35	5.11495e-33	3.07986e-33	CD74/FCER1G/CXCL10/CXCL9/CXCL11/CXCL13/XCL1/CCL13/CCL8/IL1B/CCL5/CCR6/CCL4/PIK3CG/CCL19/CCL18/CCL17/CCL22/CCR7/CCL2/CCL7/CCR5/CCL23/CCR1/IL10/LYN/VAV1/RAC2/PIK3CD/C5AR1/CMKLR1/CXCR3/CXCR5/CSF1/IL16/TNFSF14/C3AR1/CSF1R/CSF3R/TNFRSF11A/ITGB2	41
GO:0050671	positive regulation of lymphocyte proliferation	34/241	136/18866	1.58757e-34	1.34343e-32	8.08917e-33	CD1D/CD4/CD74/HLA-A/HLA-DMB/HLA-DPA1/HLA-DPB1/HLA-E/CD209/XCL1/TLR4/IL1B/IL15/CD40/CCL5/IL12B/IL18/CD40LG/VCAM1/CCL19/CD86/CD70/EBI3/FLT3LG/IL7/TNFSF13B/TNFSF9/IL12RB1/IL2RA/TNFRSF4/ZAP70/CD3E/PTPRC/CD28	34
GO:0002822	regulation of adaptive immune response based on somatic recombination of immune receptors built from immunoglobulin superfamily domains	35/241	153/18866	4.74537e-34	3.90994e-32	2.35428e-32	B2M/CD1A/CD1B/CD1C/CD1D/CD1E/CD4/FCER1G/HLA-A/HLA-B/HLA-E/HLA-F/HLA-G/LTA/XCL1/TGFB1/IL1B/IFNB1/CD40/IL12B/SLC11A1/IL18/IL7R/RSAD2/CCL19/IL10/BTK/FCGR2B/C3/TNFSF13B/IL12RB1/IL4R/TNFRSF1B/PTPRC/CD28	35
GO:0002708	positive regulation of lymphocyte mediated immunity	31/241	106/18866	6.71173e-34	5.38832e-32	3.24446e-32	B2M/CD1A/CD1B/CD1C/CD1D/CD1E/FCER1G/HLA-A/HLA-B/HLA-E/HLA-F/HLA-G/KIR2DL4/LTA/XCL1/TGFB1/IL1B/CD40/IL12B/IL18/RSAD2/BTK/VAV1/C3/IL12RB1/IL18RAP/NCR3/SH2D1B/SH2D1A/PTPRC/CD28	31
GO:0070098	chemokine-mediated signaling pathway	29/241	88/18866	1.69805e-33	1.32915e-31	8.00319e-32	CXCL10/CXCL9/CXCL11/CXCL13/XCL1/CCL13/CCL8/CCL5/CCR6/CCL4/CCL19/CCL18/CCL17/CCL22/CCR7/CCR8/CCL2/CCL7/CCR5/CCL23/CCR1/CXCR6/CCR4/CCRL2/CMKLR1/CX3CR1/CXCR3/CXCR5/XCR1	29
GO:0060333	interferon-gamma-mediated signaling pathway	29/241	91/18866	5.27796e-33	4.03056e-31	2.42691e-31	B2M/HLA-A/HLA-B/HLA-C/HLA-DPA1/HLA-DPB1/HLA-DQA1/HLA-DQB1/HLA-DRA/HLA-E/HLA-F/HLA-G/ICAM1/IFNG/CIITA/IFNGR1/OASL/STAT1/IRF1/IRF7/IRF9/TRIM22/VCAM1/GBP2/OAS1/PPARG/JAK2/HCK/PTAFR	29
GO:0001906	cell killing	35/241	172/18866	3.8462e-32	2.86725e-30	1.72645e-30	B2M/CD1A/CD1B/CD1C/CD1D/CD1E/HLA-A/HLA-B/HLA-E/HLA-F/HLA-G/ICAM1/IFNG/KIR2DL4/KIR3DL1/HAMP/XCL1/CCL13/LYZ/IL12B/GNLY/IL18/IL7R/VAV1/FCGR2B/C3/IL12RB1/IL18RAP/TYROBP/NCR1/NCR3/SH2D1A/GZMB/PRF1/PTPRC	35
GO:0030217	T cell differentiation	40/241	253/18866	4.04868e-32	2.948e-30	1.77508e-30	B2M/CD1D/CD4/CD8A/CD74/FCER1G/HLA-DOA/HLA-G/IFNG/IL1B/IFNB1/IRF1/IL15/CCR6/IL12B/IL18/IL7R/RSAD2/CCL19/CCR7/CD86/VAV1/PIK3CD/IL7/TNFSF8/TNFSF9/IL12RB1/IL2RA/IL4R/PTGER4/TNFRSF18/LCK/ZAP70/CD3D/CD3E/CD3G/PTPRC/ITK/CD28/CTLA4	40
GO:1990868	response to chemokine	29/241	97/18866	4.46163e-32	3.10431e-30	1.86919e-30	CXCL10/CXCL9/CXCL11/CXCL13/XCL1/CCL13/CCL8/CCL5/CCR6/CCL4/CCL19/CCL18/CCL17/CCL22/CCR7/CCR8/CCL2/CCL7/CCR5/CCL23/CCR1/CXCR6/CCR4/CCRL2/CMKLR1/CX3CR1/CXCR3/CXCR5/XCR1	29
GO:1990869	cellular response to chemokine	29/241	97/18866	4.46163e-32	3.10431e-30	1.86919e-30	CXCL10/CXCL9/CXCL11/CXCL13/XCL1/CCL13/CCL8/CCL5/CCR6/CCL4/CCL19/CCL18/CCL17/CCL22/CCR7/CCR8/CCL2/CCL7/CCR5/CCL23/CCR1/CXCR6/CCR4/CCRL2/CMKLR1/CX3CR1/CXCR3/CXCR5/XCR1	29
GO:0071621	granulocyte chemotaxis	31/241	127/18866	3.51033e-31	2.38931e-29	1.43867e-29	CD74/FCER1G/CXCL10/CXCL9/CXCL11/CXCL13/XCL1/CCL13/CCL8/IL1B/CCL5/CCL4/PIK3CG/CCL19/CCL18/CCL17/CCL22/CCR7/CCL2/CCL7/CCL23/VAV1/RAC2/PIK3CD/C5AR1/CMKLR1/CSF1/C3AR1/CSF1R/CSF3R/ITGB2	31
GO:0002824	positive regulation of adaptive immune response based on somatic recombination of immune receptors built from immunoglobulin superfamily domains	29/241	105/18866	6.04307e-31	4.02571e-29	2.42399e-29	B2M/CD1A/CD1B/CD1C/CD1D/CD1E/CD4/FCER1G/HLA-A/HLA-B/HLA-E/HLA-F/HLA-G/LTA/XCL1/TGFB1/IL1B/CD40/IL12B/SLC11A1/IL18/RSAD2/CCL19/BTK/C3/TNFSF13B/IL12RB1/PTPRC/CD28	29
GO:0002700	regulation of production of molecular mediator of immune response	32/241	144/18866	9.54808e-31	6.22813e-29	3.75013e-29	B2M/CD74/FCER1G/HLA-A/HLA-E/HLA-F/HLA-G/KIR2DL4/XCL1/TGFB1/TLR4/NOD2/IL1B/DDX58/IFNB1/TLR3/CD40/BST2/IL18/CD40LG/HMOX1/RSAD2/IL10/BTK/FCGR2B/IL4R/TNFRSF14/TNFRSF1B/TNFRSF4/CD244/PTPRC/CD28	32
GO:0001909	leukocyte mediated cytotoxicity	29/241	108/18866	1.5096e-30	9.64607e-29	5.80817e-29	B2M/CD1A/CD1B/CD1C/CD1D/CD1E/HLA-A/HLA-B/HLA-E/HLA-F/HLA-G/ICAM1/KIR2DL4/KIR3DL1/XCL1/IL12B/IL18/IL7R/VAV1/FCGR2B/IL12RB1/IL18RAP/TYROBP/NCR1/NCR3/SH2D1A/GZMB/PRF1/PTPRC	29
GO:0002821	positive regulation of adaptive immune response	29/241	110/18866	2.7326e-30	1.71116e-28	1.03034e-28	B2M/CD1A/CD1B/CD1C/CD1D/CD1E/CD4/FCER1G/HLA-A/HLA-B/HLA-E/HLA-F/HLA-G/LTA/XCL1/TGFB1/IL1B/CD40/IL12B/SLC11A1/IL18/RSAD2/CCL19/BTK/C3/TNFSF13B/IL12RB1/PTPRC/CD28	29
GO:0031349	positive regulation of defense response	45/241	385/18866	3.04788e-30	1.87116e-28	1.12668e-28	CD1D/FCER1G/HLA-E/HLA-F/HLA-G/IFNG/KIR2DL4/LTA/PSMB8/CD209/MMP12/TLR4/NOD2/TLR2/IL1B/IFNB1/TLR3/IDO1/IL15/TLR7/DHX58/CCL5/IL12B/TLR8/IRF7/IL18/PLSCR1/PIK3CG/CCR7/JAK2/HCK/LYN/BTK/VAV1/C3/IL16/OSM/IL18RAP/OSMR/PTGER4/TNFRSF11A/NCR3/SH2D1B/SH2D1A/CD28	45
GO:0097530	granulocyte migration	32/241	150/18866	3.88115e-30	2.3369e-28	1.40711e-28	CD74/FCER1G/CXCL10/CXCL9/CXCL11/CXCL13/XCL1/CCL13/CCL8/IL1B/CCL5/CCL4/PIK3CG/CCL19/CCL18/CCL17/CCL22/CCR7/CCL2/CCL7/CCL23/VAV1/RAC2/PIK3CD/C5AR1/CMKLR1/CSF1/C3AR1/CSF1R/CSF3R/PTGER4/ITGB2	32
GO:0042102	positive regulation of T cell proliferation	28/241	101/18866	5.87288e-30	3.45115e-28	2.07803e-28	CD1D/CD4/HLA-A/HLA-DMB/HLA-DPA1/HLA-DPB1/HLA-E/CD209/XCL1/IL1B/IL15/CCL5/IL12B/IL18/CD40LG/VCAM1/CCL19/CD86/CD70/EBI3/TNFSF13B/TNFSF9/IL12RB1/IL2RA/ZAP70/CD3E/PTPRC/CD28	28
GO:0002440	production of molecular mediator of immune response	41/241	306/18866	5.95216e-30	3.45115e-28	2.07803e-28	B2M/CD74/FCER1G/HLA-A/HLA-DQB1/HLA-E/HLA-F/HLA-G/KIR2DL4/XCL1/TGFB1/TLR4/NOD2/TLR2/IL1B/DDX58/IFNB1/TLR3/CD40/CCR6/IL12B/BST2/SLC11A1/IL18/IL7R/CD40LG/HMOX1/RSAD2/IL10/CD86/BTK/FCGR2B/TNFSF13B/IL18RAP/IL4R/TNFRSF14/TNFRSF1B/TNFRSF4/CD244/PTPRC/CD28	41
GO:0019882	antigen processing and presentation	37/241	232/18866	7.05548e-30	4.01649e-28	2.41844e-28	B2M/CD1A/CD1B/CD1C/CD1D/CD1E/CD8A/CD74/CTSS/FCER1G/HLA-A/HLA-B/HLA-C/HLA-DMA/HLA-DMB/HLA-DOA/HLA-DOB/HLA-DPA1/HLA-DPB1/HLA-DQA1/HLA-DQB1/HLA-DRA/HLA-E/HLA-F/HLA-G/ICAM1/PSMB8/TAP1/TAP2/TAPBP/CD209/NOD2/CYBB/SLC11A1/CCL19/CCR7/FCGR2B	37
GO:0009615	response to virus	43/241	349/18866	7.34427e-30	4.10623e-28	2.47248e-28	IFNG/CXCL10/CXCL9/XCL1/CCL8/MMP12/IFNGR1/IL1B/MX1/DDX58/IFNB1/OASL/ISG20/TLR3/IFIH1/STAT1/IRF1/IL15/CD40/TLR7/ISG15/DHX58/CCL5/IL12B/TLR8/BST2/MX2/CCL4/IRF7/IRF9/TRIM22/PLSCR1/RSAD2/OAS1/CCL19/CCL22/FGR/RNASE2/IFITM1/IL12RB1/IL2RA/PRF1/PTPRC	43
GO:0030593	neutrophil chemotaxis	28/241	103/18866	1.08751e-29	5.97369e-28	3.59693e-28	CD74/FCER1G/CXCL10/CXCL9/CXCL11/CXCL13/XCL1/CCL13/CCL8/IL1B/CCL5/CCL4/PIK3CG/CCL19/CCL18/CCL17/CCL22/CCR7/CCL2/CCL7/CCL23/VAV1/RAC2/PIK3CD/C5AR1/C3AR1/CSF3R/ITGB2	28
GO:0031341	regulation of cell killing	27/241	92/18866	1.12793e-29	6.08888e-28	3.66629e-28	B2M/CD1A/CD1B/CD1C/CD1D/CD1E/HLA-A/HLA-B/HLA-E/HLA-F/HLA-G/ICAM1/IFNG/KIR2DL4/XCL1/IL12B/IL7R/VAV1/FCGR2B/IL12RB1/IL18RAP/TYROBP/NCR1/NCR3/SH2D1A/PRF1/PTPRC	27
GO:0002367	cytokine production involved in immune response	28/241	104/18866	1.47188e-29	7.68078e-28	4.62481e-28	B2M/CD74/FCER1G/HLA-A/HLA-E/HLA-F/HLA-G/KIR2DL4/XCL1/TGFB1/TLR4/NOD2/TLR2/IL1B/DDX58/IFNB1/TLR3/IL12B/BST2/SLC11A1/IL18/HMOX1/RSAD2/IL10/BTK/IL18RAP/TNFRSF14/TNFRSF1B	28
GO:0002456	T cell mediated immunity	28/241	104/18866	1.47188e-29	7.68078e-28	4.62481e-28	B2M/CD1A/CD1B/CD1C/CD1D/CD1E/CD8A/HLA-A/HLA-B/HLA-E/HLA-F/HLA-G/ICAM1/XCL1/IL1B/IFNB1/IL12B/SLC11A1/IL18/IL7R/RSAD2/FCGR2B/CD70/IL12RB1/IL18RAP/TNFRSF1B/PRF1/PTPRC	28
GO:0097529	myeloid leukocyte migration	36/241	222/18866	2.38553e-29	1.22444e-27	7.37271e-28	CD74/FCER1G/CXCL10/CXCL9/CXCL11/CXCL13/XCL1/CCL13/CCL8/IL1B/CCL5/CCL4/PIK3CG/CCL19/CCL18/CCL17/CCL22/CCR7/CCL2/CCL7/CCL23/CCR1/LYN/VAV1/RAC2/PIK3CD/C5AR1/CMKLR1/CX3CR1/CSF1/C3AR1/CSF1R/CSF3R/PTGER4/TNFRSF11A/ITGB2	36
GO:0001910	regulation of leukocyte mediated cytotoxicity	25/241	75/18866	3.84946e-29	1.94398e-27	1.17052e-27	B2M/CD1A/CD1B/CD1C/CD1D/CD1E/HLA-A/HLA-B/HLA-E/HLA-F/HLA-G/ICAM1/KIR2DL4/XCL1/IL12B/IL7R/VAV1/FCGR2B/IL12RB1/IL18RAP/TYROBP/NCR1/NCR3/SH2D1A/PTPRC	25
GO:1990266	neutrophil migration	28/241	122/18866	2.00715e-27	9.9365e-26	5.98305e-26	CD74/FCER1G/CXCL10/CXCL9/CXCL11/CXCL13/XCL1/CCL13/CCL8/IL1B/CCL5/CCL4/PIK3CG/CCL19/CCL18/CCL17/CCL22/CCR7/CCL2/CCL7/CCL23/VAV1/RAC2/PIK3CD/C5AR1/C3AR1/CSF3R/ITGB2	28
GO:1902105	regulation of leukocyte differentiation	38/241	290/18866	2.0311e-27	9.9365e-26	5.98305e-26	CD4/CD74/HLA-B/HLA-DOA/HLA-G/IFNG/TGFB1/TLR4/IL1B/IFNB1/TLR3/IRF1/IL15/IL12B/IRF7/IL18/IL7R/CCL19/CCR1/CD86/LYN/BTK/INPP5D/LILRB3/FCGR2B/CSF1/FLT3LG/IL7/TNFSF9/IL12RB1/IL2RA/IL4R/TNFRSF18/TYROBP/ZAP70/PTPRC/CD28/CTLA4	38
GO:0031343	positive regulation of cell killing	22/241	61/18866	1.17818e-26	5.67519e-25	3.41719e-25	B2M/CD1A/CD1B/CD1C/CD1D/CD1E/HLA-A/HLA-B/HLA-E/HLA-F/HLA-G/IFNG/XCL1/IL12B/VAV1/IL12RB1/IL18RAP/TYROBP/NCR3/SH2D1A/PRF1/PTPRC	22
GO:0002718	regulation of cytokine production involved in immune response	24/241	83/18866	2.63214e-26	1.24867e-24	7.5186e-25	B2M/CD74/FCER1G/HLA-A/HLA-E/HLA-F/HLA-G/KIR2DL4/XCL1/TGFB1/TLR4/NOD2/IL1B/DDX58/IFNB1/TLR3/BST2/IL18/HMOX1/RSAD2/IL10/BTK/TNFRSF14/TNFRSF1B	24
GO:0002237	response to molecule of bacterial origin	40/241	356/18866	3.10617e-26	1.45156e-24	8.74023e-25	B2M/ICAM1/LTA/HAMP/CXCL10/CXCL9/CXCL11/CXCL13/TGFB1/TLR4/NOD2/TLR2/IL1B/IDO1/CD40/CCL5/IL12B/TLR1/SLC11A1/IL18/CD14/FASLG/CCR7/CCL2/CCR5/IL10/JAK2/CD86/HCK/LYN/FCGR2B/C5AR1/CX3CR1/PTAFR/CSF2RB/IL10RA/PTGER2/PTGER4/TNFRSF11A/TNFRSF1B	40
GO:0051607	defense response to virus	35/241	258/18866	8.13904e-26	3.74755e-24	2.25651e-24	IFNG/CXCL10/CXCL9/MMP12/IL1B/MX1/DDX58/IFNB1/OASL/ISG20/TLR3/IFIH1/STAT1/IRF1/IL15/CD40/TLR7/ISG15/DHX58/IL12B/TLR8/BST2/MX2/IRF7/IRF9/TRIM22/PLSCR1/RSAD2/OAS1/RNASE2/IFITM1/IL12RB1/IL2RA/PRF1/PTPRC	35
GO:0002683	negative regulation of immune system process	44/241	463/18866	8.65004e-26	3.92511e-24	2.36342e-24	CD74/FCER1G/HLA-A/HLA-B/HLA-DOA/HLA-DOB/HLA-E/HLA-F/HLA-G/KIR2DL4/XCL1/MMP12/TGFB1/TLR4/A2M/IFNB1/TLR3/IDO1/IRF1/DHX58/IL12B/BST2/IL7R/HMOX1/PDCD1/CCL2/IL10/PPARG/FGR/CD86/LYN/BTK/INPP5D/LILRB3/FCGR2B/IL2RA/IL4R/PTGER4/TNFRSF13B/TNFRSF14/TYROBP/SH2D1A/PTPRC/CTLA4	44
GO:1903706	regulation of hemopoiesis	45/241	498/18866	1.87823e-25	8.40104e-24	5.0585e-24	B2M/CD4/CD74/HLA-B/HLA-DOA/HLA-G/IFNG/PSMB8/TGFB1/TLR4/IL1B/IFNB1/TLR3/STAT1/IRF1/IL15/ISG15/IL12B/IRF7/IL18/IL7R/CCL19/CCR1/CD86/LYN/BTK/INPP5D/LILRB3/FCGR2B/PRKCB/CSF1/FLT3LG/IL7/OSM/TNFSF9/CSF3R/IL12RB1/IL2RA/IL4R/TNFRSF18/TYROBP/ZAP70/PTPRC/CD28/CTLA4	45
GO:0019883	antigen processing and presentation of endogenous antigen	16/241	24/18866	2.04377e-25	9.01276e-24	5.42684e-24	B2M/CD1A/CD1B/CD1C/CD1D/CD1E/CD74/HLA-A/HLA-B/HLA-C/HLA-E/HLA-F/HLA-G/TAP1/TAP2/TAPBP	16
GO:0001912	positive regulation of leukocyte mediated cytotoxicity	20/241	52/18866	5.28825e-25	2.29965e-23	1.38469e-23	B2M/CD1A/CD1B/CD1C/CD1D/CD1E/HLA-A/HLA-B/HLA-E/HLA-F/HLA-G/XCL1/IL12B/VAV1/IL12RB1/IL18RAP/TYROBP/NCR3/SH2D1A/PTPRC	20
GO:0002831	regulation of response to biotic stimulus	41/241	409/18866	6.10173e-25	2.61706e-23	1.5758e-23	CD1D/FCER1G/HLA-A/HLA-B/HLA-E/HLA-F/HLA-G/IFNG/KIR2DL4/PSMB8/CD209/MMP12/IFNGR1/TLR4/A2M/IL1B/DDX58/IFNB1/STAT1/IRF1/IL15/DHX58/CCL5/IL12B/TLR8/IRF7/PLSCR1/PPARG/FGR/JAK2/HCK/LYN/VAV1/FCGR2B/IL12RB1/IL18RAP/IL2RA/NCR1/NCR3/SH2D1B/SH2D1A	41
GO:0071356	cellular response to tumor necrosis factor	36/241	297/18866	8.34672e-25	3.53157e-23	2.12645e-23	ICAM1/LTA/PSMB8/HAMP/XCL1/CCL13/CCL8/STAT1/CD40/CCL5/CCL4/CD40LG/GBP2/CCL19/CCL18/CCL17/CCL22/CCL2/CCL7/CCL23/JAK2/CD70/TNFSF13B/TNFSF14/TNFSF8/TNFSF9/TNFRSF11A/TNFRSF13B/TNFRSF14/TNFRSF17/TNFRSF18/TNFRSF1B/TNFRSF4/TNFRSF8/TNFRSF9/FAS	36
GO:0034612	response to tumor necrosis factor	37/241	320/18866	9.63512e-25	4.02234e-23	2.42197e-23	ICAM1/LTA/PSMB8/HAMP/XCL1/CCL13/CCL8/STAT1/CD40/CCL5/CCL4/CD40LG/CD14/GBP2/CCL19/CCL18/CCL17/CCL22/CCL2/CCL7/CCL23/JAK2/CD70/TNFSF13B/TNFSF14/TNFSF8/TNFSF9/TNFRSF11A/TNFRSF13B/TNFRSF14/TNFRSF17/TNFRSF18/TNFRSF1B/TNFRSF4/TNFRSF8/TNFRSF9/FAS	37
GO:0002709	regulation of T cell mediated immunity	22/241	73/18866	1.19297e-24	4.91473e-23	2.9593e-23	B2M/CD1A/CD1B/CD1C/CD1D/CD1E/HLA-A/HLA-B/HLA-E/HLA-F/HLA-G/XCL1/IL1B/IFNB1/IL12B/IL18/IL7R/RSAD2/FCGR2B/IL12RB1/TNFRSF1B/PTPRC	22
GO:0019884	antigen processing and presentation of exogenous antigen	30/241	185/18866	1.43684e-24	5.84252e-23	3.51794e-23	B2M/CD1A/CD1B/CD1C/CD1D/CD1E/CD74/CTSS/FCER1G/HLA-A/HLA-B/HLA-C/HLA-DMA/HLA-DMB/HLA-DOA/HLA-DOB/HLA-DPA1/HLA-DPB1/HLA-DQA1/HLA-DQB1/HLA-DRA/HLA-E/HLA-F/HLA-G/PSMB8/TAP1/TAP2/TAPBP/CYBB/FCGR2B	30
GO:0045088	regulation of innate immune response	36/241	307/18866	2.66113e-24	1.06821e-22	6.43197e-23	CD1D/FCER1G/HLA-A/HLA-B/HLA-E/HLA-F/HLA-G/IFNG/KIR2DL4/PSMB8/CD209/MMP12/IFNGR1/TLR4/A2M/IFNB1/STAT1/IRF1/DHX58/CCL5/IL12B/TLR8/IRF7/PLSCR1/PPARG/FGR/JAK2/HCK/LYN/VAV1/FCGR2B/IL18RAP/NCR1/NCR3/SH2D1B/SH2D1A	36
GO:0002429	immune response-activating cell surface receptor signaling pathway	43/241	481/18866	3.85328e-24	1.50808e-22	9.08055e-23	CD4/FCER1G/HLA-A/HLA-DPA1/HLA-DPB1/HLA-DQA1/HLA-DQB1/HLA-DRA/PSMB8/CD209/PLSCR1/CCR7/FGR/HCK/CD79A/CD79B/LYN/BTK/VAV1/CD19/PIK3CD/INPP5D/FCGR2B/PRKCB/C5AR1/CMKLR1/FPR1/C3AR1/LCK/NCR3/CD247/ZAP70/LCP2/LAT/SH2D1A/CD3D/CD3E/CD3G/PTPRC/ITK/GRAP2/CD28/CTLA4	43
GO:0002757	immune response-activating signal transduction	43/241	481/18866	3.85328e-24	1.50808e-22	9.08055e-23	CD4/FCER1G/HLA-A/HLA-DPA1/HLA-DPB1/HLA-DQA1/HLA-DQB1/HLA-DRA/PSMB8/CD209/PLSCR1/CCR7/FGR/HCK/CD79A/CD79B/LYN/BTK/VAV1/CD19/PIK3CD/INPP5D/FCGR2B/PRKCB/C5AR1/CMKLR1/FPR1/C3AR1/LCK/NCR3/CD247/ZAP70/LCP2/LAT/SH2D1A/CD3D/CD3E/CD3G/PTPRC/ITK/GRAP2/CD28/CTLA4	43
GO:0006874	cellular calcium ion homeostasis	42/241	456/18866	4.31916e-24	1.66954e-22	1.00528e-22	CD4/CXCL10/CXCL9/CXCL11/CXCL13/XCL1/CCL13/CCL8/CD40/CCL5/CCR6/PIK3CG/FASLG/CCL19/CCR7/CCR8/CCL7/CCR5/CCL23/CCR1/CXCR6/CCR4/JAK2/PTGDR/VDR/LYN/CD19/PRKCB/C5AR1/CCRL2/CMKLR1/CX3CR1/CXCR3/CXCR5/CYSLTR1/FPR1/XCR1/C3AR1/PTGER2/PTGER4/LCK/PTPRC	42
GO:0032496	response to lipopolysaccharide	37/241	334/18866	4.44206e-24	1.69611e-22	1.02127e-22	ICAM1/LTA/HAMP/CXCL10/CXCL9/CXCL11/CXCL13/TGFB1/TLR4/NOD2/TLR2/IL1B/IDO1/CD40/CCL5/IL12B/SLC11A1/IL18/CD14/FASLG/CCR7/CCL2/CCR5/IL10/JAK2/CD86/HCK/LYN/C5AR1/CX3CR1/PTAFR/CSF2RB/IL10RA/PTGER2/PTGER4/TNFRSF11A/TNFRSF1B	37
GO:0072676	lymphocyte migration	25/241	117/18866	9.44507e-24	3.53564e-22	2.12891e-22	ICAM1/CXCL10/CXCL11/CXCL13/XCL1/CCL13/CCL8/CCL5/CCR6/CCL4/PIK3CG/CCL19/CCL18/CCL17/CCL22/CCR7/CCL2/CCL7/CCL23/PIK3CD/CXCR3/TNFSF14/TNFRSF14/ITGAL/ZAP70	25
GO:0072503	cellular divalent inorganic cation homeostasis	43/241	492/18866	9.48559e-24	3.53564e-22	2.12891e-22	CD4/CXCL10/CXCL9/CXCL11/CXCL13/XCL1/CCL13/CCL8/CD40/CCL5/CCR6/SLC11A1/PIK3CG/FASLG/CCL19/CCR7/CCR8/CCL7/CCR5/CCL23/CCR1/CXCR6/CCR4/JAK2/PTGDR/VDR/LYN/CD19/PRKCB/C5AR1/CCRL2/CMKLR1/CX3CR1/CXCR3/CXCR5/CYSLTR1/FPR1/XCR1/C3AR1/PTGER2/PTGER4/LCK/PTPRC	43
GO:0055074	calcium ion homeostasis	42/241	468/18866	1.19242e-23	4.3923e-22	2.64473e-22	CD4/CXCL10/CXCL9/CXCL11/CXCL13/XCL1/CCL13/CCL8/CD40/CCL5/CCR6/PIK3CG/FASLG/CCL19/CCR7/CCR8/CCL7/CCR5/CCL23/CCR1/CXCR6/CCR4/JAK2/PTGDR/VDR/LYN/CD19/PRKCB/C5AR1/CCRL2/CMKLR1/CX3CR1/CXCR3/CXCR5/CYSLTR1/FPR1/XCR1/C3AR1/PTGER2/PTGER4/LCK/PTPRC	42
GO:0001914	regulation of T cell mediated cytotoxicity	17/241	35/18866	1.34453e-23	4.89501e-22	2.94743e-22	B2M/CD1A/CD1B/CD1C/CD1D/CD1E/HLA-A/HLA-B/HLA-E/HLA-F/HLA-G/XCL1/IL12B/IL7R/FCGR2B/IL12RB1/PTPRC	17
GO:0060337	type I interferon signaling pathway	23/241	95/18866	2.79493e-23	9.94424e-22	5.98771e-22	HLA-A/HLA-B/HLA-C/HLA-E/HLA-F/HLA-G/PSMB8/MMP12/MX1/IFNB1/OASL/ISG20/STAT1/IRF1/ISG15/BST2/MX2/IRF7/IRF9/RSAD2/GBP2/OAS1/IFITM1	23
GO:0071357	cellular response to type I interferon	23/241	95/18866	2.79493e-23	9.94424e-22	5.98771e-22	HLA-A/HLA-B/HLA-C/HLA-E/HLA-F/HLA-G/PSMB8/MMP12/MX1/IFNB1/OASL/ISG20/STAT1/IRF1/ISG15/BST2/MX2/IRF7/IRF9/RSAD2/GBP2/OAS1/IFITM1	23
GO:0001913	T cell mediated cytotoxicity	18/241	44/18866	3.31346e-23	1.16567e-21	7.01881e-22	B2M/CD1A/CD1B/CD1C/CD1D/CD1E/HLA-A/HLA-B/HLA-E/HLA-F/HLA-G/XCL1/IL12B/IL7R/FCGR2B/IL12RB1/PRF1/PTPRC	18
GO:0034340	response to type I interferon	23/241	99/18866	7.84213e-23	2.72819e-21	1.64272e-21	HLA-A/HLA-B/HLA-C/HLA-E/HLA-F/HLA-G/PSMB8/MMP12/MX1/IFNB1/OASL/ISG20/STAT1/IRF1/ISG15/BST2/MX2/IRF7/IRF9/RSAD2/GBP2/OAS1/IFITM1	23
GO:0050777	negative regulation of immune response	27/241	159/18866	9.39729e-23	3.23329e-21	1.94685e-21	HLA-A/HLA-B/HLA-E/HLA-F/HLA-G/KIR2DL4/XCL1/MMP12/TGFB1/A2M/IFNB1/DHX58/IL12B/BST2/IL7R/HMOX1/PDCD1/IL10/PPARG/LYN/INPP5D/FCGR2B/IL2RA/IL4R/TNFRSF14/PTPRC/CTLA4	27
GO:0002702	positive regulation of production of molecular mediator of immune response	23/241	100/18866	1.00714e-22	3.42756e-21	2.06383e-21	B2M/CD74/FCER1G/HLA-A/HLA-E/HLA-F/HLA-G/KIR2DL4/XCL1/TGFB1/TLR4/NOD2/IL1B/DDX58/CD40/IL18/RSAD2/IL4R/TNFRSF14/TNFRSF4/CD244/PTPRC/CD28	23
GO:0002285	lymphocyte activation involved in immune response	28/241	187/18866	5.25105e-22	1.76785e-20	1.06447e-20	CD1C/CD74/FCER1G/HLA-DMB/HLA-F/ICAM1/IFNG/TGFB1/TLR4/IFNB1/CD40/CCR6/IL12B/SLC11A1/IL18/CD40LG/CCL19/IL10/CD86/CD19/FCGR2B/IL12RB1/IL4R/PTGER4/ITGAL/CD244/PTPRC/CD28	28
GO:0002711	positive regulation of T cell mediated immunity	18/241	50/18866	5.43021e-22	1.80872e-20	1.08908e-20	B2M/CD1A/CD1B/CD1C/CD1D/CD1E/HLA-A/HLA-B/HLA-E/HLA-F/HLA-G/XCL1/IL1B/IL12B/IL18/RSAD2/IL12RB1/PTPRC	18
GO:0001916	positive regulation of T cell mediated cytotoxicity	15/241	28/18866	8.20146e-22	2.70303e-20	1.62757e-20	B2M/CD1A/CD1B/CD1C/CD1D/CD1E/HLA-A/HLA-B/HLA-E/HLA-F/HLA-G/XCL1/IL12B/IL12RB1/PTPRC	15
GO:0002685	regulation of leukocyte migration	29/241	212/18866	1.27014e-21	4.14252e-20	2.49433e-20	CD74/ICAM1/CXCL10/CXCL13/XCL1/CCL8/CCL5/CCR6/CCL4/HMOX1/CCL19/CCR7/CCL2/CCL7/CCR1/LYN/RAC2/C5AR1/CMKLR1/CX3CR1/CXCR3/PTAFR/CSF1/TNFSF14/C3AR1/CSF1R/PTGER4/TNFRSF14/TNFRSF18	29
GO:0007204	positive regulation of cytosolic calcium ion concentration	34/241	322/18866	1.69302e-21	5.46479e-20	3.2905e-20	CD4/CXCL10/CXCL9/CXCL11/CXCL13/XCL1/CCR6/PIK3CG/FASLG/CCL19/CCR7/CCR8/CCR5/CCR1/CXCR6/CCR4/JAK2/PTGDR/LYN/CD19/C5AR1/CCRL2/CMKLR1/CX3CR1/CXCR3/CXCR5/CYSLTR1/FPR1/XCR1/C3AR1/PTGER2/PTGER4/LCK/PTPRC	34
GO:0050727	regulation of inflammatory response	38/241	425/18866	2.22945e-21	7.12287e-20	4.28888e-20	FCER1G/HLA-E/IFNG/LTA/XCL1/MMP9/TLR4/NOD2/TLR2/IL1B/TLR3/IDO1/IL15/TLR7/CCL5/IL12B/IL18/HGF/PIK3CG/CCR7/IL10/PPARG/JAK2/HCK/LYN/BTK/FCGR2B/C3/IL16/OSM/IL22RA2/IL2RA/OSMR/PTGER4/TNFRSF11A/TNFRSF1B/PTPRC/CD28	38
GO:0042113	B cell activation	34/241	328/18866	3.07486e-21	9.72464e-20	5.85548e-20	CD74/TGFB1/TLR4/NOD2/IFNB1/CD40/CCR6/BST2/IL7R/CD40LG/VCAM1/IL10/CD86/CD79A/CD79B/LYN/BTK/CD19/PIK3CD/INPP5D/FCGR2B/PRKCB/CXCR5/CD70/IL7/TNFSF13B/FLT3/TNFRSF13B/TNFRSF4/TYROBP/ZAP70/PTPRC/CD28/CTLA4	34
GO:0032609	interferon-gamma production	23/241	115/18866	3.11572e-21	9.75532e-20	5.87395e-20	HLA-A/HLA-DPA1/HLA-DPB1/LTA/XCL1/TLR4/IL1B/TLR3/TLR7/ISG15/IL12B/TLR8/SLC11A1/IL18/CD14/CCR7/IL10/EBI3/IL12RB1/IL18RAP/CD244/CD3E/ITK	23
GO:0048247	lymphocyte chemotaxis	19/241	65/18866	3.74745e-21	1.16171e-19	6.99499e-20	CXCL10/CXCL11/CXCL13/XCL1/CCL13/CCL8/CCL5/CCL4/PIK3CG/CCL19/CCL18/CCL17/CCL22/CCL2/CCL7/CCL23/PIK3CD/CXCR3/TNFSF14	19
GO:0048002	antigen processing and presentation of peptide antigen	27/241	194/18866	2.13954e-20	6.56756e-19	3.95451e-19	B2M/CD74/CTSS/FCER1G/HLA-A/HLA-B/HLA-C/HLA-DMA/HLA-DMB/HLA-DOA/HLA-DOB/HLA-DPA1/HLA-DPB1/HLA-DQA1/HLA-DQB1/HLA-DRA/HLA-E/HLA-F/HLA-G/PSMB8/TAP1/TAP2/TAPBP/CD209/CYBB/SLC11A1/FCGR2B	27
GO:0050729	positive regulation of inflammatory response	25/241	158/18866	2.33674e-20	7.10322e-19	4.27705e-19	FCER1G/HLA-E/IFNG/LTA/TLR4/NOD2/TLR2/IL1B/TLR3/IDO1/IL15/TLR7/IL12B/IL18/PIK3CG/CCR7/JAK2/BTK/C3/IL16/OSM/OSMR/PTGER4/TNFRSF11A/CD28	25
GO:1902107	positive regulation of leukocyte differentiation	25/241	159/18866	2.74199e-20	8.2221e-19	4.95076e-19	CD4/CD74/HLA-G/IFNG/TGFB1/IL1B/IL15/IL12B/IL18/IL7R/CCL19/CCR1/CD86/BTK/INPP5D/CSF1/FLT3LG/IL7/TNFSF9/IL12RB1/IL2RA/IL4R/TYROBP/ZAP70/PTPRC	25
GO:0002687	positive regulation of leukocyte migration	24/241	142/18866	2.75733e-20	8.2221e-19	4.95076e-19	CD74/ICAM1/CXCL10/CXCL13/XCL1/CCL8/CCL5/CCR6/CCL4/CCL19/CCR7/CCL7/CCR1/RAC2/C5AR1/CMKLR1/CX3CR1/PTAFR/CSF1/TNFSF14/C3AR1/CSF1R/TNFRSF14/TNFRSF18	24
GO:0042100	B cell proliferation	21/241	97/18866	3.00194e-20	8.78418e-19	5.2892e-19	CD74/TLR4/IFNB1/CD40/IL7R/CD40LG/IL10/CD79A/LYN/BTK/CD19/INPP5D/FCGR2B/CD70/IL7/TNFSF13B/TNFRSF13B/TNFRSF4/TYROBP/PTPRC/CTLA4	21
GO:0071674	mononuclear cell migration	21/241	97/18866	3.00194e-20	8.78418e-19	5.2892e-19	CXCL10/XCL1/CCL13/CCL8/CCL5/CCL4/CCL19/CCL18/CCL17/CCL22/CCL2/CCL7/CCL23/CCR1/LYN/C5AR1/CMKLR1/CSF1/C3AR1/CSF1R/TNFRSF11A	21
GO:0051480	regulation of cytosolic calcium ion concentration	34/241	357/18866	4.6393e-20	1.34497e-18	8.09843e-19	CD4/CXCL10/CXCL9/CXCL11/CXCL13/XCL1/CCR6/PIK3CG/FASLG/CCL19/CCR7/CCR8/CCR5/CCR1/CXCR6/CCR4/JAK2/PTGDR/LYN/CD19/C5AR1/CCRL2/CMKLR1/CX3CR1/CXCR3/CXCR5/CYSLTR1/FPR1/XCR1/C3AR1/PTGER2/PTGER4/LCK/PTPRC	34
GO:0045619	regulation of lymphocyte differentiation	26/241	181/18866	4.93923e-20	1.41878e-18	8.54289e-19	CD74/HLA-DOA/HLA-G/IFNG/IL1B/IFNB1/IRF1/IL15/IL12B/IL18/IL7R/CCL19/CD86/BTK/INPP5D/FLT3LG/IL7/TNFSF9/IL12RB1/IL2RA/IL4R/TNFRSF18/ZAP70/PTPRC/CD28/CTLA4	26
GO:1903708	positive regulation of hemopoiesis	27/241	204/18866	8.20121e-20	2.33436e-18	1.40559e-18	CD4/CD74/HLA-G/IFNG/TGFB1/IL1B/STAT1/IL15/ISG15/IL12B/IL18/IL7R/CCL19/CCR1/CD86/BTK/INPP5D/CSF1/FLT3LG/IL7/TNFSF9/IL12RB1/IL2RA/IL4R/TYROBP/ZAP70/PTPRC	27
GO:0032649	regulation of interferon-gamma production	21/241	104/18866	1.41983e-19	4.00495e-18	2.41149e-18	HLA-A/HLA-DPA1/HLA-DPB1/LTA/XCL1/TLR4/IL1B/TLR3/TLR7/ISG15/IL12B/TLR8/SLC11A1/IL18/CD14/CCR7/IL10/EBI3/IL12RB1/CD244/CD3E	21
GO:0050851	antigen receptor-mediated signaling pathway	32/241	325/18866	2.33598e-19	6.53031e-18	3.93208e-18	CD4/HLA-A/HLA-DPA1/HLA-DPB1/HLA-DQA1/HLA-DQB1/HLA-DRA/PSMB8/CCR7/CD79A/CD79B/LYN/BTK/CD19/PIK3CD/INPP5D/FCGR2B/PRKCB/LCK/CD247/ZAP70/LCP2/LAT/SH2D1A/CD3D/CD3E/CD3G/PTPRC/ITK/GRAP2/CD28/CTLA4	32
GO:0002478	antigen processing and presentation of exogenous peptide antigen	25/241	177/18866	4.05385e-19	1.12324e-17	6.76333e-18	B2M/CD74/CTSS/FCER1G/HLA-A/HLA-B/HLA-C/HLA-DMA/HLA-DMB/HLA-DOA/HLA-DOB/HLA-DPA1/HLA-DPB1/HLA-DQA1/HLA-DQB1/HLA-DRA/HLA-E/HLA-F/HLA-G/PSMB8/TAP1/TAP2/TAPBP/CYBB/FCGR2B	25
GO:0071219	cellular response to molecule of bacterial origin	27/241	222/18866	7.67108e-19	2.10686e-17	1.2686e-17	ICAM1/HAMP/CXCL10/CXCL9/CXCL11/CXCL13/TGFB1/TLR4/NOD2/TLR2/IL1B/CD40/CCL5/IL12B/TLR1/IL18/CD14/CCL2/CCR5/IL10/CD86/HCK/LYN/FCGR2B/CX3CR1/PTAFR/TNFRSF1B	27
GO:0071216	cellular response to biotic stimulus	28/241	246/18866	1.00533e-18	2.73711e-17	1.64809e-17	ICAM1/HAMP/CXCL10/CXCL9/CXCL11/CXCL13/TGFB1/TLR4/NOD2/TLR2/IL1B/CD40/CCL5/IL12B/TLR1/IL18/CD14/CCL2/CCR5/IL10/CD86/HCK/LYN/BTK/FCGR2B/CX3CR1/PTAFR/TNFRSF1B	28
GO:0045580	regulation of T cell differentiation	23/241	150/18866	1.6986e-18	4.58475e-17	2.76061e-17	CD74/HLA-DOA/HLA-G/IFNG/IL1B/IFNB1/IRF1/IL15/IL12B/IL18/IL7R/CCL19/CD86/IL7/TNFSF9/IL12RB1/IL2RA/IL4R/TNFRSF18/ZAP70/PTPRC/CD28/CTLA4	23
GO:0045621	positive regulation of lymphocyte differentiation	20/241	105/18866	3.64873e-18	9.76425e-17	5.87933e-17	CD74/HLA-G/IFNG/IL1B/IL15/IL12B/IL18/IL7R/CCL19/CD86/BTK/INPP5D/FLT3LG/IL7/TNFSF9/IL12RB1/IL2RA/IL4R/ZAP70/PTPRC	20
GO:0032729	positive regulation of interferon-gamma production	17/241	65/18866	3.94432e-18	1.04658e-16	6.30176e-17	HLA-A/HLA-DPA1/HLA-DPB1/LTA/TLR4/IL1B/TLR3/TLR7/IL12B/TLR8/SLC11A1/IL18/CD14/EBI3/IL12RB1/CD244/CD3E	17
GO:0070374	positive regulation of ERK1 and ERK2 cascade	26/241	215/18866	4.05897e-18	1.06795e-16	6.43045e-17	CD4/CD74/ICAM1/XCL1/CCL13/CCL8/TGFB1/TLR4/NOD2/CCL5/CCL4/MARCO/ARRB1/CCL19/CCL18/CCL17/CCL22/CCR7/CCL2/CCL7/CCL23/CCR1/C5AR1/CSF1R/TNFRSF11A/PTPRC	26
GO:0002228	natural killer cell mediated immunity	17/241	66/18866	5.25308e-18	1.37062e-16	8.25287e-17	HLA-A/HLA-B/HLA-E/HLA-F/HLA-G/KIR2DL4/KIR3DL1/KLRD1/IL12B/IL18/VAV1/IL18RAP/NCR1/NCR3/SH2D1B/SH2D1A/GZMB	17
GO:0002720	positive regulation of cytokine production involved in immune response	16/241	55/18866	5.82378e-18	1.49461e-16	8.99947e-17	B2M/CD74/FCER1G/HLA-A/HLA-E/HLA-F/HLA-G/KIR2DL4/XCL1/TLR4/NOD2/IL1B/DDX58/IL18/RSAD2/TNFRSF14	16
GO:0032655	regulation of interleukin-12 production	16/241	55/18866	5.82378e-18	1.49461e-16	8.99947e-17	HLA-B/HLA-G/IFNG/TLR4/TLR2/TLR3/IDO1/CD40/IL12B/TLR8/CD40LG/CCL19/CCR7/IL10/CMKLR1/IL16	16
GO:0031295	T cell costimulation	16/241	56/18866	8.06166e-18	2.05212e-16	1.23564e-16	CD40LG/PDCD1/CCL19/CCR7/CD86/LYN/VAV1/TNFSF13B/TNFSF14/TNFRSF14/LCK/CD3E/GRAP2/CD28/ICOS/CTLA4	16
GO:0032615	interleukin-12 production	16/241	57/18866	1.10817e-17	2.79813e-16	1.68484e-16	HLA-B/HLA-G/IFNG/TLR4/TLR2/TLR3/IDO1/CD40/IL12B/TLR8/CD40LG/CCL19/CCR7/IL10/CMKLR1/IL16	16
GO:0046631	alpha-beta T cell activation	22/241	146/18866	1.42507e-17	3.56952e-16	2.14931e-16	HLA-A/HLA-E/IFNG/XCL1/IRF1/IL15/IL12B/IL18/RSAD2/CCL19/CD86/EBI3/TNFSF8/IL12RB1/IL4R/PTGER4/TNFRSF14/ZAP70/CD3E/PTPRC/ITK/CD28	22
GO:0031294	lymphocyte costimulation	16/241	58/18866	1.51313e-17	3.76002e-16	2.26401e-16	CD40LG/PDCD1/CCL19/CCR7/CD86/LYN/VAV1/TNFSF13B/TNFSF14/TNFRSF14/LCK/CD3E/GRAP2/CD28/ICOS/CTLA4	16
GO:0050852	T cell receptor signaling pathway	25/241	206/18866	1.69162e-17	4.17045e-16	2.51114e-16	CD4/HLA-A/HLA-DPA1/HLA-DPB1/HLA-DQA1/HLA-DQB1/HLA-DRA/PSMB8/CCR7/PIK3CD/INPP5D/LCK/CD247/ZAP70/LCP2/LAT/SH2D1A/CD3D/CD3E/CD3G/PTPRC/ITK/GRAP2/CD28/CTLA4	25
GO:0071222	cellular response to lipopolysaccharide	25/241	208/18866	2.13859e-17	5.23119e-16	3.14985e-16	ICAM1/HAMP/CXCL10/CXCL9/CXCL11/CXCL13/TGFB1/TLR4/NOD2/TLR2/IL1B/CD40/CCL5/IL12B/IL18/CD14/CCL2/CCR5/IL10/CD86/HCK/LYN/CX3CR1/PTAFR/TNFRSF1B	25
GO:0002475	antigen processing and presentation via MHC class Ib	10/241	14/18866	9.18774e-17	2.22999e-15	1.34274e-15	B2M/CD1A/CD1B/CD1C/CD1D/CD1E/HLA-E/HLA-F/HLA-G/TAP2	10
GO:0002688	regulation of leukocyte chemotaxis	20/241	124/18866	1.1224e-16	2.70326e-15	1.62771e-15	CD74/CXCL10/CXCL13/XCL1/CCL5/CCR6/CCL4/CCL19/CCR7/CCL2/CCL7/CCR1/LYN/RAC2/C5AR1/CMKLR1/CSF1/TNFSF14/C3AR1/CSF1R	20
GO:0071887	leukocyte apoptotic process	19/241	108/18866	1.23576e-16	2.95356e-15	1.77842e-15	CD74/FCER1G/NOD2/IDO1/CCL5/IRF7/IL7R/PDCD1/FASLG/CCL19/CCR7/CCR5/IL10/LYN/BTK/PIK3CD/IL2RA/FAS/CD3G	19
GO:0006959	humoral immune response	31/241	377/18866	1.54542e-16	3.66568e-15	2.20721e-15	HLA-A/HLA-DQB1/HLA-E/IFNG/LTA/CXCL10/CXCL9/CXCL11/CXCL13/CCL13/A2M/IL1B/IFNB1/LYZ/CCR6/GNLY/SLC11A1/RNASE3/PDCD1/CCR7/CCL2/CD19/FCGR2B/C3/C5AR1/EBI3/IL7/C3AR1/SH2D1A/PTPRC/CD28	31
GO:0050921	positive regulation of chemotaxis	21/241	144/18866	1.58571e-16	3.73297e-15	2.24773e-15	CD74/CXCL10/CXCL13/XCL1/TGFB1/CCL5/CCR6/CCL4/CCL19/CCR7/CCL7/CCR1/CCR4/RAC2/C5AR1/CMKLR1/CSF1/IL16/TNFSF14/C3AR1/CSF1R	21
GO:0070371	ERK1 and ERK2 cascade	29/241	325/18866	1.80118e-16	4.20858e-15	2.5341e-15	CD4/CD74/ICAM1/XCL1/CCL13/CCL8/TGFB1/TLR4/NOD2/IL1B/CCL5/CCL4/MARCO/ARRB1/CCL19/CCL18/CCL17/CCL22/CCR7/CCL2/CCL7/CCL23/CCR1/LYN/C5AR1/CSF1R/PTGER4/TNFRSF11A/PTPRC	29
GO:0002548	monocyte chemotaxis	16/241	67/18866	1.92092e-16	4.45511e-15	2.68255e-15	CXCL10/XCL1/CCL13/CCL8/CCL5/CCL4/CCL19/CCL18/CCL17/CCL22/CCL2/CCL7/CCL23/CCR1/LYN/TNFRSF11A	16
GO:0002690	positive regulation of leukocyte chemotaxis	18/241	96/18866	2.4483e-16	5.63649e-15	3.39389e-15	CD74/CXCL10/CXCL13/XCL1/CCL5/CCR6/CCL4/CCL19/CCR7/CCL7/CCR1/RAC2/C5AR1/CMKLR1/CSF1/TNFSF14/C3AR1/CSF1R	18
GO:0002573	myeloid leukocyte differentiation	24/241	210/18866	3.094e-16	7.04522e-15	4.24213e-15	CD4/CD74/FCER1G/IFNG/TGFB1/MMP9/TLR4/TLR2/TLR3/IL15/IL12B/IRF7/CCL19/CCR7/CCR1/PPARG/LYN/PIK3CD/INPP5D/LILRB3/CSF1/CSF1R/TNFRSF11A/TYROBP	24
GO:0046633	alpha-beta T cell proliferation	13/241	36/18866	3.10521e-16	7.04522e-15	4.24213e-15	HLA-A/HLA-E/XCL1/IRF1/IL15/IL12B/IL18/EBI3/TNFRSF14/ZAP70/CD3E/PTPRC/CD28	13
GO:0070372	regulation of ERK1 and ERK2 cascade	28/241	306/18866	3.22123e-16	7.25587e-15	4.36896e-15	CD4/CD74/ICAM1/XCL1/CCL13/CCL8/TGFB1/TLR4/NOD2/IL1B/CCL5/CCL4/MARCO/ARRB1/CCL19/CCL18/CCL17/CCL22/CCR7/CCL2/CCL7/CCL23/CCR1/LYN/C5AR1/CSF1R/TNFRSF11A/PTPRC	28
GO:0042116	macrophage activation	18/241	101/18866	6.31268e-16	1.41179e-14	8.50076e-15	CD74/IFNG/IFNGR1/TLR4/TLR2/TLR3/TLR7/TLR8/TLR1/SLC11A1/IL10/JAK2/FCGR2B/C5AR1/IL4R/ITGB2/TYROBP/PTPRC	18
GO:0042267	natural killer cell mediated cytotoxicity	15/241	61/18866	1.06403e-15	2.36274e-14	1.42267e-14	HLA-A/HLA-B/HLA-E/HLA-F/HLA-G/KIR2DL4/KIR3DL1/IL12B/IL18/VAV1/IL18RAP/NCR1/NCR3/SH2D1A/GZMB	15
GO:0030888	regulation of B cell proliferation	15/241	62/18866	1.38783e-15	3.06007e-14	1.84255e-14	CD74/TLR4/CD40/IL10/LYN/BTK/INPP5D/FCGR2B/IL7/TNFSF13B/TNFRSF13B/TNFRSF4/TYROBP/PTPRC/CTLA4	15
GO:0002483	antigen processing and presentation of endogenous peptide antigen	10/241	17/18866	1.72608e-15	3.75303e-14	2.2598e-14	B2M/HLA-A/HLA-B/HLA-C/HLA-E/HLA-F/HLA-G/TAP1/TAP2/TAPBP	10
GO:0019885	antigen processing and presentation of endogenous peptide antigen via MHC class I	10/241	17/18866	1.72608e-15	3.75303e-14	2.2598e-14	B2M/HLA-A/HLA-B/HLA-C/HLA-E/HLA-F/HLA-G/TAP1/TAP2/TAPBP	10
GO:0002698	negative regulation of immune effector process	19/241	124/18866	1.79084e-15	3.86239e-14	2.32565e-14	HLA-A/HLA-B/HLA-E/HLA-F/HLA-G/KIR2DL4/XCL1/TGFB1/A2M/IFNB1/DHX58/BST2/IL7R/HMOX1/IL10/FCGR2B/IL2RA/IL4R/PTPRC	19
GO:0046635	positive regulation of alpha-beta T cell activation	15/241	63/18866	1.80105e-15	3.86239e-14	2.32565e-14	HLA-A/HLA-E/IFNG/XCL1/IL12B/IL18/CCL19/CD86/EBI3/IL12RB1/IL4R/ZAP70/CD3E/PTPRC/CD28	15
GO:0002695	negative regulation of leukocyte activation	22/241	184/18866	2.16089e-15	4.60256e-14	2.77133e-14	CD74/HLA-F/HLA-G/XCL1/IFNB1/IDO1/IRF1/HMOX1/IL10/FGR/CD86/LYN/BTK/INPP5D/FCGR2B/IL2RA/IL4R/TNFRSF13B/TNFRSF14/TYROBP/PTPRC/CTLA4	22
GO:0046640	regulation of alpha-beta T cell proliferation	12/241	33/18866	4.01686e-15	8.49784e-14	5.11679e-14	HLA-A/HLA-E/XCL1/IRF1/IL12B/IL18/EBI3/TNFRSF14/ZAP70/CD3E/PTPRC/CD28	12
GO:0006968	cellular defense response	14/241	54/18866	4.35125e-15	9.14348e-14	5.50554e-14	HLA-G/KIR2DL4/KLRC3/CXCL9/CCR6/GNLY/CCR5/C5AR1/CX3CR1/TYROBP/NCR1/SH2D1A/PRF1/ITK	14
GO:0045089	positive regulation of innate immune response	23/241	213/18866	4.60615e-15	9.61457e-14	5.7892e-14	CD1D/FCER1G/HLA-E/HLA-F/HLA-G/KIR2DL4/PSMB8/CD209/MMP12/TLR4/IFNB1/CCL5/IL12B/TLR8/IRF7/PLSCR1/HCK/LYN/VAV1/IL18RAP/NCR3/SH2D1B/SH2D1A	23
GO:0072678	T cell migration	15/241	67/18866	4.8737e-15	1.01057e-13	6.08491e-14	ICAM1/CXCL10/CXCL11/CXCL13/XCL1/CCL5/CCR6/PIK3CG/CCL2/PIK3CD/CXCR3/TNFSF14/TNFRSF14/ITGAL/ZAP70	15
GO:0032635	interleukin-6 production	21/241	170/18866	4.93573e-15	1.0167e-13	6.12181e-14	CD74/FCER1G/HLA-B/IFNG/TLR4/NOD2/TLR2/IL1B/DDX58/TLR3/IFIH1/TLR7/TLR8/TLR1/IL18/HGF/ARRB1/IL10/IL16/IL18RAP/TYROBP	21
GO:0046634	regulation of alpha-beta T cell activation	17/241	97/18866	5.5586e-15	1.13751e-13	6.8493e-14	HLA-A/HLA-E/IFNG/XCL1/IRF1/IL12B/IL18/CCL19/CD86/EBI3/IL12RB1/IL4R/TNFRSF14/ZAP70/CD3E/PTPRC/CD28	17
GO:0033209	tumor necrosis factor-mediated signaling pathway	21/241	173/18866	7.05268e-15	1.43389e-13	8.63386e-14	LTA/PSMB8/STAT1/CD40/CD40LG/JAK2/CD70/TNFSF13B/TNFSF14/TNFSF8/TNFSF9/TNFRSF11A/TNFRSF13B/TNFRSF14/TNFRSF17/TNFRSF18/TNFRSF1B/TNFRSF4/TNFRSF8/TNFRSF9/FAS	21
GO:0018108	peptidyl-tyrosine phosphorylation	29/241	374/18866	7.3083e-15	1.47628e-13	8.88908e-14	CD4/CD74/ICAM1/IFNG/TGFB1/IL15/CD40/CCL5/IL12B/IL18/HGF/FGR/JAK2/HCK/LYN/BTK/IL7/OSM/CSF1R/FLT3/IL22RA2/TNFRSF14/TNFRSF18/ITGB2/LCK/ZAP70/CD3E/PTPRC/ITK	29
GO:0097696	receptor signaling pathway via STAT	21/241	174/18866	7.93096e-15	1.59179e-13	9.58459e-14	IFNG/IFNB1/STAT1/IL15/CD40/CCL5/IL12B/IL18/IL7R/CCL2/IL10/JAK2/LYN/OSM/CRLF3/CSF1R/FLT3/IL10RA/IL22RA2/TNFRSF18/PTPRC	21
GO:0051250	negative regulation of lymphocyte activation	20/241	154/18866	8.48743e-15	1.69262e-13	1.01917e-13	CD74/HLA-F/HLA-G/XCL1/IFNB1/IDO1/IRF1/IL10/FGR/CD86/LYN/BTK/INPP5D/FCGR2B/IL2RA/IL4R/TNFRSF13B/TNFRSF14/TYROBP/CTLA4	20
GO:0002715	regulation of natural killer cell mediated immunity	13/241	45/18866	8.86259e-15	1.75625e-13	1.05749e-13	HLA-A/HLA-B/HLA-E/HLA-F/HLA-G/KIR2DL4/IL12B/VAV1/IL18RAP/NCR1/NCR3/SH2D1B/SH2D1A	13
GO:0018212	peptidyl-tyrosine modification	29/241	377/18866	8.994e-15	1.77108e-13	1.06642e-13	CD4/CD74/ICAM1/IFNG/TGFB1/IL15/CD40/CCL5/IL12B/IL18/HGF/FGR/JAK2/HCK/LYN/BTK/IL7/OSM/CSF1R/FLT3/IL22RA2/TNFRSF14/TNFRSF18/ITGB2/LCK/ZAP70/CD3E/PTPRC/ITK	29
GO:0032735	positive regulation of interleukin-12 production	12/241	35/18866	9.23622e-15	1.80741e-13	1.08829e-13	HLA-G/IFNG/TLR4/TLR2/TLR3/IDO1/CD40/IL12B/CD40LG/CCL19/CCR7/IL16	12
GO:0030101	natural killer cell activation	16/241	85/18866	1.09733e-14	2.13399e-13	1.28494e-13	HLA-E/HLA-F/IFNB1/IL15/IL12B/IL18/FGR/PIK3CD/FLT3LG/IL21R/ITGB2/TYROBP/NCR1/NCR3/CD244/PTPRC	16
GO:0002886	regulation of myeloid leukocyte mediated immunity	14/241	58/18866	1.29982e-14	2.51218e-13	1.51265e-13	FCER1G/HLA-E/DDX58/HMOX1/FGR/LYN/BTK/RAC2/FCGR2B/C3/PTAFR/IL4R/ITGB2/TYROBP	14
GO:2000106	regulation of leukocyte apoptotic process	16/241	86/18866	1.33299e-14	2.56048e-13	1.54174e-13	CD74/FCER1G/NOD2/IDO1/CCL5/IRF7/IL7R/PDCD1/CCL19/CCR7/CCR5/IL10/LYN/BTK/PIK3CD/CD3G	16
GO:0002833	positive regulation of response to biotic stimulus	24/241	251/18866	1.77966e-14	3.39763e-13	2.04581e-13	CD1D/FCER1G/HLA-E/HLA-F/HLA-G/KIR2DL4/PSMB8/CD209/MMP12/TLR4/IFNB1/DHX58/CCL5/IL12B/TLR8/IRF7/PLSCR1/HCK/LYN/VAV1/IL18RAP/NCR3/SH2D1B/SH2D1A	24
GO:0001818	negative regulation of cytokine production	28/241	360/18866	2.03795e-14	3.86716e-13	2.32852e-13	HLA-F/IFNG/XCL1/TGFB1/TLR4/DDX58/IFNB1/IFIH1/IDO1/ISG15/DHX58/IL12B/TLR8/BST2/SLC11A1/HMOX1/HGF/ARRB1/CCR7/IL10/BTK/FCGR2B/CMKLR1/CX3CR1/PTGER4/TNFRSF4/TYROBP/PTPRC	28
GO:0050920	regulation of chemotaxis	23/241	229/18866	2.22634e-14	4.1992e-13	2.52846e-13	CD74/CXCL10/CXCL13/XCL1/TGFB1/CCL5/CCR6/CCL4/CCL19/CCR7/CCL2/CCL7/CCR1/CCR4/LYN/RAC2/C5AR1/CMKLR1/CSF1/IL16/TNFSF14/C3AR1/CSF1R	23
GO:0019724	B cell mediated immunity	23/241	230/18866	2.44612e-14	4.5861e-13	2.76142e-13	CD74/FCER1G/HLA-DQB1/HLA-E/HLA-G/LTA/XCL1/TGFB1/CD40/CCR6/TLR8/IRF7/CD40LG/IL10/BTK/CD19/INPP5D/FCGR2B/C3/CD70/IL4R/PTPRC/CD28	23
GO:0050866	negative regulation of cell activation	22/241	207/18866	2.5896e-14	4.82621e-13	2.906e-13	CD74/HLA-F/HLA-G/XCL1/IFNB1/IDO1/IRF1/HMOX1/IL10/FGR/CD86/LYN/BTK/INPP5D/FCGR2B/IL2RA/IL4R/TNFRSF13B/TNFRSF14/TYROBP/PTPRC/CTLA4	22
GO:0048872	homeostasis of number of cells	24/241	256/18866	2.76412e-14	5.12099e-13	3.08349e-13	B2M/CD74/FCER1G/STAT1/ISG15/IL7R/HMOX1/CCR7/CCR4/JAK2/LYN/PIK3CD/INPP5D/CSF1/FLT3LG/IL7/TNFSF13B/TNFSF14/FLT3/IL2RA/TNFRSF13B/TNFRSF17/LAT/FAS	24
GO:0043312	neutrophil degranulation	32/241	487/18866	2.81507e-14	5.1847e-13	3.12185e-13	B2M/CTSS/FCER1G/HLA-B/HLA-C/HSPA6/MMP9/TLR2/CYBB/CHIT1/LYZ/BST2/SLC11A1/RNASE3/CD14/FGR/OLR1/RNASE2/LILRB3/C3/C5AR1/FPR1/PLAUR/PTAFR/GMFG/C3AR1/TNFRSF1B/ITGAL/ITGB2/TYROBP/FCGR3B/PTPRC	32
GO:0007259	receptor signaling pathway via JAK-STAT	20/241	164/18866	2.89685e-14	5.30411e-13	3.19375e-13	IFNG/IFNB1/STAT1/IL15/CD40/CCL5/IL12B/IL18/CCL2/IL10/JAK2/LYN/OSM/CRLF3/CSF1R/FLT3/IL10RA/IL22RA2/TNFRSF18/PTPRC	20
GO:0046641	positive regulation of alpha-beta T cell proliferation	10/241	21/18866	2.99339e-14	5.44902e-13	3.28101e-13	HLA-A/HLA-E/XCL1/IL12B/IL18/EBI3/ZAP70/CD3E/PTPRC/CD28	10
GO:0045058	T cell selection	13/241	49/18866	3.04704e-14	5.51462e-13	3.32051e-13	CD1D/CD4/CD74/IL15/IL12B/CCR7/IL12RB1/ZAP70/CD3D/CD3E/CD3G/PTPRC/CD28	13
GO:0002283	neutrophil activation involved in immune response	32/241	490/18866	3.33665e-14	6.00406e-13	3.61521e-13	B2M/CTSS/FCER1G/HLA-B/HLA-C/HSPA6/MMP9/TLR2/CYBB/CHIT1/LYZ/BST2/SLC11A1/RNASE3/CD14/FGR/OLR1/RNASE2/LILRB3/C3/C5AR1/FPR1/PLAUR/PTAFR/GMFG/C3AR1/TNFRSF1B/ITGAL/ITGB2/TYROBP/FCGR3B/PTPRC	32
GO:0045582	positive regulation of T cell differentiation	16/241	92/18866	4.06267e-14	7.26869e-13	4.37669e-13	CD74/HLA-G/IFNG/IL1B/IL12B/IL18/IL7R/CCL19/CD86/IL7/TNFSF9/IL12RB1/IL2RA/IL4R/ZAP70/PTPRC	16
GO:0002286	T cell activation involved in immune response	17/241	109/18866	4.19199e-14	7.45746e-13	4.49035e-13	CD1C/CD74/FCER1G/HLA-DMB/ICAM1/IFNG/IFNB1/IL12B/SLC11A1/IL18/CCL19/CD86/FCGR2B/IL12RB1/IL4R/PTGER4/ITGAL	17
GO:0030099	myeloid cell differentiation	30/241	431/18866	4.27535e-14	7.56278e-13	4.55376e-13	B2M/CD4/CD74/FCER1G/IFNG/TGFB1/MMP9/TLR4/TLR2/TLR3/STAT1/IL15/ISG15/IL12B/IRF7/CCL19/CCR7/CCR1/PPARG/JAK2/LYN/PIK3CD/INPP5D/LILRB3/PRKCB/CSF1/CSF1R/CSF3R/TNFRSF11A/TYROBP	30
GO:0150076	neuroinflammatory response	15/241	77/18866	4.44098e-14	7.81164e-13	4.70361e-13	IFNG/IFNGR1/MMP9/TLR2/IL1B/TLR3/TLR7/TLR8/IL18/JAK2/C5AR1/TNFRSF1B/ITGB2/TYROBP/PTPRC	15
GO:1904894	positive regulation of receptor signaling pathway via STAT	16/241	93/18866	4.8517e-14	8.48641e-13	5.1099e-13	IFNG/IL15/CD40/CCL5/IL12B/IL18/IL7R/IL10/JAK2/LYN/OSM/CRLF3/CSF1R/FLT3/IL10RA/TNFRSF18	16
GO:0002704	negative regulation of leukocyte mediated immunity	13/241	52/18866	7.12302e-14	1.23216e-12	7.41921e-13	HLA-A/HLA-B/HLA-E/HLA-F/HLA-G/KIR2DL4/XCL1/IFNB1/BST2/IL7R/HMOX1/FCGR2B/PTPRC	13
GO:1903557	positive regulation of tumor necrosis factor superfamily cytokine production	13/241	52/18866	7.12302e-14	1.23216e-12	7.41921e-13	FCER1G/HLA-E/IFNG/TLR4/NOD2/TLR2/TLR3/IL12B/CD14/CCL19/JAK2/PTAFR/PTPRC	13
GO:1904892	regulation of receptor signaling pathway via STAT	19/241	151/18866	7.3154e-14	1.25849e-12	7.57772e-13	IFNG/IFNB1/IL15/CD40/CCL5/IL12B/IL18/IL7R/IL10/JAK2/LYN/OSM/CRLF3/CSF1R/FLT3/IL10RA/IL22RA2/TNFRSF18/PTPRC	19
GO:0042269	regulation of natural killer cell mediated cytotoxicity	12/241	41/18866	8.17111e-14	1.39802e-12	8.41786e-13	HLA-A/HLA-B/HLA-E/HLA-F/HLA-G/KIR2DL4/IL12B/VAV1/IL18RAP/NCR1/NCR3/SH2D1A	12
GO:0006909	phagocytosis	28/241	382/18866	8.95232e-14	1.52335e-12	9.17254e-13	FCER1G/IFNG/TLR4/TLR2/IL1B/IL15/MSR1/SLC11A1/MARCO/CD14/CCL2/PPARG/FGR/HCK/LYN/VAV1/RAC2/FCGR2B/C3/IL15RA/IL2RB/IL2RG/ITGAL/ITGB2/TYROBP/CD247/CD3G/PTPRC	28
GO:0050764	regulation of phagocytosis	16/241	97/18866	9.65722e-14	1.63442e-12	9.8413e-13	FCER1G/IFNG/TLR2/IL1B/IL15/SLC11A1/CCL2/PPARG/FGR/HCK/FCGR2B/C3/IL15RA/IL2RB/IL2RG/PTPRC	16
GO:0019722	calcium-mediated signaling	22/241	222/18866	1.1055e-13	1.86092e-12	1.12051e-12	CD4/CCR6/CCL4/VCAM1/CCR7/CCR8/CCR5/CCR1/CXCR6/CCR4/BTK/NFATC1/CCRL2/CMKLR1/CX3CR1/CXCR3/CXCR5/XCR1/ZAP70/LAT/CD3E/PTPRC	22
GO:0002369	T cell cytokine production	12/241	43/18866	1.55142e-13	2.59758e-12	1.56408e-12	B2M/HLA-A/HLA-F/XCL1/IL1B/IFNB1/IL12B/SLC11A1/IL18/RSAD2/IL18RAP/TNFRSF1B	12
GO:0032675	regulation of interleukin-6 production	19/241	159/18866	1.8964e-13	3.1583e-12	1.9017e-12	CD74/FCER1G/HLA-B/IFNG/TLR4/NOD2/TLR2/IL1B/DDX58/TLR3/IFIH1/TLR7/TLR8/TLR1/HGF/ARRB1/IL10/IL16/TYROBP	19
GO:0070664	negative regulation of leukocyte proliferation	15/241	86/18866	2.4769e-13	4.10326e-12	2.47069e-12	HLA-G/XCL1/CCL8/IDO1/IL10/CD86/LYN/BTK/INPP5D/FCGR2B/IL2RA/TNFRSF13B/TNFRSF14/TYROBP/CTLA4	15
GO:0046425	regulation of receptor signaling pathway via JAK-STAT	18/241	142/18866	2.97634e-13	4.90469e-12	2.95325e-12	IFNG/IFNB1/IL15/CD40/CCL5/IL12B/IL18/IL10/JAK2/LYN/OSM/CRLF3/CSF1R/FLT3/IL10RA/IL22RA2/TNFRSF18/PTPRC	18
GO:0007249	I-kappaB kinase/NF-kappaB signaling	24/241	286/18866	3.18258e-13	5.2171e-12	3.14136e-12	CD4/CD74/S100B/TLR4/NOD2/TLR2/IL1B/TLR3/STAT1/TNFSF10/CD40/TLR7/TLR8/BST2/CD14/TRIM22/HMOX1/FASLG/CCL19/CCR7/BTK/PRKCB/CX3CR1/SECTM1	24
GO:0032755	positive regulation of interleukin-6 production	15/241	88/18866	3.52724e-13	5.75197e-12	3.46342e-12	CD74/FCER1G/IFNG/TLR4/NOD2/TLR2/IL1B/DDX58/TLR3/IFIH1/TLR7/TLR8/TLR1/IL16/TYROBP	15
GO:0002507	tolerance induction	10/241	26/18866	4.26256e-13	6.89672e-12	4.15271e-12	HLA-B/HLA-E/HLA-G/IDO1/PDCD1/CCR4/LYN/IL2RA/CD3E/ICOS	10
GO:0050730	regulation of peptidyl-tyrosine phosphorylation	23/241	263/18866	4.27328e-13	6.89672e-12	4.15271e-12	CD4/CD74/ICAM1/IFNG/TGFB1/IL15/CD40/CCL5/IL12B/IL18/HGF/JAK2/LYN/IL7/OSM/CSF1R/FLT3/IL22RA2/TNFRSF14/TNFRSF18/ITGB2/CD3E/PTPRC	23
GO:0046427	positive regulation of receptor signaling pathway via JAK-STAT	15/241	90/18866	4.97685e-13	7.99103e-12	4.81162e-12	IFNG/IL15/CD40/CCL5/IL12B/IL18/IL10/JAK2/LYN/OSM/CRLF3/CSF1R/FLT3/IL10RA/TNFRSF18	15
GO:0050731	positive regulation of peptidyl-tyrosine phosphorylation	20/241	195/18866	7.94946e-13	1.26989e-11	7.64634e-12	CD4/CD74/ICAM1/IFNG/TGFB1/IL15/CD40/CCL5/IL12B/IL18/HGF/JAK2/LYN/OSM/CSF1R/FLT3/TNFRSF14/TNFRSF18/CD3E/PTPRC	20
GO:0032677	regulation of interleukin-8 production	15/241	93/18866	8.20612e-13	1.30423e-11	7.85314e-12	CD74/TLR4/NOD2/TLR2/IL1B/DDX58/TLR3/TLR7/TLR8/TLR1/CD14/ARRB1/IL10/CD244/PTPRC	15
GO:0002673	regulation of acute inflammatory response	12/241	49/18866	8.7219e-13	1.37921e-11	8.30459e-12	FCER1G/HLA-E/IL1B/PIK3CG/CCR7/PPARG/BTK/FCGR2B/C3/OSM/OSMR/TNFRSF11A	12
GO:0032613	interleukin-10 production	13/241	63/18866	1.03714e-12	1.6318e-11	9.82555e-12	FCER1G/XCL1/TLR4/NOD2/TLR2/IDO1/ISG15/IL12B/CD40LG/HGF/FCGR2B/TYROBP/CD28	13
GO:0019932	second-messenger-mediated signaling	29/241	456/18866	1.13296e-12	1.76763e-11	1.06434e-11	CD4/CXCL10/CXCL9/CXCL11/CCR6/CCL4/VCAM1/CCR7/CCR8/CCR5/CCR1/CXCR6/CCR4/BTK/NFATC1/CCRL2/CMKLR1/CX3CR1/CXCR3/CXCR5/FPR1/XCR1/ADRB2/PTGER2/PTGER4/ZAP70/LAT/CD3E/PTPRC	29
GO:0032760	positive regulation of tumor necrosis factor production	12/241	50/18866	1.13476e-12	1.76763e-11	1.06434e-11	FCER1G/HLA-E/TLR4/NOD2/TLR2/TLR3/IL12B/CD14/CCL19/JAK2/PTAFR/PTPRC	12
GO:0001911	negative regulation of leukocyte mediated cytotoxicity	9/241	20/18866	1.15943e-12	1.79712e-11	1.08209e-11	HLA-A/HLA-B/HLA-E/HLA-F/HLA-G/KIR2DL4/IL7R/FCGR2B/PTPRC	9
GO:0050672	negative regulation of lymphocyte proliferation	14/241	79/18866	1.25764e-12	1.93975e-11	1.16798e-11	HLA-G/XCL1/IDO1/IL10/CD86/LYN/BTK/INPP5D/FCGR2B/IL2RA/TNFRSF13B/TNFRSF14/TYROBP/CTLA4	14
GO:0002437	inflammatory response to antigenic stimulus	13/241	64/18866	1.2869e-12	1.97514e-11	1.18929e-11	FCER1G/HLA-E/ICAM1/LTA/IL12B/CCR7/IL10/BTK/FCGR2B/C3/CYSLTR1/IL2RA/CD28	13
GO:0032945	negative regulation of mononuclear cell proliferation	14/241	80/18866	1.50729e-12	2.30211e-11	1.38616e-11	HLA-G/XCL1/IDO1/IL10/CD86/LYN/BTK/INPP5D/FCGR2B/IL2RA/TNFRSF13B/TNFRSF14/TYROBP/CTLA4	14
GO:0002717	positive regulation of natural killer cell mediated immunity	10/241	29/18866	1.5543e-12	2.36239e-11	1.42246e-11	HLA-E/HLA-F/HLA-G/KIR2DL4/IL12B/VAV1/IL18RAP/NCR3/SH2D1B/SH2D1A	10
GO:0016064	immunoglobulin mediated immune response	21/241	227/18866	1.57335e-12	2.37979e-11	1.43294e-11	CD74/FCER1G/HLA-DQB1/HLA-E/LTA/XCL1/TGFB1/CD40/CCR6/TLR8/IRF7/CD40LG/IL10/BTK/CD19/INPP5D/FCGR2B/C3/IL4R/PTPRC/CD28	21
GO:0032728	positive regulation of interferon-beta production	10/241	30/18866	2.30551e-12	3.47045e-11	2.08966e-11	TLR4/TLR2/DDX58/TLR3/IFIH1/IRF1/TLR7/DHX58/TLR8/IRF7	10
GO:0032637	interleukin-8 production	15/241	101/18866	2.85525e-12	4.27741e-11	2.57555e-11	CD74/TLR4/NOD2/TLR2/IL1B/DDX58/TLR3/TLR7/TLR8/TLR1/CD14/ARRB1/IL10/CD244/PTPRC	15
GO:0050766	positive regulation of phagocytosis	13/241	68/18866	2.93727e-12	4.37933e-11	2.63692e-11	FCER1G/IFNG/IL1B/IL15/SLC11A1/CCL2/PPARG/FCGR2B/C3/IL15RA/IL2RB/IL2RG/PTPRC	13
GO:0032757	positive regulation of interleukin-8 production	12/241	54/18866	3.06492e-12	4.54799e-11	2.73848e-11	CD74/TLR4/NOD2/TLR2/IL1B/DDX58/TLR3/TLR7/TLR8/TLR1/CD14/CD244	12
GO:0002675	positive regulation of acute inflammatory response	10/241	31/18866	3.3655e-12	4.97046e-11	2.99286e-11	FCER1G/HLA-E/IL1B/PIK3CG/CCR7/BTK/C3/OSM/OSMR/TNFRSF11A	10
GO:0002707	negative regulation of lymphocyte mediated immunity	11/241	42/18866	3.55282e-12	5.22248e-11	3.1446e-11	HLA-A/HLA-B/HLA-E/HLA-F/HLA-G/KIR2DL4/XCL1/IFNB1/IL7R/FCGR2B/PTPRC	11
GO:0002712	regulation of B cell mediated immunity	12/241	56/18866	4.87825e-12	7.1041e-11	4.27758e-11	FCER1G/HLA-E/LTA/XCL1/TGFB1/CD40/IL10/BTK/FCGR2B/C3/PTPRC/CD28	12
GO:0002889	regulation of immunoglobulin mediated immune response	12/241	56/18866	4.87825e-12	7.1041e-11	4.27758e-11	FCER1G/HLA-E/LTA/XCL1/TGFB1/CD40/IL10/BTK/FCGR2B/C3/PTPRC/CD28	12
GO:0042088	T-helper 1 type immune response	11/241	44/18866	6.22406e-12	9.022e-11	5.4324e-11	XCL1/TLR4/IL1B/IL12B/SLC11A1/IL18/CCL19/EBI3/IL12RB1/IL18RAP/IL4R	11
GO:0002861	regulation of inflammatory response to antigenic stimulus	10/241	33/18866	6.86824e-12	9.90988e-11	5.96702e-11	FCER1G/HLA-E/LTA/IL12B/CCR7/IL10/BTK/FCGR2B/C3/CD28	10
GO:0019079	viral genome replication	16/241	127/18866	7.08469e-12	1.01753e-10	6.12684e-11	CD209/CCL8/MX1/IFNB1/OASL/ISG20/ISG15/CCL5/BST2/PLSCR1/RSAD2/OAS1/CCL2/CXCR6/IFITM1/CD28	16
GO:0002830	positive regulation of type 2 immune response	8/241	16/18866	7.44004e-12	1.06369e-10	6.40477e-11	CD74/XCL1/NOD2/IDO1/IL18/RSAD2/CD86/IL4R	8
GO:0050864	regulation of B cell activation	19/241	195/18866	7.55763e-12	1.07559e-10	6.47642e-11	CD74/TGFB1/TLR4/NOD2/CD40/IL10/LYN/BTK/CD19/INPP5D/FCGR2B/IL7/TNFSF13B/TNFRSF13B/TNFRSF4/TYROBP/PTPRC/CD28/CTLA4	19
GO:0031342	negative regulation of cell killing	9/241	24/18866	8.63286e-12	1.22305e-10	7.36435e-11	HLA-A/HLA-B/HLA-E/HLA-F/HLA-G/KIR2DL4/IL7R/FCGR2B/PTPRC	9
GO:0002888	positive regulation of myeloid leukocyte mediated immunity	10/241	34/18866	9.62175e-12	1.35701e-10	8.17096e-11	FCER1G/HLA-E/DDX58/FGR/BTK/C3/PTAFR/IL4R/ITGB2/TYROBP	10
GO:0043491	protein kinase B signaling	22/241	278/18866	1.03732e-11	1.45644e-10	8.76964e-11	HLA-G/TGFB1/IL1B/CD40/CCL5/IL18/HGF/PIK3CG/CCL19/CCR7/CCL2/CD86/VAV1/RAC2/CD19/PIK3R5/PIK3CD/CX3CR1/OSM/LCK/CD28/ICOS	22
GO:0002526	acute inflammatory response	15/241	111/18866	1.16517e-11	1.61908e-10	9.74892e-11	FCER1G/HLA-E/ICAM1/HAMP/IL1B/PLSCR1/PIK3CG/CCR7/PPARG/BTK/FCGR2B/C3/OSM/OSMR/TNFRSF11A	15
GO:0032653	regulation of interleukin-10 production	12/241	60/18866	1.16867e-11	1.61908e-10	9.74892e-11	FCER1G/XCL1/TLR4/NOD2/TLR2/IDO1/IL12B/CD40LG/HGF/FCGR2B/TYROBP/CD28	12
GO:0061900	glial cell activation	12/241	60/18866	1.16867e-11	1.61908e-10	9.74892e-11	IFNG/IFNGR1/TLR2/IL1B/TLR3/TLR7/TLR8/JAK2/C5AR1/ITGB2/TYROBP/PTPRC	12
GO:0002221	pattern recognition receptor signaling pathway	19/241	201/18866	1.29169e-11	1.78163e-10	1.07277e-10	CTSS/TLR4/NOD2/TLR2/DDX58/TLR3/IFIH1/IRF1/CD40/TLR7/DHX58/TLR8/TLR1/IRF7/CD14/RSAD2/LYN/BTK/ITGB2	19
GO:0032647	regulation of interferon-alpha production	9/241	25/18866	1.33396e-11	1.83186e-10	1.10301e-10	TLR4/DDX58/TLR3/IFIH1/STAT1/TLR7/TLR8/IRF7/IL10	9
GO:0019058	viral life cycle	24/241	341/18866	1.37842e-11	1.88465e-10	1.1348e-10	CD4/CD74/ICAM1/CD209/CCL8/MX1/IFNB1/OASL/ISG20/ISG15/CCL5/BST2/TRIM22/PLSCR1/RSAD2/OAS1/CCL2/CCR5/CXCR6/CD86/IFITM1/TNFRSF14/TNFRSF4/CD28	24
GO:0030889	negative regulation of B cell proliferation	8/241	17/18866	1.38992e-11	1.8921e-10	1.13929e-10	IL10/LYN/BTK/INPP5D/FCGR2B/TNFRSF13B/TYROBP/CTLA4	8
GO:0045071	negative regulation of viral genome replication	12/241	61/18866	1.43858e-11	1.94147e-10	1.16901e-10	CCL8/MX1/IFNB1/OASL/ISG20/ISG15/CCL5/BST2/PLSCR1/RSAD2/OAS1/IFITM1	12
GO:0045576	mast cell activation	12/241	61/18866	1.43858e-11	1.94147e-10	1.16901e-10	FCER1G/HMOX1/PLSCR1/PIK3CG/FGR/LYN/BTK/RAC2/PIK3CD/IL4R/LCP2/LAT	12
GO:0035747	natural killer cell chemotaxis	7/241	11/18866	1.60772e-11	2.16042e-10	1.30085e-10	XCL1/CCL5/CCL4/PIK3CG/CCL2/CCL7/PIK3CD	7
GO:0071347	cellular response to interleukin-1	18/241	183/18866	2.33675e-11	3.12666e-10	1.88265e-10	ICAM1/PSMB8/XCL1/CCL13/CCL8/NOD2/IL1B/CD40/CCL5/CCL4/GBP2/CCL19/CCL18/CCL17/CCL22/CCL2/CCL7/CCL23	18
GO:0042590	antigen processing and presentation of exogenous peptide antigen via MHC class I	13/241	80/18866	2.5771e-11	3.43358e-10	2.06745e-10	B2M/FCER1G/HLA-A/HLA-B/HLA-C/HLA-E/HLA-F/HLA-G/PSMB8/TAP1/TAP2/TAPBP/CYBB	13
GO:0001774	microglial cell activation	11/241	50/18866	2.83389e-11	3.74384e-10	2.25427e-10	IFNG/IFNGR1/TLR2/TLR3/TLR7/TLR8/JAK2/C5AR1/ITGB2/TYROBP/PTPRC	11
GO:0002269	leukocyte activation involved in inflammatory response	11/241	50/18866	2.83389e-11	3.74384e-10	2.25427e-10	IFNG/IFNGR1/TLR2/TLR3/TLR7/TLR8/JAK2/C5AR1/ITGB2/TYROBP/PTPRC	11
GO:0032607	interferon-alpha production	9/241	27/18866	2.99295e-11	3.93736e-10	2.3708e-10	TLR4/DDX58/TLR3/IFIH1/STAT1/TLR7/TLR8/IRF7/IL10	9
GO:0070555	response to interleukin-1	19/241	211/18866	3.02964e-11	3.96896e-10	2.38982e-10	ICAM1/PSMB8/XCL1/CCL13/CCL8/NOD2/IL1B/CD40/CCL5/CCL4/GBP2/CCL19/CCL18/CCL17/CCL22/CCL2/CCL7/CCL23/TNFRSF11A	19
GO:0043123	positive regulation of I-kappaB kinase/NF-kappaB signaling	18/241	188/18866	3.67371e-11	4.79265e-10	2.88579e-10	CD4/CD74/S100B/TLR4/NOD2/IL1B/TLR3/TNFSF10/CD40/BST2/TRIM22/HMOX1/FASLG/CCL19/CCR7/PRKCB/CX3CR1/SECTM1	18
GO:0002863	positive regulation of inflammatory response to antigenic stimulus	7/241	12/18866	3.81666e-11	4.95848e-10	2.98564e-10	FCER1G/HLA-E/LTA/CCR7/BTK/C3/CD28	7
GO:0010818	T cell chemotaxis	9/241	28/18866	4.36188e-11	5.64341e-10	3.39805e-10	CXCL10/CXCL11/CXCL13/XCL1/CCL5/PIK3CG/PIK3CD/CXCR3/TNFSF14	9
GO:0042092	type 2 immune response	10/241	39/18866	4.41115e-11	5.68367e-10	3.4223e-10	CD74/XCL1/NOD2/IFNB1/IDO1/IL18/RSAD2/IL10/CD86/IL4R	10
GO:0071622	regulation of granulocyte chemotaxis	11/241	52/18866	4.48082e-11	5.74978e-10	3.4621e-10	CD74/XCL1/CCL5/CCL19/CCR7/RAC2/C5AR1/CMKLR1/CSF1/C3AR1/CSF1R	11
GO:0050792	regulation of viral process	19/241	217/18866	4.93924e-11	6.31215e-10	3.80072e-10	CD4/CD74/CCL8/MX1/IFNB1/OASL/ISG20/STAT1/ISG15/CCL5/BST2/CCL4/TRIM22/PLSCR1/RSAD2/OAS1/IFITM1/CSF1R/CD28	19
GO:0002714	positive regulation of B cell mediated immunity	10/241	40/18866	5.81613e-11	7.37259e-10	4.43924e-10	FCER1G/HLA-E/LTA/XCL1/TGFB1/CD40/BTK/C3/PTPRC/CD28	10
GO:0002891	positive regulation of immunoglobulin mediated immune response	10/241	40/18866	5.81613e-11	7.37259e-10	4.43924e-10	FCER1G/HLA-E/LTA/XCL1/TGFB1/CD40/BTK/C3/PTPRC/CD28	10
GO:0048525	negative regulation of viral process	14/241	104/18866	6.05951e-11	7.65013e-10	4.60636e-10	CCL8/MX1/IFNB1/OASL/ISG20/STAT1/ISG15/CCL5/BST2/CCL4/PLSCR1/RSAD2/OAS1/IFITM1	14
GO:0042509	regulation of tyrosine phosphorylation of STAT protein	13/241	86/18866	6.6517e-11	8.36404e-10	5.03622e-10	IFNG/IL15/CD40/CCL5/IL12B/IL18/JAK2/LYN/OSM/CSF1R/FLT3/IL22RA2/TNFRSF18	13
GO:0002577	regulation of antigen processing and presentation	8/241	20/18866	6.96781e-11	8.69172e-10	5.23353e-10	CD74/HLA-DOA/HLA-DOB/NOD2/SLC11A1/CCL19/CCR7/FCGR2B	8
GO:0032727	positive regulation of interferon-alpha production	8/241	20/18866	6.96781e-11	8.69172e-10	5.23353e-10	TLR4/DDX58/TLR3/IFIH1/STAT1/TLR7/TLR8/IRF7	8
GO:0014068	positive regulation of phosphatidylinositol 3-kinase signaling	13/241	88/18866	8.971e-11	1.11461e-09	6.71139e-10	CCL5/IL18/HGF/PIK3CG/FGR/JAK2/LYN/PIK3R5/PIK3CD/OSM/FLT3/HCST/CD28	13
GO:0042531	positive regulation of tyrosine phosphorylation of STAT protein	12/241	71/18866	9.44635e-11	1.16903e-09	7.03907e-10	IFNG/IL15/CD40/CCL5/IL12B/IL18/JAK2/LYN/OSM/CSF1R/FLT3/TNFRSF18	12
GO:0007260	tyrosine phosphorylation of STAT protein	13/241	89/18866	1.03876e-10	1.28046e-09	7.71002e-10	IFNG/IL15/CD40/CCL5/IL12B/IL18/JAK2/LYN/OSM/CSF1R/FLT3/IL22RA2/TNFRSF18	13
GO:0002828	regulation of type 2 immune response	9/241	31/18866	1.23139e-10	1.51195e-09	9.10389e-10	CD74/XCL1/NOD2/IFNB1/IDO1/IL18/RSAD2/CD86/IL4R	9
GO:0042742	defense response to bacterium	23/241	348/18866	1.32023e-10	1.6147e-09	9.72257e-10	CD4/FCER1G/HLA-A/HLA-E/LTA/HAMP/CXCL13/TLR4/NOD2/TLR2/TLR3/ISG15/LYZ/IL12B/GNLY/SLC11A1/RNASE3/GBP2/IL10/FGR/C5AR1/TNFSF8/TNFRSF14	23
GO:0070227	lymphocyte apoptotic process	12/241	73/18866	1.32635e-10	1.61587e-09	9.72963e-10	CD74/IDO1/CCL5/IL7R/PDCD1/FASLG/IL10/LYN/BTK/IL2RA/FAS/CD3G	12
GO:0051897	positive regulation of protein kinase B signaling	17/241	178/18866	1.35978e-10	1.65019e-09	9.93624e-10	TGFB1/IL18/HGF/PIK3CG/CCL19/CCR7/CD86/VAV1/RAC2/CD19/PIK3R5/PIK3CD/CX3CR1/OSM/LCK/CD28/ICOS	17
GO:0043903	regulation of biological process involved in symbiotic interaction	19/241	231/18866	1.45489e-10	1.75879e-09	1.05902e-09	CD4/CD74/CCL8/MX1/IFNB1/OASL/ISG20/STAT1/ISG15/CCL5/BST2/CCL4/TRIM22/PLSCR1/RSAD2/OAS1/IFITM1/CSF1R/CD28	19
GO:0032481	positive regulation of type I interferon production	12/241	74/18866	1.56534e-10	1.88503e-09	1.13503e-09	TLR4/TLR2/DDX58/TLR3/IFIH1/STAT1/IRF1/TLR7/DHX58/TLR8/IRF7/CD14	12
GO:0002724	regulation of T cell cytokine production	9/241	32/18866	1.69429e-10	2.0325e-09	1.22383e-09	B2M/HLA-A/HLA-F/XCL1/IL1B/IFNB1/IL18/RSAD2/TNFRSF1B	9
GO:0045061	thymic T cell selection	8/241	22/18866	1.73016e-10	2.06761e-09	1.24496e-09	CD74/CCR7/ZAP70/CD3D/CD3E/CD3G/PTPRC/CD28	8
GO:1903900	regulation of viral life cycle	16/241	157/18866	1.82488e-10	2.17251e-09	1.30813e-09	CD4/CD74/CCL8/MX1/IFNB1/OASL/ISG20/ISG15/CCL5/BST2/TRIM22/PLSCR1/RSAD2/OAS1/IFITM1/CD28	16
GO:0002479	antigen processing and presentation of exogenous peptide antigen via MHC class I, TAP-dependent	12/241	75/18866	1.84263e-10	2.18533e-09	1.31585e-09	B2M/HLA-A/HLA-B/HLA-C/HLA-E/HLA-F/HLA-G/PSMB8/TAP1/TAP2/TAPBP/CYBB	12
GO:1903555	regulation of tumor necrosis factor superfamily cytokine production	14/241	113/18866	1.88779e-10	2.22951e-09	1.34245e-09	FCER1G/HLA-E/IFNG/TLR4/NOD2/TLR2/TLR3/IL12B/CD14/CCL19/IL10/JAK2/PTAFR/PTPRC	14
GO:0051090	regulation of DNA-binding transcription factor activity	26/241	455/18866	1.89412e-10	2.22951e-09	1.34245e-09	ICAM1/XCL1/TLR4/NOD2/TLR2/IL1B/DDX58/TLR3/CD40/IL18/CD40LG/TRIM22/HMOX1/ARRB1/IL10/PPARG/JAK2/HCK/BTK/PRKCB/CMKLR1/CX3CR1/IL18RAP/TNFRSF11A/TNFRSF4/ITGB2	26
GO:0031663	lipopolysaccharide-mediated signaling pathway	11/241	59/18866	1.91919e-10	2.25056e-09	1.35512e-09	TGFB1/TLR4/TLR2/IL1B/CCL5/IL18/CD14/CCL2/HCK/LYN/PTAFR	11
GO:0033077	T cell differentiation in thymus	12/241	76/18866	2.16362e-10	2.52773e-09	1.52202e-09	B2M/CD74/IL1B/CCR6/IL7R/CCR7/ZAP70/CD3D/CD3E/CD3G/PTPRC/CD28	12
GO:0051092	positive regulation of NF-kappaB transcription factor activity	16/241	159/18866	2.2072e-10	2.56904e-09	1.54689e-09	ICAM1/TLR4/NOD2/TLR2/IL1B/TLR3/CD40/IL18/CD40LG/TRIM22/BTK/PRKCB/CX3CR1/IL18RAP/TNFRSF11A/ITGB2	16
GO:0006816	calcium ion transport	25/241	426/18866	2.48343e-10	2.87986e-09	1.73404e-09	CD4/ICAM1/CXCL10/CXCL9/CXCL11/XCL1/CCL8/CCL5/CCL4/PIK3CG/FASLG/CCL19/CCR7/CCL2/CCR5/CCR1/VDR/LYN/CD19/PRKCB/CYSLTR1/XCR1/IL16/LCK/PTPRC	25
GO:0051091	positive regulation of DNA-binding transcription factor activity	20/241	270/18866	3.04908e-10	3.52276e-09	2.12115e-09	ICAM1/TLR4/NOD2/TLR2/IL1B/DDX58/TLR3/CD40/IL18/CD40LG/TRIM22/IL10/PPARG/JAK2/BTK/PRKCB/CX3CR1/IL18RAP/TNFRSF11A/ITGB2	20
GO:0043300	regulation of leukocyte degranulation	10/241	47/18866	3.28539e-10	3.76797e-09	2.2688e-09	FCER1G/HLA-F/HMOX1/FGR/LYN/RAC2/FCGR2B/PTAFR/IL4R/ITGB2	10
GO:0043303	mast cell degranulation	10/241	47/18866	3.28539e-10	3.76797e-09	2.2688e-09	FCER1G/HMOX1/PIK3CG/FGR/LYN/BTK/RAC2/PIK3CD/IL4R/LAT	10
GO:0071706	tumor necrosis factor superfamily cytokine production	14/241	119/18866	3.80376e-10	4.34656e-09	2.61719e-09	FCER1G/HLA-E/IFNG/TLR4/NOD2/TLR2/TLR3/IL12B/CD14/CCL19/IL10/JAK2/PTAFR/PTPRC	14
GO:1901224	positive regulation of NIK/NF-kappaB signaling	12/241	80/18866	4.01684e-10	4.57336e-09	2.75375e-09	TLR4/NOD2/TLR2/IL1B/TLR3/TLR7/IL12B/IL18/CD14/CCL19/CD86/TNFSF14	12
GO:0002474	antigen processing and presentation of peptide antigen via MHC class I	13/241	99/18866	4.08277e-10	4.60541e-09	2.77304e-09	B2M/FCER1G/HLA-A/HLA-B/HLA-C/HLA-E/HLA-F/HLA-G/PSMB8/TAP1/TAP2/TAPBP/CYBB	13
GO:0019886	antigen processing and presentation of exogenous peptide antigen via MHC class II	13/241	99/18866	4.08277e-10	4.60541e-09	2.77304e-09	CD74/CTSS/FCER1G/HLA-DMA/HLA-DMB/HLA-DOA/HLA-DOB/HLA-DPA1/HLA-DPB1/HLA-DQA1/HLA-DQB1/HLA-DRA/FCGR2B	13
GO:0002279	mast cell activation involved in immune response	10/241	48/18866	4.10383e-10	4.60541e-09	2.77304e-09	FCER1G/HMOX1/PIK3CG/FGR/LYN/BTK/RAC2/PIK3CD/IL4R/LAT	10
GO:0032648	regulation of interferon-beta production	10/241	48/18866	4.10383e-10	4.60541e-09	2.77304e-09	TLR4/TLR2/DDX58/TLR3/IFIH1/IRF1/TLR7/DHX58/TLR8/IRF7	10
GO:0045069	regulation of viral genome replication	13/241	100/18866	4.6402e-10	5.18873e-09	3.12428e-09	CCL8/MX1/IFNB1/OASL/ISG20/ISG15/CCL5/BST2/PLSCR1/RSAD2/OAS1/IFITM1/CD28	13
GO:0002448	mast cell mediated immunity	10/241	49/18866	5.09877e-10	5.66108e-09	3.4087e-09	FCER1G/HMOX1/PIK3CG/FGR/LYN/BTK/RAC2/PIK3CD/IL4R/LAT	10
GO:2000107	negative regulation of leukocyte apoptotic process	10/241	49/18866	5.09877e-10	5.66108e-09	3.4087e-09	CD74/FCER1G/NOD2/IDO1/CCL5/IRF7/IL7R/CCL19/CCR7/CCR5	10
GO:0051770	positive regulation of nitric-oxide synthase biosynthetic process	7/241	16/18866	5.2776e-10	5.83892e-09	3.51578e-09	IFNG/TLR4/NOD2/TLR2/STAT1/CCL2/JAK2	7
GO:0002755	MyD88-dependent toll-like receptor signaling pathway	9/241	36/18866	5.43943e-10	5.99678e-09	3.61083e-09	TLR4/TLR2/IRF1/TLR7/TLR8/TLR1/IRF7/CD14/BTK	9
GO:0002761	regulation of myeloid leukocyte differentiation	14/241	123/18866	5.9331e-10	6.51809e-09	3.92472e-09	CD4/CD74/IFNG/TGFB1/TLR4/TLR3/IL12B/IRF7/CCR1/LYN/INPP5D/LILRB3/CSF1/TYROBP	14
GO:0032608	interferon-beta production	10/241	50/18866	6.30262e-10	6.89983e-09	4.15458e-09	TLR4/TLR2/DDX58/TLR3/IFIH1/IRF1/TLR7/DHX58/TLR8/IRF7	10
GO:0043122	regulation of I-kappaB kinase/NF-kappaB signaling	19/241	252/18866	6.39749e-10	6.97929e-09	4.20242e-09	CD4/CD74/S100B/TLR4/NOD2/IL1B/TLR3/STAT1/TNFSF10/CD40/BST2/TRIM22/HMOX1/FASLG/CCL19/CCR7/PRKCB/CX3CR1/SECTM1	19
GO:0002495	antigen processing and presentation of peptide antigen via MHC class II	13/241	103/18866	6.75278e-10	7.34131e-09	4.42041e-09	CD74/CTSS/FCER1G/HLA-DMA/HLA-DMB/HLA-DOA/HLA-DOB/HLA-DPA1/HLA-DPB1/HLA-DQA1/HLA-DQB1/HLA-DRA/FCGR2B	13
GO:0032479	regulation of type I interferon production	14/241	125/18866	7.36354e-10	7.97759e-09	4.80353e-09	TLR4/TLR2/DDX58/TLR3/IFIH1/STAT1/IRF1/TLR7/ISG15/DHX58/TLR8/IRF7/CD14/IL10	14
GO:0002504	antigen processing and presentation of peptide or polysaccharide antigen via MHC class II	13/241	104/18866	7.6309e-10	8.23874e-09	4.96078e-09	CD74/CTSS/FCER1G/HLA-DMA/HLA-DMB/HLA-DOA/HLA-DOB/HLA-DPA1/HLA-DPB1/HLA-DQA1/HLA-DQB1/HLA-DRA/FCGR2B	13
GO:0002791	regulation of peptide secretion	23/241	381/18866	7.8129e-10	8.40625e-09	5.06164e-09	CD74/HLA-E/IFNG/TGFB1/TLR4/TLR2/IL1B/CD40/CCL5/IL12B/TLR8/TLR1/CD40LG/CD14/ARRB1/RSAD2/IL10/FGR/JAK2/LYN/FCGR2B/PTGER4/TNFRSF4	23
GO:0002524	hypersensitivity	6/241	10/18866	8.21677e-10	8.81051e-09	5.30506e-09	FCER1G/HLA-E/CCR7/BTK/FCGR2B/C3	6
GO:0032606	type I interferon production	14/241	127/18866	9.10235e-10	9.72678e-09	5.85677e-09	TLR4/TLR2/DDX58/TLR3/IFIH1/STAT1/IRF1/TLR7/ISG15/DHX58/TLR8/IRF7/CD14/IL10	14
GO:0032733	positive regulation of interleukin-10 production	9/241	38/18866	9.21148e-10	9.80991e-09	5.90682e-09	FCER1G/XCL1/TLR4/NOD2/TLR2/IL12B/CD40LG/HGF/CD28	9
GO:0002637	regulation of immunoglobulin production	11/241	68/18866	9.50261e-10	1.00452e-08	6.0485e-09	HLA-E/XCL1/TGFB1/CD40/CD40LG/IL10/FCGR2B/IL4R/TNFRSF4/PTPRC/CD28	11
GO:0001776	leukocyte homeostasis	12/241	86/18866	9.52867e-10	1.00452e-08	6.0485e-09	CD74/FCER1G/LYN/PIK3CD/TNFSF13B/TNFSF14/FLT3/IL2RA/TNFRSF13B/TNFRSF17/LAT/FAS	12
GO:1903901	negative regulation of viral life cycle	12/241	86/18866	9.52867e-10	1.00452e-08	6.0485e-09	CCL8/MX1/IFNB1/OASL/ISG20/ISG15/CCL5/BST2/PLSCR1/RSAD2/OAS1/IFITM1	12
GO:0046632	alpha-beta T cell differentiation	13/241	106/18866	9.70516e-10	1.01956e-08	6.13907e-09	IFNG/IRF1/IL12B/IL18/RSAD2/CCL19/CD86/TNFSF8/IL12RB1/IL4R/PTGER4/ZAP70/ITK	13
GO:0050708	regulation of protein secretion	22/241	352/18866	9.73648e-10	1.01956e-08	6.13907e-09	HLA-E/IFNG/TGFB1/TLR4/TLR2/IL1B/CD40/CCL5/IL12B/TLR8/TLR1/CD40LG/CD14/ARRB1/RSAD2/IL10/FGR/JAK2/LYN/FCGR2B/PTGER4/TNFRSF4	22
GO:0002224	toll-like receptor signaling pathway	15/241	152/18866	1.07857e-09	1.12566e-08	6.77793e-09	CTSS/TLR4/TLR2/TLR3/IRF1/CD40/TLR7/TLR8/TLR1/IRF7/CD14/RSAD2/LYN/BTK/ITGB2	15
GO:0002825	regulation of T-helper 1 type immune response	8/241	27/18866	1.13677e-09	1.17855e-08	7.09637e-09	XCL1/IL1B/IL12B/SLC11A1/IL18/CCL19/IL12RB1/IL4R	8
GO:1901623	regulation of lymphocyte chemotaxis	8/241	27/18866	1.13677e-09	1.17855e-08	7.09637e-09	CXCL10/CXCL13/XCL1/CCL5/CCL4/CCL2/CCL7/TNFSF14	8
GO:0045637	regulation of myeloid cell differentiation	19/241	263/18866	1.31075e-09	1.35444e-08	8.15546e-09	B2M/CD4/CD74/IFNG/TGFB1/TLR4/TLR3/STAT1/ISG15/IL12B/IRF7/CCR1/LYN/INPP5D/LILRB3/PRKCB/CSF1/CSF3R/TYROBP	19
GO:0009306	protein secretion	25/241	462/18866	1.3336e-09	1.37352e-08	8.27033e-09	HLA-E/IFNG/TGFB1/TLR4/NOD2/TLR2/IL1B/CD40/CCL5/IL12B/TLR8/TLR1/CD40LG/CD14/ARRB1/RSAD2/IL10/FGR/JAK2/LYN/FCGR2B/TNFSF13B/PTGER4/TNFRSF4/LCP2	25
GO:0035592	establishment of protein localization to extracellular region	25/241	463/18866	1.39396e-09	1.43098e-08	8.61636e-09	HLA-E/IFNG/TGFB1/TLR4/NOD2/TLR2/IL1B/CD40/CCL5/IL12B/TLR8/TLR1/CD40LG/CD14/ARRB1/RSAD2/IL10/FGR/JAK2/LYN/FCGR2B/TNFSF13B/PTGER4/TNFRSF4/LCP2	25
GO:0032680	regulation of tumor necrosis factor production	13/241	110/18866	1.54576e-09	1.58162e-08	9.52339e-09	FCER1G/HLA-E/TLR4/NOD2/TLR2/TLR3/IL12B/CD14/CCL19/IL10/JAK2/PTAFR/PTPRC	13
GO:0002377	immunoglobulin production	17/241	210/18866	1.78049e-09	1.81213e-08	1.09113e-08	HLA-DQB1/HLA-E/XCL1/TGFB1/CD40/CCR6/IL7R/CD40LG/IL10/CD86/BTK/FCGR2B/TNFSF13B/IL4R/TNFRSF4/PTPRC/CD28	17
GO:0002604	regulation of dendritic cell antigen processing and presentation	6/241	11/18866	1.7884e-09	1.81213e-08	1.09113e-08	CD74/NOD2/SLC11A1/CCL19/CCR7/FCGR2B	6
GO:0045060	negative thymic T cell selection	6/241	11/18866	1.7884e-09	1.81213e-08	1.09113e-08	CD74/CCR7/ZAP70/CD3E/PTPRC/CD28	6
GO:0071692	protein localization to extracellular region	25/241	470/18866	1.89389e-09	1.91283e-08	1.15177e-08	HLA-E/IFNG/TGFB1/TLR4/NOD2/TLR2/IL1B/CD40/CCL5/IL12B/TLR8/TLR1/CD40LG/CD14/ARRB1/RSAD2/IL10/FGR/JAK2/LYN/FCGR2B/TNFSF13B/PTGER4/TNFRSF4/LCP2	25
GO:0031348	negative regulation of defense response	19/241	269/18866	1.90901e-09	1.9219e-08	1.15723e-08	HLA-A/HLA-B/HLA-E/HLA-F/HLA-G/KIR2DL4/MMP12/A2M/DHX58/IL12B/HGF/IL10/PPARG/FCGR2B/IL22RA2/IL2RA/PTGER4/TNFRSF1B/PTPRC	19
GO:0002710	negative regulation of T cell mediated immunity	7/241	19/18866	2.24974e-09	2.25046e-08	1.35507e-08	HLA-F/HLA-G/XCL1/IFNB1/IL7R/FCGR2B/PTPRC	7
GO:0098543	detection of other organism	7/241	19/18866	2.24974e-09	2.25046e-08	1.35507e-08	CD1D/HLA-A/HLA-B/TLR4/NOD2/TLR2/TLR1	7
GO:0032640	tumor necrosis factor production	13/241	116/18866	2.99787e-09	2.98928e-08	1.79993e-08	FCER1G/HLA-E/TLR4/NOD2/TLR2/TLR3/IL12B/CD14/CCL19/IL10/JAK2/PTAFR/PTPRC	13
GO:0002827	positive regulation of T-helper 1 type immune response	7/241	20/18866	3.42363e-09	3.37087e-08	2.0297e-08	XCL1/IL1B/IL12B/SLC11A1/IL18/CCL19/IL12RB1	7
GO:0032816	positive regulation of natural killer cell activation	7/241	20/18866	3.42363e-09	3.37087e-08	2.0297e-08	HLA-E/HLA-F/IL15/IL12B/IL18/FLT3LG/TYROBP	7
GO:0051767	nitric-oxide synthase biosynthetic process	7/241	20/18866	3.42363e-09	3.37087e-08	2.0297e-08	IFNG/TLR4/NOD2/TLR2/STAT1/CCL2/JAK2	7
GO:0051769	regulation of nitric-oxide synthase biosynthetic process	7/241	20/18866	3.42363e-09	3.37087e-08	2.0297e-08	IFNG/TLR4/NOD2/TLR2/STAT1/CCL2/JAK2	7
GO:0002468	dendritic cell antigen processing and presentation	6/241	12/18866	3.53863e-09	3.45154e-08	2.07827e-08	CD74/NOD2/SLC11A1/CCL19/CCR7/FCGR2B	6
GO:0002517	T cell tolerance induction	6/241	12/18866	3.53863e-09	3.45154e-08	2.07827e-08	HLA-B/HLA-G/IDO1/IL2RA/CD3E/ICOS	6
GO:0043383	negative T cell selection	6/241	12/18866	3.53863e-09	3.45154e-08	2.07827e-08	CD74/CCR7/ZAP70/CD3E/PTPRC/CD28	6
GO:0050868	negative regulation of T cell activation	13/241	118/18866	3.70564e-09	3.59206e-08	2.16288e-08	CD74/HLA-G/XCL1/IFNB1/IDO1/IRF1/IL10/CD86/FCGR2B/IL2RA/IL4R/TNFRSF14/CTLA4	13
GO:0051209	release of sequestered calcium ion into cytosol	13/241	118/18866	3.70564e-09	3.59206e-08	2.16288e-08	CXCL10/CXCL9/CXCL11/XCL1/FASLG/CCL19/CCR7/CCR5/LYN/CD19/XCR1/LCK/PTPRC	13
GO:0071902	positive regulation of protein serine/threonine kinase activity	21/241	345/18866	3.81289e-09	3.68462e-08	2.21861e-08	CD74/IFNG/TGFB1/TLR4/NOD2/IL1B/CD40/CD40LG/HGF/PIK3CG/ARRB1/CCL19/JAK2/PIK3R5/C5AR1/FPR1/ADRB2/CSF1R/FLT3/TNFRSF11A/PTPRC	21
GO:1903532	positive regulation of secretion by cell	20/241	313/18866	3.98864e-09	3.8426e-08	2.31374e-08	FCER1G/HLA-E/HLA-F/IFNG/TGFB1/TLR4/TLR2/IL1B/CD14/ARRB1/IL10/FGR/JAK2/PTAFR/SPP1/IL4R/PTGER4/TNFRSF11A/TNFRSF4/ITGB2	20
GO:0051283	negative regulation of sequestering of calcium ion	13/241	119/18866	4.11345e-09	3.95068e-08	2.37882e-08	CXCL10/CXCL9/CXCL11/XCL1/FASLG/CCL19/CCR7/CCR5/LYN/CD19/XCR1/LCK/PTPRC	13
GO:0030316	osteoclast differentiation	12/241	98/18866	4.42278e-09	4.23478e-08	2.54988e-08	FCER1G/IFNG/TLR4/TLR3/IL12B/CCR1/INPP5D/LILRB3/CSF1/CSF1R/TNFRSF11A/TYROBP	12
GO:0051896	regulation of protein kinase B signaling	18/241	253/18866	4.60592e-09	4.39669e-08	2.64737e-08	HLA-G/TGFB1/IL18/HGF/PIK3CG/CCL19/CCR7/CD86/VAV1/RAC2/CD19/PIK3R5/PIK3CD/CX3CR1/OSM/LCK/CD28/ICOS	18
GO:0060759	regulation of response to cytokine stimulus	16/241	196/18866	4.80438e-09	4.57219e-08	2.75305e-08	CD74/IFNG/MMP12/IFNGR1/TLR4/TLR2/DDX58/IFIH1/STAT1/CCL5/IRF7/PPARG/JAK2/CSF1/IL7/PTPRC	16
GO:0002381	immunoglobulin production involved in immunoglobulin-mediated immune response	10/241	61/18866	4.89291e-09	4.64233e-08	2.79528e-08	HLA-DQB1/XCL1/TGFB1/CD40/CCR6/CD40LG/IL10/BTK/PTPRC/CD28	10
GO:0071260	cellular response to mechanical stimulus	11/241	79/18866	4.95113e-09	4.68338e-08	2.82e-08	TLR4/IL1B/TLR3/IRF1/CD40/TLR7/TLR8/TNFSF14/PTGER4/TNFRSF8/FAS	11
GO:0051282	regulation of sequestering of calcium ion	13/241	121/18866	5.05325e-09	4.76558e-08	2.86949e-08	CXCL10/CXCL9/CXCL11/XCL1/FASLG/CCL19/CCR7/CCR5/LYN/CD19/XCR1/LCK/PTPRC	13
GO:0050869	negative regulation of B cell activation	8/241	32/18866	5.09702e-09	4.79243e-08	2.88565e-08	IL10/LYN/BTK/INPP5D/FCGR2B/TNFRSF13B/TYROBP/CTLA4	8
GO:0002312	B cell activation involved in immune response	11/241	80/18866	5.67641e-09	5.32121e-08	3.20405e-08	TGFB1/TLR4/IFNB1/CD40/CCR6/CD40LG/IL10/CD19/FCGR2B/PTPRC/CD28	11
GO:0045824	negative regulation of innate immune response	10/241	62/18866	5.76904e-09	5.3919e-08	3.24662e-08	HLA-A/HLA-B/HLA-E/HLA-F/HLA-G/KIR2DL4/MMP12/A2M/DHX58/PPARG	10
GO:0043552	positive regulation of phosphatidylinositol 3-kinase activity	8/241	33/18866	6.65434e-09	6.20082e-08	3.73369e-08	TGFB1/NOD2/CCL19/CCR7/FGR/LYN/CD19/FLT3	8
GO:0051208	sequestering of calcium ion	13/241	124/18866	6.83005e-09	6.34566e-08	3.8209e-08	CXCL10/CXCL9/CXCL11/XCL1/FASLG/CCL19/CCR7/CCR5/LYN/CD19/XCR1/LCK/PTPRC	13
GO:2000401	regulation of lymphocyte migration	10/241	64/18866	7.9479e-09	7.36239e-08	4.4331e-08	CXCL10/CXCL13/XCL1/CCL5/CCR6/CCL4/CCL2/CCL7/TNFSF14/TNFRSF14	10
GO:0002820	negative regulation of adaptive immune response	9/241	48/18866	8.48059e-09	7.83267e-08	4.71627e-08	HLA-F/HLA-G/XCL1/IFNB1/IL7R/FCGR2B/IL4R/TNFRSF14/PTPRC	9
GO:0032814	regulation of natural killer cell activation	8/241	34/18866	8.60649e-09	7.92557e-08	4.77221e-08	HLA-E/HLA-F/IL15/IL12B/IL18/FGR/FLT3LG/TYROBP	8
GO:0032102	negative regulation of response to external stimulus	23/241	433/18866	8.95948e-09	8.22449e-08	4.9522e-08	HLA-A/HLA-B/HLA-E/HLA-F/HLA-G/KIR2DL4/CXCL13/MMP12/A2M/DHX58/IL12B/HGF/CCL2/IL10/PPARG/FCGR2B/PLAUR/SPP1/IL22RA2/IL2RA/PTGER4/TNFRSF1B/PTPRC	23
GO:0043406	positive regulation of MAP kinase activity	18/241	264/18866	8.98363e-09	8.22449e-08	4.9522e-08	CD74/TGFB1/TLR4/NOD2/IL1B/CD40/CD40LG/HGF/PIK3CG/ARRB1/CCL19/JAK2/PIK3R5/C5AR1/FPR1/FLT3/TNFRSF11A/PTPRC	18
GO:0014066	regulation of phosphatidylinositol 3-kinase signaling	13/241	127/18866	9.15411e-09	8.35613e-08	5.03146e-08	CCL5/IL18/HGF/PIK3CG/FGR/JAK2/LYN/PIK3R5/PIK3CD/OSM/FLT3/HCST/CD28	13
GO:1902106	negative regulation of leukocyte differentiation	12/241	105/18866	9.8211e-09	8.93891e-08	5.38237e-08	CD74/HLA-G/TLR4/IFNB1/TLR3/IRF1/LYN/INPP5D/LILRB3/FCGR2B/IL4R/CTLA4	12
GO:0035743	CD4-positive, alpha-beta T cell cytokine production	7/241	23/18866	1.0479e-08	9.48259e-08	5.70974e-08	XCL1/IL1B/IFNB1/IL12B/IL18/RSAD2/IL18RAP	7
GO:0072677	eosinophil migration	7/241	23/18866	1.0479e-08	9.48259e-08	5.70974e-08	CCL13/CCL8/CCL5/CCL4/CCL2/CCL7/PTGER4	7
GO:0045059	positive thymic T cell selection	6/241	14/18866	1.12565e-08	1.01568e-07	6.11568e-08	CD74/ZAP70/CD3D/CD3E/CD3G/PTPRC	6
GO:0045123	cellular extravasation	10/241	67/18866	1.25837e-08	1.13217e-07	6.81711e-08	ICAM1/PIK3CG/VCAM1/CCL2/PIK3CD/CX3CR1/PTAFR/PTGER4/ITGAL/ITGB2	10
GO:0002701	negative regulation of production of molecular mediator of immune response	8/241	36/18866	1.40316e-08	1.25165e-07	7.53654e-08	HLA-F/XCL1/TGFB1/IFNB1/BST2/HMOX1/IL10/FCGR2B	8
GO:0043368	positive T cell selection	8/241	36/18866	1.40316e-08	1.25165e-07	7.53654e-08	CD74/IL12B/IL12RB1/ZAP70/CD3D/CD3E/CD3G/PTPRC	8
GO:2000516	positive regulation of CD4-positive, alpha-beta T cell activation	8/241	36/18866	1.40316e-08	1.25165e-07	7.53654e-08	IFNG/XCL1/IL12B/IL18/CCL19/CD86/IL12RB1/IL4R	8
GO:0002407	dendritic cell chemotaxis	7/241	24/18866	1.46336e-08	1.28702e-07	7.7495e-08	CCL5/CCR6/PIK3CG/CCL19/CCR7/CCR5/CCR1	7
GO:0002438	acute inflammatory response to antigenic stimulus	7/241	24/18866	1.46336e-08	1.28702e-07	7.7495e-08	FCER1G/HLA-E/ICAM1/CCR7/BTK/FCGR2B/C3	7
GO:0002719	negative regulation of cytokine production involved in immune response	7/241	24/18866	1.46336e-08	1.28702e-07	7.7495e-08	HLA-F/XCL1/TGFB1/IFNB1/BST2/HMOX1/IL10	7
GO:0045954	positive regulation of natural killer cell mediated cytotoxicity	7/241	24/18866	1.46336e-08	1.28702e-07	7.7495e-08	HLA-E/HLA-F/IL12B/VAV1/IL18RAP/NCR3/SH2D1A	7
GO:0098581	detection of external biotic stimulus	7/241	24/18866	1.46336e-08	1.28702e-07	7.7495e-08	CD1D/HLA-A/HLA-B/TLR4/NOD2/TLR2/TLR1	7
GO:0071675	regulation of mononuclear cell migration	9/241	51/18866	1.488e-08	1.30502e-07	7.8579e-08	CXCL10/CCL5/CCR1/LYN/C5AR1/CMKLR1/CSF1/C3AR1/CSF1R	9
GO:0060402	calcium ion transport into cytosol	14/241	158/18866	1.58607e-08	1.38714e-07	8.35238e-08	CD4/CXCL10/CXCL9/CXCL11/XCL1/FASLG/CCL19/CCR7/CCR5/LYN/CD19/XCR1/LCK/PTPRC	14
GO:0051047	positive regulation of secretion	20/241	340/18866	1.61739e-08	1.4106e-07	8.49363e-08	FCER1G/HLA-E/HLA-F/IFNG/TGFB1/TLR4/TLR2/IL1B/CD14/ARRB1/IL10/FGR/JAK2/PTAFR/SPP1/IL4R/PTGER4/TNFRSF11A/TNFRSF4/ITGB2	20
GO:0090218	positive regulation of lipid kinase activity	8/241	37/18866	1.77063e-08	1.53995e-07	9.2725e-08	TGFB1/NOD2/CCL19/CCR7/FGR/LYN/CD19/FLT3	8
GO:0002864	regulation of acute inflammatory response to antigenic stimulus	6/241	15/18866	1.85607e-08	1.60979e-07	9.69303e-08	FCER1G/HLA-E/CCR7/BTK/FCGR2B/C3	6
GO:2000403	positive regulation of lymphocyte migration	8/241	38/18866	2.21823e-08	1.91859e-07	1.15523e-07	CXCL10/CXCL13/XCL1/CCL5/CCL4/CCL7/TNFSF14/TNFRSF14	8
GO:0030183	B cell differentiation	13/241	137/18866	2.2981e-08	1.97674e-07	1.19025e-07	IFNB1/CD40LG/VCAM1/IL10/CD79A/CD79B/BTK/CD19/INPP5D/FCGR2B/IL7/FLT3/PTPRC	13
GO:1903038	negative regulation of leukocyte cell-cell adhesion	13/241	137/18866	2.2981e-08	1.97674e-07	1.19025e-07	CD74/HLA-G/XCL1/IFNB1/IDO1/IRF1/IL10/CD86/FCGR2B/IL2RA/IL4R/TNFRSF14/CTLA4	13
GO:0022408	negative regulation of cell-cell adhesion	15/241	191/18866	2.4788e-08	2.12633e-07	1.28032e-07	CD74/HLA-G/XCL1/TGFB1/IFNB1/IDO1/IRF1/IL10/JAK2/CD86/FCGR2B/IL2RA/IL4R/TNFRSF14/CTLA4	15
GO:0032623	interleukin-2 production	9/241	54/18866	2.51581e-08	2.15219e-07	1.29589e-07	CD4/FCER1G/XCL1/IL1B/SLC11A1/CD86/CD247/PTPRC/CD28	9
GO:0048015	phosphatidylinositol-mediated signaling	15/241	192/18866	2.65865e-08	2.26818e-07	1.36574e-07	CCL5/IL18/HGF/PIK3CG/FGR/JAK2/LYN/PIK3R5/PIK3CD/PTAFR/OSM/CSF1R/FLT3/HCST/CD28	15
GO:0090023	positive regulation of neutrophil chemotaxis	7/241	26/18866	2.72131e-08	2.30906e-07	1.39035e-07	CD74/XCL1/CCL19/CCR7/RAC2/C5AR1/C3AR1	7
GO:1905523	positive regulation of macrophage migration	7/241	26/18866	2.72131e-08	2.30906e-07	1.39035e-07	CCL5/C5AR1/CMKLR1/CX3CR1/CSF1/C3AR1/CSF1R	7
GO:0032660	regulation of interleukin-17 production	8/241	39/18866	2.76012e-08	2.33566e-07	1.40636e-07	IFNG/TGFB1/TLR4/NOD2/IL15/IL12B/IL18/OSM	8
GO:0045342	MHC class II biosynthetic process	6/241	16/18866	2.93805e-08	2.47286e-07	1.48898e-07	IFNG/CIITA/TLR4/SLC11A1/IL10/JAK2	6
GO:0045953	negative regulation of natural killer cell mediated cytotoxicity	6/241	16/18866	2.93805e-08	2.47286e-07	1.48898e-07	HLA-A/HLA-B/HLA-E/HLA-F/HLA-G/KIR2DL4	6
GO:0097553	calcium ion transmembrane import into cytosol	13/241	140/18866	2.98277e-08	2.50376e-07	1.50759e-07	CXCL10/CXCL9/CXCL11/XCL1/FASLG/CCL19/CCR7/CCR5/LYN/CD19/XCR1/LCK/PTPRC	13
GO:0048017	inositol lipid-mediated signaling	15/241	196/18866	3.50311e-08	2.92675e-07	1.76228e-07	CCL5/IL18/HGF/PIK3CG/FGR/JAK2/LYN/PIK3R5/PIK3CD/PTAFR/OSM/CSF1R/FLT3/HCST/CD28	15
GO:0070228	regulation of lymphocyte apoptotic process	9/241	56/18866	3.50536e-08	2.92675e-07	1.76228e-07	CD74/IDO1/CCL5/IL7R/PDCD1/IL10/LYN/BTK/CD3G	9
GO:0032418	lysosome localization	10/241	75/18866	3.84673e-08	3.20322e-07	1.92875e-07	FCER1G/HMOX1/PIK3CG/FGR/LYN/BTK/RAC2/PIK3CD/IL4R/LAT	10
GO:0051235	maintenance of location	19/241	324/18866	3.93298e-08	3.26635e-07	1.96676e-07	CD4/CXCL10/CXCL9/CXCL11/XCL1/IL1B/MSR1/FASLG/CCL19/CCR7/CCR5/IL10/PPARG/LYN/CD19/C3/XCR1/LCK/PTPRC	19
GO:1901222	regulation of NIK/NF-kappaB signaling	12/241	119/18866	4.07917e-08	3.3788e-07	2.03447e-07	TLR4/NOD2/TLR2/IL1B/TLR3/TLR7/IL12B/IL18/CD14/CCL19/CD86/TNFSF14	12
GO:0060760	positive regulation of response to cytokine stimulus	9/241	57/18866	4.11668e-08	3.40088e-07	2.04776e-07	CD74/MMP12/TLR4/TLR2/DDX58/IFIH1/IRF7/CSF1/IL7	9
GO:0071496	cellular response to external stimulus	19/241	326/18866	4.33649e-08	3.56624e-07	2.14733e-07	ICAM1/TLR4/IL1B/TLR3/IRF1/IL15/CD40/TLR7/TLR8/HMOX1/VCAM1/PPARG/VDR/LYN/TNFSF14/PTGER4/TNFRSF8/FAS/PTPRC	19
GO:0007584	response to nutrient	14/241	171/18866	4.33963e-08	3.56624e-07	2.14733e-07	CD4/LTA/HAMP/CXCL10/NOD2/CYBB/STAT1/IL15/CD40/HMOX1/PPARG/VDR/SPP1/CD3E	14
GO:0002643	regulation of tolerance induction	6/241	17/18866	4.49221e-08	3.65328e-07	2.19974e-07	HLA-B/HLA-G/IDO1/PDCD1/IL2RA/CD3E	6
GO:0002716	negative regulation of natural killer cell mediated immunity	6/241	17/18866	4.49221e-08	3.65328e-07	2.19974e-07	HLA-A/HLA-B/HLA-E/HLA-F/HLA-G/KIR2DL4	6
GO:0016045	detection of bacterium	6/241	17/18866	4.49221e-08	3.65328e-07	2.19974e-07	CD1D/HLA-A/HLA-B/NOD2/TLR2/TLR1	6
GO:0048535	lymph node development	6/241	17/18866	4.49221e-08	3.65328e-07	2.19974e-07	LTA/TGFB1/IL15/IL7R/CXCR5/TNFRSF11A	6
GO:0043551	regulation of phosphatidylinositol 3-kinase activity	9/241	58/18866	4.81903e-08	3.90891e-07	2.35366e-07	TGFB1/NOD2/CCL19/CCR7/FGR/LYN/CD19/PIK3R5/FLT3	9
GO:0032612	interleukin-1 production	12/241	121/18866	4.9195e-08	3.98009e-07	2.39652e-07	IFNG/TLR4/NOD2/IL1B/TLR8/CCL19/CCR7/IL10/JAK2/CX3CR1/IL16/TYROBP	12
GO:0002832	negative regulation of response to biotic stimulus	11/241	98/18866	4.96067e-08	4.00306e-07	2.41035e-07	HLA-A/HLA-B/HLA-E/HLA-F/HLA-G/KIR2DL4/MMP12/A2M/DHX58/PPARG/IL2RA	11
GO:0032147	activation of protein kinase activity	19/241	331/18866	5.51761e-08	4.4304e-07	2.66767e-07	CD74/TLR4/NOD2/IL1B/TLR3/CCL5/IL12B/SLC11A1/IL18/CD40LG/HGF/ARRB1/CCL19/JAK2/CD86/C5AR1/FPR1/ADRB2/PTPRC	19
GO:0050830	defense response to Gram-positive bacterium	11/241	99/18866	5.51855e-08	4.4304e-07	2.66767e-07	HLA-A/HLA-E/LTA/TLR2/LYZ/RNASE3/GBP2/FGR/C5AR1/TNFSF8/TNFRSF14	11
GO:0002823	negative regulation of adaptive immune response based on somatic recombination of immune receptors built from immunoglobulin superfamily domains	8/241	43/18866	6.22521e-08	4.96625e-07	2.99032e-07	HLA-F/HLA-G/XCL1/IFNB1/IL7R/FCGR2B/IL4R/PTPRC	8
GO:0036336	dendritic cell migration	7/241	29/18866	6.24944e-08	4.96625e-07	2.99032e-07	CCL5/CCR6/PIK3CG/CCL19/CCR7/CCR5/CCR1	7
GO:0050690	regulation of defense response to virus by virus	7/241	29/18866	6.24944e-08	4.96625e-07	2.99032e-07	B2M/CD4/CD8B/HCK/LCK/CD247/CD28	7
GO:0071624	positive regulation of granulocyte chemotaxis	7/241	29/18866	6.24944e-08	4.96625e-07	2.99032e-07	CD74/XCL1/CCL19/CCR7/RAC2/C5AR1/C3AR1	7
GO:0032740	positive regulation of interleukin-17 production	6/241	18/18866	6.6665e-08	5.28425e-07	3.1818e-07	TGFB1/NOD2/IL15/IL12B/IL18/OSM	6
GO:0007162	negative regulation of cell adhesion	18/241	301/18866	6.74985e-08	5.33681e-07	3.21345e-07	CD74/HLA-G/XCL1/MMP12/TGFB1/IFNB1/IDO1/IRF1/IL10/JAK2/CD86/FCGR2B/PLXNC1/IL2RA/IL4R/TNFRSF14/PTPRC/CTLA4	18
GO:0045639	positive regulation of myeloid cell differentiation	11/241	101/18866	6.80422e-08	5.36625e-07	3.23117e-07	CD4/CD74/IFNG/TGFB1/STAT1/ISG15/IL12B/CCR1/INPP5D/CSF1/TYROBP	11
GO:0060401	cytosolic calcium ion transport	14/241	178/18866	7.18879e-08	5.6553e-07	3.40522e-07	CD4/CXCL10/CXCL9/CXCL11/XCL1/FASLG/CCL19/CCR7/CCR5/LYN/CD19/XCR1/LCK/PTPRC	14
GO:0032620	interleukin-17 production	8/241	44/18866	7.5253e-08	5.90519e-07	3.55568e-07	IFNG/TGFB1/TLR4/NOD2/IL15/IL12B/IL18/OSM	8
GO:0002664	regulation of T cell tolerance induction	5/241	10/18866	7.80609e-08	6.07982e-07	3.66083e-07	HLA-B/HLA-G/IDO1/IL2RA/CD3E	5
GO:0032817	regulation of natural killer cell proliferation	5/241	10/18866	7.80609e-08	6.07982e-07	3.66083e-07	HLA-E/IL15/IL12B/IL18/FLT3LG	5
GO:0045348	positive regulation of MHC class II biosynthetic process	5/241	10/18866	7.80609e-08	6.07982e-07	3.66083e-07	IFNG/CIITA/TLR4/IL10/JAK2	5
GO:0043372	positive regulation of CD4-positive, alpha-beta T cell differentiation	7/241	30/18866	8.0632e-08	6.24898e-07	3.76269e-07	IFNG/IL12B/IL18/CCL19/CD86/IL12RB1/IL4R	7
GO:0061082	myeloid leukocyte cytokine production	7/241	30/18866	8.0632e-08	6.24898e-07	3.76269e-07	CD74/FCER1G/HLA-G/TGFB1/TLR4/DDX58/HMOX1	7
GO:0002260	lymphocyte homeostasis	9/241	62/18866	8.78196e-08	6.78921e-07	4.08798e-07	CD74/LYN/TNFSF13B/TNFSF14/IL2RA/TNFRSF13B/TNFRSF17/LAT/FAS	9
GO:0038093	Fc receptor signaling pathway	16/241	241/18866	8.89115e-08	6.8567e-07	4.12861e-07	FCER1G/PSMB8/FGR/HCK/LYN/BTK/VAV1/NFATC1/FCGR2B/CD247/LCP2/LAT/CD3G/PTPRC/ITK/GRAP2	16
GO:0002639	positive regulation of immunoglobulin production	8/241	45/18866	9.05223e-08	6.96376e-07	4.19308e-07	HLA-E/XCL1/TGFB1/CD40/IL4R/TNFRSF4/PTPRC/CD28	8
GO:0043405	regulation of MAP kinase activity	19/241	342/18866	9.22508e-08	7.07934e-07	4.26267e-07	CD74/TGFB1/TLR4/NOD2/IL1B/CD40/CD40LG/HGF/PIK3CG/ARRB1/CCL19/JAK2/LYN/PIK3R5/C5AR1/FPR1/FLT3/TNFRSF11A/PTPRC	19
GO:0014065	phosphatidylinositol 3-kinase signaling	13/241	154/18866	9.27964e-08	7.1038e-07	4.2774e-07	CCL5/IL18/HGF/PIK3CG/FGR/JAK2/LYN/PIK3R5/PIK3CD/OSM/FLT3/HCST/CD28	13
GO:0002922	positive regulation of humoral immune response	6/241	19/18866	9.63951e-08	7.32556e-07	4.41092e-07	LTA/IL1B/CCR7/FCGR2B/C3/PTPRC	6
GO:0010759	positive regulation of macrophage chemotaxis	6/241	19/18866	9.63951e-08	7.32556e-07	4.41092e-07	CCL5/C5AR1/CMKLR1/CSF1/C3AR1/CSF1R	6
GO:0048245	eosinophil chemotaxis	6/241	19/18866	9.63951e-08	7.32556e-07	4.41092e-07	CCL13/CCL8/CCL5/CCL4/CCL2/CCL7	6
GO:1902624	positive regulation of neutrophil migration	7/241	31/18866	1.03022e-07	7.81024e-07	4.70277e-07	CD74/XCL1/CCL19/CCR7/RAC2/C5AR1/C3AR1	7
GO:0030168	platelet activation	13/241	158/18866	1.25492e-07	9.49068e-07	5.71461e-07	FCER1G/TLR4/CD40/CD40LG/PLSCR1/PIK3CG/ARRB1/LYN/VAV1/PIK3R5/PRKCB/LCK/LCP2	13
GO:0030225	macrophage differentiation	8/241	47/18866	1.29183e-07	9.72289e-07	5.85442e-07	CD4/IFNG/TGFB1/MMP9/TLR2/IL15/CSF1/CSF1R	8
GO:0046638	positive regulation of alpha-beta T cell differentiation	8/241	47/18866	1.29183e-07	9.72289e-07	5.85442e-07	IFNG/IL12B/IL18/CCL19/CD86/IL12RB1/IL4R/ZAP70	8
GO:0035456	response to interferon-beta	7/241	32/18866	1.30441e-07	9.77063e-07	5.88317e-07	IFNB1/TLR3/STAT1/IRF1/BST2/PLSCR1/IFITM1	7
GO:0045589	regulation of regulatory T cell differentiation	7/241	32/18866	1.30441e-07	9.77063e-07	5.88317e-07	HLA-G/IFNG/IRF1/IL2RA/TNFRSF18/CD28/CTLA4	7
GO:0002726	positive regulation of T cell cytokine production	6/241	20/18866	1.3624e-07	1.01806e-06	6.13003e-07	B2M/HLA-A/XCL1/IL1B/IL18/RSAD2	6
GO:0001787	natural killer cell proliferation	5/241	11/18866	1.41621e-07	1.05575e-06	6.35699e-07	HLA-E/IL15/IL12B/IL18/FLT3LG	5
GO:0090022	regulation of neutrophil chemotaxis	7/241	33/18866	1.63769e-07	1.21796e-06	7.33367e-07	CD74/XCL1/CCL19/CCR7/RAC2/C5AR1/C3AR1	7
GO:0050853	B cell receptor signaling pathway	12/241	135/18866	1.66072e-07	1.23216e-06	7.41918e-07	CD79A/CD79B/LYN/BTK/CD19/PIK3CD/FCGR2B/PRKCB/LCK/PTPRC/ITK/CTLA4	12
GO:0043550	regulation of lipid kinase activity	9/241	67/18866	1.75111e-07	1.29309e-06	7.78609e-07	TGFB1/NOD2/CCL19/CCR7/FGR/LYN/CD19/PIK3R5/FLT3	9
GO:0045670	regulation of osteoclast differentiation	9/241	67/18866	1.75111e-07	1.29309e-06	7.78609e-07	IFNG/TLR4/TLR3/IL12B/CCR1/INPP5D/LILRB3/CSF1/TYROBP	9
GO:0032652	regulation of interleukin-1 production	11/241	111/18866	1.81118e-07	1.33431e-06	8.03423e-07	IFNG/TLR4/NOD2/TLR8/CCL19/CCR7/IL10/JAK2/CX3CR1/IL16/TYROBP	11
GO:0140131	positive regulation of lymphocyte chemotaxis	6/241	21/18866	1.88704e-07	1.38693e-06	8.3511e-07	CXCL13/XCL1/CCL5/CCL4/CCL7/TNFSF14	6
GO:1903727	positive regulation of phospholipid metabolic process	8/241	50/18866	2.13397e-07	1.56474e-06	9.42175e-07	TGFB1/NOD2/CCL19/CCR7/FGR/LYN/CD19/FLT3	8
GO:0002730	regulation of dendritic cell cytokine production	5/241	12/18866	2.40252e-07	1.75754e-06	1.05827e-06	TLR4/NOD2/DDX58/TLR3/BST2	5
GO:0032633	interleukin-4 production	7/241	35/18866	2.52237e-07	1.83663e-06	1.10589e-06	FCER1G/HLA-E/CD40LG/CD86/CD3E/ITK/CD28	7
GO:0045066	regulatory T cell differentiation	7/241	35/18866	2.52237e-07	1.83663e-06	1.10589e-06	HLA-G/IFNG/IRF1/IL2RA/TNFRSF18/CD28/CTLA4	7
GO:0006925	inflammatory cell apoptotic process	6/241	22/18866	2.56704e-07	1.86051e-06	1.12027e-06	NOD2/CCL5/IRF7/FASLG/CCR5/PIK3CD	6
GO:0045624	positive regulation of T-helper cell differentiation	6/241	22/18866	2.56704e-07	1.86051e-06	1.12027e-06	IL12B/IL18/CCL19/CD86/IL12RB1/IL4R	6
GO:0045765	regulation of angiogenesis	20/241	403/18866	2.60193e-07	1.88144e-06	1.13287e-06	HLA-G/CXCL10/CXCL13/IL1B/CYBB/TLR3/STAT1/CD40/IL12B/HMOX1/HGF/FASLG/IL10/PPARG/PRKCB/C3/C5AR1/CX3CR1/C3AR1/ITGB2	20
GO:0097191	extrinsic apoptotic signaling pathway	15/241	230/18866	2.85578e-07	2.06024e-06	1.24053e-06	ICAM1/IFNG/TGFB1/IL1B/TLR3/TNFSF10/HMOX1/HGF/FASLG/JAK2/CD70/IL7/TNFRSF1B/FAS/PTPRC	15
GO:1901342	regulation of vasculature development	21/241	444/18866	2.86679e-07	2.06343e-06	1.24245e-06	HLA-G/CXCL10/CXCL13/IL1B/CYBB/TLR3/STAT1/CD40/IL12B/HMOX1/HGF/FASLG/IL10/PPARG/NFATC1/PRKCB/C3/C5AR1/CX3CR1/C3AR1/ITGB2	21
GO:0002292	T cell differentiation involved in immune response	9/241	71/18866	2.91771e-07	2.09527e-06	1.26162e-06	FCER1G/IFNG/IL12B/IL18/CCL19/CD86/IL12RB1/IL4R/PTGER4	9
GO:0009595	detection of biotic stimulus	7/241	36/18866	3.09734e-07	2.21917e-06	1.33623e-06	CD1D/HLA-A/HLA-B/TLR4/NOD2/TLR2/TLR1	7
GO:0097242	amyloid-beta clearance	7/241	37/18866	3.77874e-07	2.7012e-06	1.62647e-06	IFNG/IFNGR1/MSR1/MARCO/C3/C5AR1/ITGB2	7
GO:0002371	dendritic cell cytokine production	5/241	13/18866	3.86346e-07	2.74297e-06	1.65162e-06	TLR4/NOD2/DDX58/TLR3/BST2	5
GO:0035723	interleukin-15-mediated signaling pathway	5/241	13/18866	3.86346e-07	2.74297e-06	1.65162e-06	CD4/IL15/IL15RA/IL2RB/IL2RG	5
GO:0071350	cellular response to interleukin-15	5/241	13/18866	3.86346e-07	2.74297e-06	1.65162e-06	CD4/IL15/IL15RA/IL2RB/IL2RG	5
GO:0034121	regulation of toll-like receptor signaling pathway	9/241	74/18866	4.18847e-07	2.96699e-06	1.78651e-06	TLR4/TLR2/TLR3/IRF1/TLR1/IRF7/CD14/RSAD2/LYN	9
GO:0032753	positive regulation of interleukin-4 production	6/241	24/18866	4.53265e-07	3.20355e-06	1.92895e-06	FCER1G/HLA-E/CD40LG/CD86/CD3E/CD28	6
GO:0035710	CD4-positive, alpha-beta T cell activation	10/241	97/18866	4.56613e-07	3.21659e-06	1.9368e-06	IFNG/XCL1/IL12B/IL18/RSAD2/CCL19/CD86/IL12RB1/IL4R/PTGER4	10
GO:0030224	monocyte differentiation	7/241	38/18866	4.58192e-07	3.21659e-06	1.9368e-06	CD4/CD74/IRF7/PPARG/INPP5D/CSF1/CSF1R	7
GO:1903131	mononuclear cell differentiation	7/241	38/18866	4.58192e-07	3.21659e-06	1.9368e-06	CD4/CD74/IRF7/PPARG/INPP5D/CSF1/CSF1R	7
GO:0007596	blood coagulation	18/241	343/18866	4.6997e-07	3.28976e-06	1.98086e-06	FCER1G/TLR4/A2M/IFNB1/IRF1/CD40/CD40LG/PLSCR1/PIK3CG/ARRB1/JAK2/LYN/VAV1/PIK3R5/PRKCB/PLAUR/LCK/LCP2	18
GO:0032602	chemokine production	9/241	75/18866	4.70716e-07	3.28976e-06	1.98086e-06	CD74/TLR4/TLR2/IL1B/TLR3/TLR7/IL18/IL10/IL7	9
GO:0009612	response to mechanical stimulus	14/241	209/18866	5.19338e-07	3.62149e-06	2.1806e-06	CXCL10/TLR4/IL1B/TLR3/STAT1/IRF1/CD40/TLR7/TLR8/PPARG/TNFSF14/PTGER4/TNFRSF8/FAS	14
GO:0062207	regulation of pattern recognition receptor signaling pathway	10/241	99/18866	5.53165e-07	3.8488e-06	2.31747e-06	TLR4/TLR2/TLR3/IRF1/DHX58/TLR1/IRF7/CD14/RSAD2/LYN	10
GO:0050871	positive regulation of B cell activation	12/241	151/18866	5.61978e-07	3.90145e-06	2.34917e-06	CD74/TGFB1/TLR4/NOD2/CD40/BTK/INPP5D/IL7/TNFSF13B/TNFRSF4/PTPRC/CD28	12
GO:0007599	hemostasis	18/241	348/18866	5.80113e-07	4.01843e-06	2.41961e-06	FCER1G/TLR4/A2M/IFNB1/IRF1/CD40/CD40LG/PLSCR1/PIK3CG/ARRB1/JAK2/LYN/VAV1/PIK3R5/PRKCB/PLAUR/LCK/LCP2	18
GO:0043302	positive regulation of leukocyte degranulation	6/241	25/18866	5.90053e-07	4.07827e-06	2.45564e-06	FCER1G/HLA-F/FGR/PTAFR/IL4R/ITGB2	6
GO:0014015	positive regulation of gliogenesis	9/241	77/18866	5.91365e-07	4.07833e-06	2.45568e-06	LTA/TGFB1/TLR2/IL1B/PPARG/LYN/CX3CR1/CSF1/TNFRSF1B	9
GO:0070672	response to interleukin-15	5/241	14/18866	5.94729e-07	4.09252e-06	2.46422e-06	CD4/IL15/IL15RA/IL2RB/IL2RG	5
GO:0050817	coagulation	18/241	349/18866	6.04777e-07	4.15254e-06	2.50036e-06	FCER1G/TLR4/A2M/IFNB1/IRF1/CD40/CD40LG/PLSCR1/PIK3CG/ARRB1/JAK2/LYN/VAV1/PIK3R5/PRKCB/PLAUR/LCK/LCP2	18
GO:1905517	macrophage migration	8/241	57/18866	6.08142e-07	4.1665e-06	2.50877e-06	CCL5/CCL2/C5AR1/CMKLR1/CX3CR1/CSF1/C3AR1/CSF1R	8
GO:0045834	positive regulation of lipid metabolic process	12/241	153/18866	6.47367e-07	4.42556e-06	2.66475e-06	CD74/IFNG/TGFB1/NOD2/IL1B/CCL19/CCR7/PPARG/FGR/LYN/CD19/FLT3	12
GO:0043367	CD4-positive, alpha-beta T cell differentiation	9/241	78/18866	6.61133e-07	4.4983e-06	2.70855e-06	IFNG/IL12B/IL18/RSAD2/CCL19/CD86/IL12RB1/IL4R/PTGER4	9
GO:0050688	regulation of defense response to virus	9/241	78/18866	6.61133e-07	4.4983e-06	2.70855e-06	MMP12/IL1B/DDX58/STAT1/IL15/DHX58/IL12B/IL12RB1/IL2RA	9
GO:0050691	regulation of defense response to virus by host	7/241	40/18866	6.62317e-07	4.4983e-06	2.70855e-06	MMP12/IL1B/DDX58/STAT1/IL15/IL12B/IL12RB1	7
GO:0002763	positive regulation of myeloid leukocyte differentiation	8/241	58/18866	6.97734e-07	4.72858e-06	2.84721e-06	CD4/CD74/IFNG/TGFB1/IL12B/CCR1/CSF1/TYROBP	8
GO:0038061	NIK/NF-kappaB signaling	13/241	184/18866	7.30102e-07	4.93726e-06	2.97286e-06	PSMB8/TLR4/NOD2/TLR2/IL1B/TLR3/TLR7/IL12B/IL18/CD14/CCL19/CD86/TNFSF14	13
GO:0042832	defense response to protozoan	6/241	26/18866	7.58905e-07	5.12097e-06	3.08348e-06	CD40/IL12B/SLC11A1/GBP2/IL10/IL4R	6
GO:0051651	maintenance of location in cell	14/241	216/18866	7.7243e-07	5.20103e-06	3.13169e-06	CD4/CXCL10/CXCL9/CXCL11/XCL1/FASLG/CCL19/CCR7/CCR5/LYN/CD19/XCR1/LCK/PTPRC	14
GO:0030890	positive regulation of B cell proliferation	7/241	41/18866	7.90044e-07	5.30821e-06	3.19622e-06	CD74/TLR4/CD40/IL7/TNFSF13B/TNFRSF4/PTPRC	7
GO:0043270	positive regulation of ion transport	16/241	284/18866	8.17937e-07	5.48386e-06	3.30199e-06	CD4/CTSS/IFNG/CXCL10/CXCL9/CXCL11/XCL1/IL1B/CCL5/CCL4/CCL2/CCR1/CD19/PTAFR/ADRB2/TNFRSF11A	16
GO:1901214	regulation of neuron death	17/241	321/18866	8.70512e-07	5.82387e-06	3.50672e-06	HLA-F/IFNG/TLR4/CCL5/HMOX1/ARRB1/FASLG/CCL2/IL10/JAK2/FCGR2B/C5AR1/CX3CR1/CSF1/TNFRSF1B/ITGB2/TYROBP	17
GO:0045346	regulation of MHC class II biosynthetic process	5/241	15/18866	8.82813e-07	5.89358e-06	3.54869e-06	IFNG/CIITA/TLR4/IL10/JAK2	5
GO:0032732	positive regulation of interleukin-1 production	8/241	60/18866	9.11119e-07	6.06961e-06	3.65468e-06	IFNG/TLR4/NOD2/TLR8/CCL19/JAK2/IL16/TYROBP	8
GO:1903707	negative regulation of hemopoiesis	12/241	158/18866	9.13245e-07	6.07085e-06	3.65543e-06	CD74/HLA-G/TLR4/IFNB1/TLR3/IRF1/LYN/INPP5D/LILRB3/FCGR2B/IL4R/CTLA4	12
GO:0048246	macrophage chemotaxis	7/241	42/18866	9.37806e-07	6.20776e-06	3.73787e-06	CCL5/CCL2/C5AR1/CMKLR1/CSF1/C3AR1/CSF1R	7
GO:1902622	regulation of neutrophil migration	7/241	42/18866	9.37806e-07	6.20776e-06	3.73787e-06	CD74/XCL1/CCL19/CCR7/RAC2/C5AR1/C3AR1	7
GO:0070997	neuron death	18/241	360/18866	9.46546e-07	6.25239e-06	3.76474e-06	HLA-F/IFNG/TLR4/CCL5/HMOX1/ARRB1/FASLG/CCL2/IL10/JAK2/FCGR2B/C5AR1/CX3CR1/CSF1/TNFRSF1B/ITGB2/TYROBP/FAS	18
GO:0001562	response to protozoan	6/241	27/18866	9.65353e-07	6.3632e-06	3.83146e-06	CD40/IL12B/SLC11A1/GBP2/IL10/IL4R	6
GO:0032611	interleukin-1 beta production	10/241	106/18866	1.04613e-06	6.88116e-06	4.14334e-06	IFNG/TLR4/NOD2/IL1B/TLR8/CCL19/CCR7/JAK2/CX3CR1/TYROBP	10
GO:0002294	CD4-positive, alpha-beta T cell differentiation involved in immune response	8/241	62/18866	1.17784e-06	7.73125e-06	4.6552e-06	IFNG/IL12B/IL18/CCL19/CD86/IL12RB1/IL4R/PTGER4	8
GO:0002920	regulation of humoral immune response	11/241	134/18866	1.21599e-06	7.965e-06	4.79595e-06	LTA/CXCL13/A2M/IL1B/CCR7/CD19/FCGR2B/C3/C5AR1/C3AR1/PTPRC	11
GO:0007229	integrin-mediated signaling pathway	10/241	108/18866	1.24371e-06	8.12954e-06	4.89502e-06	FCER1G/ISG15/CD40LG/FGR/HCK/VAV1/ITGAL/ITGB2/TYROBP/LAT	10
GO:0046209	nitric oxide metabolic process	9/241	84/18866	1.24881e-06	8.14587e-06	4.90486e-06	ICAM1/IFNG/TLR4/TLR2/IL1B/IL10/JAK2/CX3CR1/ITGB2	9
GO:0043547	positive regulation of GTPase activity	19/241	406/18866	1.26295e-06	8.22098e-06	4.95009e-06	ICAM1/CXCL13/XCL1/CCL13/CCL8/CD40/CCL5/CCL4/ARRB1/CCL19/CCL18/CCL17/CCL22/CCR7/CCL2/CCL7/CCL23/VAV1/RASGRP3	19
GO:0033033	negative regulation of myeloid cell apoptotic process	5/241	16/18866	1.27074e-06	8.25451e-06	4.97028e-06	FCER1G/NOD2/CCL5/IRF7/CCR5	5
GO:0033003	regulation of mast cell activation	7/241	44/18866	1.30345e-06	8.39731e-06	5.05626e-06	FCER1G/HMOX1/PLSCR1/FGR/LYN/RAC2/IL4R	7
GO:0097028	dendritic cell differentiation	7/241	44/18866	1.30345e-06	8.39731e-06	5.05626e-06	HLA-B/HLA-G/CCL19/CCR7/LYN/FCGR2B/FLT3	7
GO:1905521	regulation of macrophage migration	7/241	44/18866	1.30345e-06	8.39731e-06	5.05626e-06	CCL5/C5AR1/CMKLR1/CX3CR1/CSF1/C3AR1/CSF1R	7
GO:2000404	regulation of T cell migration	7/241	44/18866	1.30345e-06	8.39731e-06	5.05626e-06	CXCL10/CXCL13/XCL1/CCL5/CCR6/TNFSF14/TNFRSF14	7
GO:0002287	alpha-beta T cell activation involved in immune response	8/241	63/18866	1.33442e-06	8.5441e-06	5.14465e-06	IFNG/IL12B/IL18/CCL19/CD86/IL12RB1/IL4R/PTGER4	8
GO:0002293	alpha-beta T cell differentiation involved in immune response	8/241	63/18866	1.33442e-06	8.5441e-06	5.14465e-06	IFNG/IL12B/IL18/CCL19/CD86/IL12RB1/IL4R/PTGER4	8
GO:2000514	regulation of CD4-positive, alpha-beta T cell activation	8/241	63/18866	1.33442e-06	8.5441e-06	5.14465e-06	IFNG/XCL1/IL12B/IL18/CCL19/CD86/IL12RB1/IL4R	8
GO:0042130	negative regulation of T cell proliferation	8/241	64/18866	1.50839e-06	9.61077e-06	5.78691e-06	HLA-G/XCL1/IDO1/IL10/CD86/IL2RA/TNFRSF14/CTLA4	8
GO:0046637	regulation of alpha-beta T cell differentiation	8/241	64/18866	1.50839e-06	9.61077e-06	5.78691e-06	IFNG/IL12B/IL18/CCL19/CD86/IL12RB1/IL4R/ZAP70	8
GO:0019730	antimicrobial humoral response	11/241	137/18866	1.51441e-06	9.61077e-06	5.78691e-06	HLA-A/HLA-E/CXCL10/CXCL9/CXCL11/CXCL13/CCL13/LYZ/GNLY/SLC11A1/RNASE3	11
GO:0033032	regulation of myeloid cell apoptotic process	6/241	29/18866	1.51636e-06	9.61077e-06	5.78691e-06	FCER1G/NOD2/CCL5/IRF7/CCR5/PIK3CD	6
GO:2000108	positive regulation of leukocyte apoptotic process	6/241	29/18866	1.51636e-06	9.61077e-06	5.78691e-06	IDO1/CCL5/PDCD1/IL10/LYN/PIK3CD	6
GO:0032722	positive regulation of chemokine production	7/241	45/18866	1.52688e-06	9.65791e-06	5.8153e-06	CD74/TLR4/TLR2/IL1B/TLR3/TLR7/IL7	7
GO:2001057	reactive nitrogen species metabolic process	9/241	87/18866	1.68309e-06	1.06245e-05	6.39732e-06	ICAM1/IFNG/TLR4/TLR2/IL1B/IL10/JAK2/CX3CR1/ITGB2	9
GO:0010819	regulation of T cell chemotaxis	5/241	17/18866	1.78149e-06	1.1223e-05	6.75771e-06	CXCL10/CXCL13/XCL1/CCL5/TNFSF14	5
GO:1901654	response to ketone	13/241	200/18866	1.86774e-06	1.17428e-05	7.07065e-06	ICAM1/TGFB1/TLR2/CYBB/CCL19/CCR7/PPARG/PTGDR/PTAFR/SPP1/NR3C1/PTGER2/PTGER4	13
GO:0010758	regulation of macrophage chemotaxis	6/241	30/18866	1.87529e-06	1.17431e-05	7.07083e-06	CCL5/C5AR1/CMKLR1/CSF1/C3AR1/CSF1R	6
GO:0060142	regulation of syncytium formation by plasma membrane fusion	6/241	30/18866	1.87529e-06	1.17431e-05	7.07083e-06	CXCL10/CXCL9/FLT3LG/TNFSF14/IL4R/TYROBP	6
GO:0050714	positive regulation of protein secretion	12/241	172/18866	2.24011e-06	1.39996e-05	8.42953e-06	HLA-E/IFNG/TGFB1/TLR4/TLR2/CD14/ARRB1/IL10/FGR/JAK2/PTGER4/TNFRSF4	12
GO:0042063	gliogenesis	16/241	307/18866	2.26552e-06	1.41302e-05	8.50817e-06	IFNG/LTA/S100B/IFNGR1/TGFB1/TLR4/TLR2/IL1B/CCL2/PPARG/LYN/C5AR1/CX3CR1/CSF1/CSF1R/TNFRSF1B	16
GO:2000406	positive regulation of T cell migration	6/241	31/18866	2.30063e-06	1.43206e-05	8.62287e-06	CXCL10/CXCL13/XCL1/CCL5/TNFSF14/TNFRSF14	6
GO:0048660	regulation of smooth muscle cell proliferation	12/241	173/18866	2.38021e-06	1.47866e-05	8.9034e-06	IFNG/MMP9/STAT1/IL15/CCL5/IL12B/IL18/HMOX1/IL10/PPARG/JAK2/PTAFR	12
GO:0043370	regulation of CD4-positive, alpha-beta T cell differentiation	7/241	48/18866	2.39798e-06	1.48675e-05	8.95213e-06	IFNG/IL12B/IL18/CCL19/CD86/IL12RB1/IL4R	7
GO:0032642	regulation of chemokine production	8/241	68/18866	2.41088e-06	1.48885e-05	8.96477e-06	CD74/TLR4/TLR2/IL1B/TLR3/TLR7/IL10/IL7	8
GO:0045428	regulation of nitric oxide biosynthetic process	8/241	68/18866	2.41088e-06	1.48885e-05	8.96477e-06	ICAM1/IFNG/TLR4/IL1B/IL10/JAK2/CX3CR1/ITGB2	8
GO:0034103	regulation of tissue remodeling	9/241	91/18866	2.46048e-06	1.51649e-05	9.1312e-06	TGFB1/IL15/IL12B/IL18/VDR/INPP5D/SPP1/CSF1R/TNFRSF11A	9
GO:1904019	epithelial cell apoptotic process	10/241	117/18866	2.59159e-06	1.59416e-05	9.59888e-06	HLA-G/ICAM1/CD40/CD40LG/HMOX1/PIK3CG/FASLG/CCL2/IL10/JAK2	10
GO:0048659	smooth muscle cell proliferation	12/241	175/18866	2.6838e-06	1.64764e-05	9.92092e-06	IFNG/MMP9/STAT1/IL15/CCL5/IL12B/IL18/HMOX1/IL10/PPARG/JAK2/PTAFR	12
GO:0050854	regulation of antigen receptor-mediated signaling pathway	8/241	69/18866	2.69729e-06	1.65268e-05	9.95126e-06	CCR7/LYN/CD19/FCGR2B/PRKCB/LCK/SH2D1A/PTPRC	8
GO:0070231	T cell apoptotic process	7/241	49/18866	2.76744e-06	1.69235e-05	1.01901e-05	IDO1/CCL5/IL7R/PDCD1/FASLG/IL2RA/FAS	7
GO:0032673	regulation of interleukin-4 production	6/241	32/18866	2.80145e-06	1.70317e-05	1.02553e-05	FCER1G/HLA-E/CD40LG/CD86/CD3E/CD28	6
GO:0034694	response to prostaglandin	6/241	32/18866	2.80145e-06	1.70317e-05	1.02553e-05	CCL19/CCR7/PPARG/PTGDR/PTGER2/PTGER4	6
GO:0043304	regulation of mast cell degranulation	6/241	32/18866	2.80145e-06	1.70317e-05	1.02553e-05	FCER1G/HMOX1/FGR/LYN/RAC2/IL4R	6
GO:0045766	positive regulation of angiogenesis	13/241	208/18866	2.88698e-06	1.75177e-05	1.05479e-05	IL1B/CYBB/TLR3/CD40/HMOX1/HGF/IL10/PRKCB/C3/C5AR1/CX3CR1/C3AR1/ITGB2	13
GO:0048771	tissue remodeling	12/241	178/18866	3.2033e-06	1.93995e-05	1.1681e-05	TGFB1/IL15/IL12B/IL18/VDR/RAC2/INPP5D/IL7/SPP1/ADRB2/CSF1R/TNFRSF11A	12
GO:0061081	positive regulation of myeloid leukocyte cytokine production involved in immune response	5/241	19/18866	3.27842e-06	1.98161e-05	1.19318e-05	CD74/FCER1G/HLA-G/TLR4/DDX58	5
GO:0033006	regulation of mast cell activation involved in immune response	6/241	33/18866	3.3876e-06	2.03973e-05	1.22818e-05	FCER1G/HMOX1/FGR/LYN/RAC2/IL4R	6
GO:0033028	myeloid cell apoptotic process	6/241	33/18866	3.3876e-06	2.03973e-05	1.22818e-05	FCER1G/NOD2/CCL5/IRF7/CCR5/PIK3CD	6
GO:1903725	regulation of phospholipid metabolic process	9/241	95/18866	3.52895e-06	2.12075e-05	1.27697e-05	TGFB1/NOD2/CCL19/CCR7/FGR/LYN/CD19/PIK3R5/FLT3	9
GO:0010959	regulation of metal ion transport	18/241	396/18866	3.64423e-06	2.17668e-05	1.31064e-05	B2M/CD4/ICAM1/IFNG/HAMP/CXCL10/CXCL9/CXCL11/XCL1/CCL5/CCL4/PIK3CG/CCL2/CCR1/LYN/CD19/IL16/ADRB2	18
GO:0002204	somatic recombination of immunoglobulin genes involved in immune response	7/241	51/18866	3.64981e-06	2.17668e-05	1.31064e-05	TGFB1/CD40/CCR6/CD40LG/IL10/PTPRC/CD28	7
GO:0002208	somatic diversification of immunoglobulins involved in immune response	7/241	51/18866	3.64981e-06	2.17668e-05	1.31064e-05	TGFB1/CD40/CCR6/CD40LG/IL10/PTPRC/CD28	7
GO:0045190	isotype switching	7/241	51/18866	3.64981e-06	2.17668e-05	1.31064e-05	TGFB1/CD40/CCR6/CD40LG/IL10/PTPRC/CD28	7
GO:0051928	positive regulation of calcium ion transport	10/241	122/18866	3.78761e-06	2.25456e-05	1.35754e-05	CD4/CXCL10/CXCL9/CXCL11/XCL1/CCL5/CCL4/CCL2/CCR1/CD19	10
GO:0043087	regulation of GTPase activity	20/241	481/18866	4.00865e-06	2.38161e-05	1.43404e-05	ICAM1/CXCL13/XCL1/CCL13/CCL8/CD40/CCL5/CCL4/ARRB1/CCL19/CCL18/CCL17/CCL22/CCR7/CCL2/CCL7/CCL23/VAV1/RASGRP3/PLXNC1	20
GO:0032651	regulation of interleukin-1 beta production	9/241	97/18866	4.19834e-06	2.48958e-05	1.49905e-05	IFNG/TLR4/NOD2/TLR8/CCL19/CCR7/JAK2/CX3CR1/TYROBP	9
GO:0001959	regulation of cytokine-mediated signaling pathway	12/241	183/18866	4.26777e-06	2.52597e-05	1.52096e-05	CD74/IFNG/MMP12/IFNGR1/STAT1/CCL5/IRF7/PPARG/JAK2/CSF1/IL7/PTPRC	12
GO:0002544	chronic inflammatory response	5/241	20/18866	4.32581e-06	2.55068e-05	1.53584e-05	LTA/CXCL13/IDO1/CCL5/IL10	5
GO:0007252	I-kappaB phosphorylation	5/241	20/18866	4.32581e-06	2.55068e-05	1.53584e-05	TLR4/TLR2/TLR3/TLR7/CX3CR1	5
GO:0032731	positive regulation of interleukin-1 beta production	7/241	53/18866	4.75505e-06	2.79325e-05	1.6819e-05	IFNG/TLR4/NOD2/TLR8/CCL19/JAK2/TYROBP	7
GO:0045661	regulation of myoblast differentiation	7/241	53/18866	4.75505e-06	2.79325e-05	1.6819e-05	CXCL10/CXCL9/TGFB1/IL18/CCL17/FLT3LG/TNFSF14	7
GO:0051924	regulation of calcium ion transport	14/241	253/18866	4.964e-06	2.91054e-05	1.75252e-05	CD4/ICAM1/CXCL10/CXCL9/CXCL11/XCL1/CCL5/CCL4/PIK3CG/CCL2/CCR1/LYN/CD19/IL16	14
GO:0002676	regulation of chronic inflammatory response	4/241	10/18866	5.135e-06	2.99957e-05	1.80613e-05	LTA/IDO1/CCL5/IL10	4
GO:2000109	regulation of macrophage apoptotic process	4/241	10/18866	5.135e-06	2.99957e-05	1.80613e-05	NOD2/CCL5/IRF7/CCR5	4
GO:0008360	regulation of cell shape	11/241	156/18866	5.37916e-06	3.13634e-05	1.88848e-05	ICAM1/CCL13/S100B/CCL2/CCL7/FGR/HCK/RAC2/PLXNC1/CSF1R/ITGB2	11
GO:0045622	regulation of T-helper cell differentiation	6/241	36/18866	5.76962e-06	3.35775e-05	2.02179e-05	IL12B/IL18/CCL19/CD86/IL12RB1/IL4R	6
GO:0045730	respiratory burst	6/241	37/18866	6.81319e-06	3.95039e-05	2.37864e-05	CYBB/SLC11A1/PIK3CG/HCK/RAC2/PIK3CD	6
GO:0062208	positive regulation of pattern recognition receptor signaling pathway	6/241	37/18866	6.81319e-06	3.95039e-05	2.37864e-05	TLR4/TLR2/TLR3/DHX58/TLR1/RSAD2	6
GO:0016447	somatic recombination of immunoglobulin gene segments	7/241	56/18866	6.92521e-06	4.00052e-05	2.40883e-05	TGFB1/CD40/CCR6/CD40LG/IL10/PTPRC/CD28	7
GO:1904645	response to amyloid-beta	7/241	56/18866	6.92521e-06	4.00052e-05	2.40883e-05	ICAM1/MMP12/MMP9/TLR4/VCAM1/FCGR2B/ADRB2	7
GO:0045655	regulation of monocyte differentiation	5/241	22/18866	7.1957e-06	4.14149e-05	2.49371e-05	CD4/CD74/IRF7/INPP5D/CSF1	5
GO:1901739	regulation of myoblast fusion	5/241	22/18866	7.1957e-06	4.14149e-05	2.49371e-05	CXCL10/CXCL9/FLT3LG/TNFSF14/IL4R	5
GO:0002793	positive regulation of peptide secretion	12/241	193/18866	7.36582e-06	4.23163e-05	2.54798e-05	HLA-E/IFNG/TGFB1/TLR4/TLR2/CD14/ARRB1/IL10/FGR/JAK2/PTGER4/TNFRSF4	12
GO:0006809	nitric oxide biosynthetic process	8/241	79/18866	7.54146e-06	4.3246e-05	2.60396e-05	ICAM1/IFNG/TLR4/IL1B/IL10/JAK2/CX3CR1/ITGB2	8
GO:1903305	regulation of regulated secretory pathway	11/241	162/18866	7.7236e-06	4.42095e-05	2.66198e-05	FCER1G/HLA-F/HMOX1/FGR/LYN/RAC2/FCGR2B/PRKCB/PTAFR/IL4R/ITGB2	11
GO:0010742	macrophage derived foam cell differentiation	6/241	38/18866	8.00475e-06	4.56518e-05	2.74883e-05	TGFB1/STAT1/MSR1/IL18/PPARG/CSF1	6
GO:0090077	foam cell differentiation	6/241	38/18866	8.00475e-06	4.56518e-05	2.74883e-05	TGFB1/STAT1/MSR1/IL18/PPARG/CSF1	6
GO:0046718	viral entry into host cell	10/241	134/18866	8.76864e-06	4.99175e-05	3.00567e-05	CD4/CD74/ICAM1/CD209/TRIM22/CCR5/CD86/IFITM1/TNFRSF14/TNFRSF4	10
GO:0097305	response to alcohol	13/241	234/18866	1.04047e-05	5.91235e-05	3.55999e-05	ICAM1/HAMP/TGFB1/CYBB/CD14/CCL19/CCR7/CCL7/CCR5/PPARG/PTGDR/PTGER2/PTGER4	13
GO:1904018	positive regulation of vasculature development	13/241	235/18866	1.08908e-05	6.17738e-05	3.71958e-05	IL1B/CYBB/TLR3/CD40/HMOX1/HGF/IL10/PRKCB/C3/C5AR1/CX3CR1/C3AR1/ITGB2	13
GO:0042093	T-helper cell differentiation	7/241	60/18866	1.1043e-05	6.25238e-05	3.76473e-05	IL12B/IL18/CCL19/CD86/IL12RB1/IL4R/PTGER4	7
GO:0034695	response to prostaglandin E	5/241	24/18866	1.13743e-05	6.4283e-05	3.87066e-05	CCL19/CCR7/PPARG/PTGER2/PTGER4	5
GO:0032490	detection of molecule of bacterial origin	4/241	12/18866	1.18624e-05	6.65614e-05	4.00785e-05	TLR4/NOD2/TLR2/TLR1	4
GO:0036005	response to macrophage colony-stimulating factor	4/241	12/18866	1.18624e-05	6.65614e-05	4.00785e-05	TLR4/TLR2/CSF1/CSF1R	4
GO:0036006	cellular response to macrophage colony-stimulating factor stimulus	4/241	12/18866	1.18624e-05	6.65614e-05	4.00785e-05	TLR4/TLR2/CSF1/CSF1R	4
GO:0071888	macrophage apoptotic process	4/241	12/18866	1.18624e-05	6.65614e-05	4.00785e-05	NOD2/CCL5/IRF7/CCR5	4
GO:0038083	peptidyl-tyrosine autophosphorylation	6/241	41/18866	1.26268e-05	7.05971e-05	4.25085e-05	FGR/HCK/LYN/LCK/ZAP70/ITK	6
GO:1902042	negative regulation of extrinsic apoptotic signaling pathway via death domain receptors	6/241	41/18866	1.26268e-05	7.05971e-05	4.25085e-05	ICAM1/TNFSF10/HMOX1/HGF/FASLG/FAS	6
GO:0051222	positive regulation of protein transport	16/241	354/18866	1.37278e-05	7.66163e-05	4.61329e-05	HLA-E/IFNG/TGFB1/TLR4/TLR2/IL1B/CD14/ARRB1/IL10/FGR/JAK2/RAC2/PTGER4/TNFRSF4/ITGB2/GZMB	16
GO:0034113	heterotypic cell-cell adhesion	7/241	62/18866	1.37607e-05	7.66633e-05	4.61611e-05	CD1D/IL1B/VCAM1/IL10/ITGB2/LCK/PTPRC	7
GO:0060330	regulation of response to interferon-gamma	5/241	25/18866	1.40703e-05	7.81102e-05	4.70323e-05	IFNG/IFNGR1/STAT1/PPARG/JAK2	5
GO:0060334	regulation of interferon-gamma-mediated signaling pathway	5/241	25/18866	1.40703e-05	7.81102e-05	4.70323e-05	IFNG/IFNGR1/STAT1/PPARG/JAK2	5
GO:1904037	positive regulation of epithelial cell apoptotic process	6/241	42/18866	1.45749e-05	8.07683e-05	4.86329e-05	HLA-G/CD40/CD40LG/FASLG/CCL2/JAK2	6
GO:0002430	complement receptor mediated signaling pathway	4/241	13/18866	1.69629e-05	9.36699e-05	5.64013e-05	C5AR1/CMKLR1/FPR1/C3AR1	4
GO:0032725	positive regulation of granulocyte macrophage colony-stimulating factor production	4/241	13/18866	1.69629e-05	9.36699e-05	5.64013e-05	IL1B/DDX58/IL12B/IL18	4
GO:0045453	bone resorption	7/241	64/18866	1.70094e-05	9.37614e-05	5.64564e-05	RAC2/INPP5D/IL7/SPP1/ADRB2/CSF1R/TNFRSF11A	7
GO:0032743	positive regulation of interleukin-2 production	5/241	26/18866	1.72397e-05	9.46973e-05	5.70199e-05	CD4/IL1B/CD86/PTPRC/CD28	5
GO:0042104	positive regulation of activated T cell proliferation	5/241	26/18866	1.72397e-05	9.46973e-05	5.70199e-05	IL12B/IL18/TNFSF9/IL12RB1/IL2RA	5
GO:0002431	Fc receptor mediated stimulatory signaling pathway	10/241	145/18866	1.75409e-05	9.6183e-05	5.79145e-05	FCER1G/PLSCR1/FGR/HCK/LYN/VAV1/FCGR2B/CD247/CD3G/PTPRC	10
GO:0044409	entry into host	10/241	147/18866	1.97611e-05	0.000108168	6.51308e-05	CD4/CD74/ICAM1/CD209/TRIM22/CCR5/CD86/IFITM1/TNFRSF14/TNFRSF4	10
GO:0070542	response to fatty acid	8/241	90/18866	1.9863e-05	0.000108536	6.53525e-05	TLR2/CCL19/CCR7/PPARG/PTGDR/PTAFR/PTGER2/PTGER4	8
GO:0002562	somatic diversification of immune receptors via germline recombination within a single locus	7/241	66/18866	2.0867e-05	0.000113227	6.81769e-05	TGFB1/CD40/CCR6/CD40LG/IL10/PTPRC/CD28	7
GO:0016444	somatic cell DNA recombination	7/241	66/18866	2.0867e-05	0.000113227	6.81769e-05	TGFB1/CD40/CCR6/CD40LG/IL10/PTPRC/CD28	7
GO:0016445	somatic diversification of immunoglobulins	7/241	66/18866	2.0867e-05	0.000113227	6.81769e-05	TGFB1/CD40/CCR6/CD40LG/IL10/PTPRC/CD28	7
GO:0036037	CD8-positive, alpha-beta T cell activation	5/241	27/18866	2.09384e-05	0.000113227	6.81769e-05	HLA-A/HLA-E/XCL1/IRF1/TNFSF8	5
GO:0045672	positive regulation of osteoclast differentiation	5/241	27/18866	2.09384e-05	0.000113227	6.81769e-05	IFNG/IL12B/CCR1/CSF1/TYROBP	5
GO:2000353	positive regulation of endothelial cell apoptotic process	5/241	27/18866	2.09384e-05	0.000113227	6.81769e-05	HLA-G/CD40/CD40LG/FASLG/CCL2	5
GO:0072593	reactive oxygen species metabolic process	14/241	288/18866	2.14792e-05	0.000115881	6.97754e-05	ICAM1/IFNG/TGFB1/TLR4/TLR2/IL1B/CYBB/IL10/JAK2/VAV1/RAC2/CX3CR1/ITGB2/TYROBP	14
GO:0033273	response to vitamin	8/241	91/18866	2.15404e-05	0.000115881	6.97754e-05	CD4/HAMP/CXCL10/IL15/CD40/PPARG/VDR/SPP1	8
GO:0046849	bone remodeling	8/241	91/18866	2.15404e-05	0.000115881	6.97754e-05	TGFB1/RAC2/INPP5D/IL7/SPP1/ADRB2/CSF1R/TNFRSF11A	8
GO:0034105	positive regulation of tissue remodeling	6/241	45/18866	2.19178e-05	0.000117508	7.0755e-05	IL15/IL12B/IL18/VDR/SPP1/TNFRSF11A	6
GO:0045429	positive regulation of nitric oxide biosynthetic process	6/241	45/18866	2.19178e-05	0.000117508	7.0755e-05	ICAM1/IFNG/TLR4/IL1B/JAK2/ITGB2	6
GO:0010935	regulation of macrophage cytokine production	4/241	14/18866	2.35102e-05	0.00012583	7.57656e-05	CD74/HLA-G/TGFB1/TLR4	4
GO:1904951	positive regulation of establishment of protein localization	16/241	370/18866	2.35956e-05	0.000126072	7.59113e-05	HLA-E/IFNG/TGFB1/TLR4/TLR2/IL1B/CD14/ARRB1/IL10/FGR/JAK2/RAC2/PTGER4/TNFRSF4/ITGB2/GZMB	16
GO:2001233	regulation of apoptotic signaling pathway	17/241	413/18866	2.45882e-05	0.000131151	7.89698e-05	CD74/ICAM1/MMP9/IL1B/IFNB1/TNFSF10/HMOX1/HGF/FASLG/JAK2/CX3CR1/PLAUR/IL7/LCK/FAS/GZMB/PTPRC	17
GO:1904407	positive regulation of nitric oxide metabolic process	6/241	46/18866	2.49383e-05	0.000132792	7.99579e-05	ICAM1/IFNG/TLR4/IL1B/JAK2/ITGB2	6
GO:0010575	positive regulation of vascular endothelial growth factor production	5/241	28/18866	2.5226e-05	0.000133869	8.06061e-05	TGFB1/IL1B/C3/C5AR1/C3AR1	5
GO:0060143	positive regulation of syncytium formation by plasma membrane fusion	5/241	28/18866	2.5226e-05	0.000133869	8.06061e-05	CXCL9/FLT3LG/TNFSF14/IL4R/TYROBP	5
GO:0072577	endothelial cell apoptotic process	7/241	68/18866	2.54191e-05	0.000134665	8.10858e-05	HLA-G/ICAM1/CD40/CD40LG/FASLG/CCL2/IL10	7
GO:1904035	regulation of epithelial cell apoptotic process	8/241	94/18866	2.73019e-05	0.000144396	8.69446e-05	HLA-G/ICAM1/CD40/CD40LG/HMOX1/FASLG/CCL2/JAK2	8
GO:0017157	regulation of exocytosis	12/241	222/18866	2.99061e-05	0.000157902	9.50773e-05	FCER1G/HLA-F/IFNG/HMOX1/FGR/LYN/RAC2/FCGR2B/PRKCB/PTAFR/IL4R/ITGB2	12
GO:0032645	regulation of granulocyte macrophage colony-stimulating factor production	4/241	15/18866	3.17383e-05	0.000167294	0.000100732	IL1B/DDX58/IL12B/IL18	4
GO:0001894	tissue homeostasis	13/241	261/18866	3.2921e-05	0.000173236	0.00010431	B2M/TLR4/NOD2/LYZ/RAC2/INPP5D/CSF1/FLT3LG/IL7/SPP1/ADRB2/CSF1R/TNFRSF11A	13
GO:0033627	cell adhesion mediated by integrin	7/241	71/18866	3.37562e-05	0.000177333	0.000106777	ICAM1/CXCL13/CCL5/PIK3CG/LYN/ITGB2/CD3E	7
GO:0051048	negative regulation of secretion	11/241	190/18866	3.43798e-05	0.000180307	0.000108568	CD74/HLA-F/IL1B/IL12B/HMOX1/RSAD2/FCGR2B/OSM/PTGER4/TNFRSF1B/TNFRSF4	11
GO:0035666	TRIF-dependent toll-like receptor signaling pathway	5/241	30/18866	3.58235e-05	0.000187564	0.000112938	TLR4/TLR3/CD40/IRF7/CD14	5
GO:0032663	regulation of interleukin-2 production	6/241	49/18866	3.60595e-05	0.000188484	0.000113492	CD4/XCL1/IL1B/CD86/PTPRC/CD28	6
GO:0014013	regulation of gliogenesis	9/241	128/18866	3.97623e-05	0.000207147	0.000124729	LTA/TGFB1/TLR2/IL1B/PPARG/LYN/CX3CR1/CSF1/TNFRSF1B	9
GO:1903409	reactive oxygen species biosynthetic process	9/241	128/18866	3.97623e-05	0.000207147	0.000124729	ICAM1/IFNG/TLR4/IL1B/CYBB/IL10/JAK2/CX3CR1/ITGB2	9
GO:0010820	positive regulation of T cell chemotaxis	4/241	16/18866	4.18942e-05	0.00021717	0.000130764	CXCL13/XCL1/CCL5/TNFSF14	4
GO:0010934	macrophage cytokine production	4/241	16/18866	4.18942e-05	0.00021717	0.000130764	CD74/HLA-G/TGFB1/TLR4	4
GO:0032604	granulocyte macrophage colony-stimulating factor production	4/241	16/18866	4.18942e-05	0.00021717	0.000130764	IL1B/DDX58/IL12B/IL18	4
GO:0034767	positive regulation of ion transmembrane transport	10/241	161/18866	4.31953e-05	0.000223545	0.000134602	CTSS/IFNG/CXCL10/CXCL9/CXCL11/XCL1/CCL2/CD19/PTAFR/ADRB2	10
GO:2001234	negative regulation of apoptotic signaling pathway	12/241	233/18866	4.79302e-05	0.000247639	0.000149111	CD74/ICAM1/MMP9/IL1B/TNFSF10/HMOX1/HGF/FASLG/CX3CR1/PLAUR/IL7/FAS	12
GO:0031100	animal organ regeneration	7/241	75/18866	4.82472e-05	0.000248457	0.000149603	HAMP/HMOX1/HGF/IL10/PPARG/C5AR1/FLT3	7
GO:0061844	antimicrobial humoral immune response mediated by antimicrobial peptide	7/241	75/18866	4.82472e-05	0.000248457	0.000149603	CXCL10/CXCL9/CXCL11/CXCL13/CCL13/GNLY/RNASE3	7
GO:0070588	calcium ion transmembrane transport	14/241	312/18866	5.15497e-05	0.000265028	0.000159581	CXCL10/CXCL9/CXCL11/XCL1/PIK3CG/FASLG/CCL19/CCR7/CCR5/LYN/CD19/XCR1/LCK/PTPRC	14
GO:0048661	positive regulation of smooth muscle cell proliferation	8/241	103/18866	5.28474e-05	0.000271254	0.00016333	MMP9/STAT1/CCL5/IL18/HMOX1/IL10/JAK2/PTAFR	8
GO:0032695	negative regulation of interleukin-12 production	4/241	17/18866	5.42365e-05	0.000277022	0.000166803	TLR8/CCR7/IL10/CMKLR1	4
GO:0071360	cellular response to exogenous dsRNA	4/241	17/18866	5.42365e-05	0.000277022	0.000166803	DDX58/IFNB1/TLR3/IFIH1	4
GO:2001267	regulation of cysteine-type endopeptidase activity involved in apoptotic signaling pathway	4/241	17/18866	5.42365e-05	0.000277022	0.000166803	MMP9/JAK2/PLAUR/FAS	4
GO:2000377	regulation of reactive oxygen species metabolic process	11/241	200/18866	5.48814e-05	0.000279859	0.000168511	ICAM1/IFNG/TGFB1/TLR4/IL1B/IL10/JAK2/RAC2/CX3CR1/ITGB2/TYROBP	11
GO:1903531	negative regulation of secretion by cell	10/241	166/18866	5.59713e-05	0.000284953	0.000171578	HLA-F/IL1B/IL12B/HMOX1/RSAD2/FCGR2B/OSM/PTGER4/TNFRSF1B/TNFRSF4	10
GO:0002200	somatic diversification of immune receptors	7/241	77/18866	5.72057e-05	0.000290765	0.000175077	TGFB1/CD40/CCR6/CD40LG/IL10/PTPRC/CD28	7
GO:0010524	positive regulation of calcium ion transport into cytosol	6/241	54/18866	6.31472e-05	0.000320444	0.000192948	CD4/CXCL10/CXCL9/CXCL11/XCL1/CD19	6
GO:0070302	regulation of stress-activated protein kinase signaling cascade	12/241	240/18866	6.37608e-05	0.000323034	0.000194508	TLR4/NOD2/IL1B/TLR3/CD40LG/HGF/CCL19/CCR7/LYN/FCGR2B/TNFRSF11A/FAS	12
GO:2000379	positive regulation of reactive oxygen species metabolic process	8/241	106/18866	6.48695e-05	0.00032812	0.00019757	ICAM1/IFNG/TGFB1/TLR4/IL1B/JAK2/ITGB2/TYROBP	8
GO:0038095	Fc-epsilon receptor signaling pathway	10/241	169/18866	6.50834e-05	0.000328142	0.000197584	FCER1G/PSMB8/LYN/BTK/VAV1/NFATC1/LCP2/LAT/ITK/GRAP2	10
GO:0052126	movement in host environment	10/241	169/18866	6.50834e-05	0.000328142	0.000197584	CD4/CD74/ICAM1/CD209/TRIM22/CCR5/CD86/IFITM1/TNFRSF14/TNFRSF4	10
GO:0002756	MyD88-independent toll-like receptor signaling pathway	5/241	34/18866	6.70964e-05	0.000337747	0.000203367	TLR4/TLR3/CD40/IRF7/CD14	5
GO:0070230	positive regulation of lymphocyte apoptotic process	4/241	18/18866	6.90352e-05	0.000346393	0.000208573	IDO1/CCL5/PDCD1/IL10	4
GO:2001185	regulation of CD8-positive, alpha-beta T cell activation	4/241	18/18866	6.90352e-05	0.000346393	0.000208573	HLA-A/HLA-E/XCL1/IRF1	4
GO:1903426	regulation of reactive oxygen species biosynthetic process	8/241	107/18866	6.93495e-05	0.000346858	0.000208853	ICAM1/IFNG/TLR4/IL1B/IL10/JAK2/CX3CR1/ITGB2	8
GO:2001237	negative regulation of extrinsic apoptotic signaling pathway	8/241	107/18866	6.93495e-05	0.000346858	0.000208853	ICAM1/IL1B/TNFSF10/HMOX1/HGF/FASLG/IL7/FAS	8
GO:0046330	positive regulation of JNK cascade	9/241	138/18866	7.15912e-05	0.000357499	0.00021526	TLR4/NOD2/IL1B/TLR3/CD40LG/CCL19/CCR7/FCGR2B/TNFRSF11A	9
GO:0033002	muscle cell proliferation	12/241	244/18866	7.4693e-05	0.000372395	0.000224229	IFNG/MMP9/STAT1/IL15/CCL5/IL12B/IL18/HMOX1/IL10/PPARG/JAK2/PTAFR	12
GO:0070304	positive regulation of stress-activated protein kinase signaling cascade	10/241	172/18866	7.5428e-05	0.000375461	0.000226076	TLR4/NOD2/IL1B/TLR3/CD40LG/CCL19/CCR7/LYN/FCGR2B/TNFRSF11A	10
GO:1903307	positive regulation of regulated secretory pathway	6/241	56/18866	7.7714e-05	0.000386226	0.000232558	FCER1G/HLA-F/FGR/PTAFR/IL4R/ITGB2	6
GO:0050829	defense response to Gram-negative bacterium	7/241	81/18866	7.92171e-05	0.000393072	0.00023668	CD4/TLR4/LYZ/IL12B/SLC11A1/RNASE3/TNFRSF14	7
GO:0034764	positive regulation of transmembrane transport	11/241	210/18866	8.51113e-05	0.000421651	0.000253888	CTSS/IFNG/CXCL10/CXCL9/CXCL11/XCL1/CCL2/CD19/C3/PTAFR/ADRB2	11
GO:0034393	positive regulation of smooth muscle cell apoptotic process	4/241	19/18866	8.65704e-05	0.000428202	0.000257832	IFNG/IL12B/ARRB1/PPARG	4
GO:0033280	response to vitamin D	5/241	36/18866	8.90337e-05	0.000439691	0.000264751	CD4/CXCL10/IL15/VDR/SPP1	5
GO:0038094	Fc-gamma receptor signaling pathway	9/241	142/18866	8.92751e-05	0.000440189	0.00026505	FCER1G/FGR/HCK/LYN/VAV1/FCGR2B/CD247/CD3G/PTPRC	9
GO:0000768	syncytium formation by plasma membrane fusion	6/241	58/18866	9.48402e-05	0.000466161	0.000280689	CXCL10/CXCL9/FLT3LG/TNFSF14/IL4R/TYROBP	6
GO:0140253	cell-cell fusion	6/241	58/18866	9.48402e-05	0.000466161	0.000280689	CXCL10/CXCL9/FLT3LG/TNFSF14/IL4R/TYROBP	6
GO:0045191	regulation of isotype switching	5/241	37/18866	0.000101881	0.000499981	0.000301053	TGFB1/CD40/IL10/PTPRC/CD28	5
GO:0043030	regulation of macrophage activation	6/241	59/18866	0.00010446	0.00051184	0.000308193	CD74/TLR4/IL10/FCGR2B/IL4R/PTPRC	6
GO:0043281	regulation of cysteine-type endopeptidase activity involved in apoptotic process	11/241	215/18866	0.00010494	0.000513385	0.000309124	MMP9/TNFSF10/HGF/ARRB1/FASLG/PPARG/JAK2/PLAUR/TNFSF14/LCK/FAS	11
GO:0002902	regulation of B cell apoptotic process	4/241	20/18866	0.000107132	0.000522475	0.000314597	CD74/IL10/LYN/BTK	4
GO:1901741	positive regulation of myoblast fusion	4/241	20/18866	0.000107132	0.000522475	0.000314597	CXCL9/FLT3LG/TNFSF14/IL4R	4
GO:0006949	syncytium formation	6/241	60/18866	0.00011484	0.000557465	0.000335665	CXCL10/CXCL9/FLT3LG/TNFSF14/IL4R/TYROBP	6
GO:0043388	positive regulation of DNA binding	6/241	60/18866	0.00011484	0.000557465	0.000335665	IFNG/TGFB1/MMP9/PPARG/JAK2/PLAUR	6
GO:1903428	positive regulation of reactive oxygen species biosynthetic process	6/241	60/18866	0.00011484	0.000557465	0.000335665	ICAM1/IFNG/TLR4/IL1B/JAK2/ITGB2	6
GO:0045445	myoblast differentiation	7/241	86/18866	0.000115977	0.000562112	0.000338464	CXCL10/CXCL9/TGFB1/IL18/CCL17/FLT3LG/TNFSF14	7
GO:1904064	positive regulation of cation transmembrane transport	9/241	147/18866	0.000116406	0.00056332	0.000339191	CTSS/IFNG/CXCL10/CXCL9/CXCL11/XCL1/CCL2/CD19/ADRB2	9
GO:1902041	regulation of extrinsic apoptotic signaling pathway via death domain receptors	6/241	61/18866	0.000126022	0.000608912	0.000366643	ICAM1/TNFSF10/HMOX1/HGF/FASLG/FAS	6
GO:0031667	response to nutrient levels	17/241	473/18866	0.000130708	0.000630581	0.00037969	CD4/ICAM1/LTA/HAMP/CXCL10/NOD2/CYBB/STAT1/IL15/CD40/HMOX1/PPARG/VDR/SPP1/ADRB2/FAS/CD3E	17
GO:0031098	stress-activated protein kinase signaling cascade	13/241	300/18866	0.000135209	0.000651293	0.000392162	TLR4/NOD2/IL1B/TLR3/CD40LG/HGF/CCL19/CCR7/LYN/FCGR2B/PTGER4/TNFRSF11A/FAS	13
GO:2000351	regulation of endothelial cell apoptotic process	6/241	62/18866	0.00013805	0.000663955	0.000399786	HLA-G/ICAM1/CD40/CD40LG/FASLG/CCL2	6
GO:0019216	regulation of lipid metabolic process	16/241	431/18866	0.000142763	0.000685571	0.000412801	CD74/IFNG/TGFB1/NOD2/IL1B/PIK3CG/CCL19/CCR7/PPARG/FGR/VDR/LYN/CD19/PIK3R5/C3/FLT3	16
GO:0051281	positive regulation of release of sequestered calcium ion into cytosol	5/241	40/18866	0.000149074	0.000714781	0.00043039	CXCL10/CXCL9/CXCL11/XCL1/CD19	5
GO:0052548	regulation of endopeptidase activity	16/241	434/18866	0.000154515	0.000739737	0.000445416	PSMB8/MMP9/A2M/TNFSF10/BST2/HGF/ARRB1/FASLG/PPARG/JAK2/LYN/C3/PLAUR/TNFSF14/LCK/FAS	16
GO:0001779	natural killer cell differentiation	4/241	22/18866	0.000158533	0.000755504	0.00045491	IL15/PIK3CD/FLT3LG/PTPRC	4
GO:0071359	cellular response to dsRNA	4/241	22/18866	0.000158533	0.000755504	0.00045491	DDX58/IFNB1/TLR3/IFIH1	4
GO:0071379	cellular response to prostaglandin stimulus	4/241	22/18866	0.000158533	0.000755504	0.00045491	PPARG/PTGDR/PTGER2/PTGER4	4
GO:0045921	positive regulation of exocytosis	7/241	91/18866	0.000165529	0.000787354	0.000474088	FCER1G/HLA-F/IFNG/FGR/PTAFR/IL4R/ITGB2	7
GO:0002262	myeloid cell homeostasis	9/241	154/18866	0.000165719	0.000787354	0.000474088	B2M/FCER1G/STAT1/ISG15/HMOX1/JAK2/LYN/PIK3CD/INPP5D	9
GO:0051051	negative regulation of transport	17/241	483/18866	0.000167628	0.000795218	0.000478823	CD74/HLA-F/ICAM1/HAMP/MMP9/TLR2/IL1B/IL12B/BST2/HMOX1/RSAD2/FCGR2B/PRKCB/OSM/PTGER4/TNFRSF1B/TNFRSF4	17
GO:0031640	killing of cells of other organism	6/241	65/18866	0.000179672	0.000849778	0.000511675	IFNG/HAMP/CCL13/LYZ/GNLY/PRF1	6
GO:0098586	cellular response to virus	6/241	65/18866	0.000179672	0.000849778	0.000511675	MMP12/DDX58/IFIH1/DHX58/IRF7/CCL19	6
GO:0050678	regulation of epithelial cell proliferation	15/241	395/18866	0.000180263	0.000851288	0.000512585	B2M/MMP12/TGFB1/TLR4/NOD2/STAT1/CCL5/IL12B/HMOX1/CCL2/IL10/PPARG/VDR/C5AR1/NRP2	15
GO:0046006	regulation of activated T cell proliferation	5/241	42/18866	0.000188762	0.000889187	0.000535405	IL12B/IL18/TNFSF9/IL12RB1/IL2RA	5
GO:0002532	production of molecular mediator involved in inflammatory response	7/241	93/18866	0.00018961	0.000889187	0.000535405	FCER1G/TLR4/NOD2/IDO1/LYN/BTK/IL4R	7
GO:0010001	glial cell differentiation	11/241	230/18866	0.000189702	0.000889187	0.000535405	IFNG/S100B/IFNGR1/TGFB1/TLR4/TLR2/IL1B/PPARG/LYN/C5AR1/TNFRSF1B	11
GO:0032693	negative regulation of interleukin-10 production	4/241	23/18866	0.000189992	0.000889187	0.000535405	IDO1/IL12B/FCGR2B/TYROBP	4
GO:0035458	cellular response to interferon-beta	4/241	23/18866	0.000189992	0.000889187	0.000535405	IFNB1/TLR3/STAT1/IRF1	4
GO:0051043	regulation of membrane protein ectodomain proteolysis	4/241	23/18866	0.000189992	0.000889187	0.000535405	IFNG/IL1B/IL10/TNFRSF1B	4
GO:0150077	regulation of neuroinflammatory response	5/241	43/18866	0.000211394	0.000987873	0.000594826	MMP9/IL1B/IL18/TNFRSF1B/PTPRC	5
GO:0006911	phagocytosis, engulfment	8/241	126/18866	0.000217164	0.00101332	0.000610151	FCER1G/MSR1/MARCO/PPARG/RAC2/FCGR2B/C3/ITGB2	8
GO:0050728	negative regulation of inflammatory response	10/241	196/18866	0.00022067	0.00102815	0.00061908	IL12B/HGF/IL10/PPARG/FCGR2B/IL22RA2/IL2RA/PTGER4/TNFRSF1B/PTPRC	10
GO:0034123	positive regulation of toll-like receptor signaling pathway	4/241	24/18866	0.000225716	0.0010501	0.000632294	TLR2/TLR3/TLR1/RSAD2	4
GO:0002753	cytoplasmic pattern recognition receptor signaling pathway	6/241	68/18866	0.000230626	0.00106453	0.000640984	TLR4/NOD2/DDX58/IFIH1/DHX58/IRF7	6
GO:0002291	T cell activation via T cell receptor contact with antigen bound to MHC molecule on antigen presenting cell	3/241	10/18866	0.000231198	0.00106453	0.000640984	HLA-DMB/ICAM1/ITGAL	3
GO:0039530	MDA-5 signaling pathway	3/241	10/18866	0.000231198	0.00106453	0.000640984	IFIH1/DHX58/IRF7	3
GO:0048304	positive regulation of isotype switching to IgG isotypes	3/241	10/18866	0.000231198	0.00106453	0.000640984	CD40/PTPRC/CD28	3
GO:0070391	response to lipoteichoic acid	3/241	10/18866	0.000231198	0.00106453	0.000640984	TLR4/TLR2/CD14	3
GO:0071104	response to interleukin-9	3/241	10/18866	0.000231198	0.00106453	0.000640984	STAT1/IL2RG/IL9R	3
GO:0071223	cellular response to lipoteichoic acid	3/241	10/18866	0.000231198	0.00106453	0.000640984	TLR4/TLR2/CD14	3
GO:0043112	receptor metabolic process	10/241	198/18866	0.000239477	0.00110103	0.000662961	FCER1G/IFNG/TGFB1/MX1/MX2/ARRB1/IL10/PPARG/JAK2/ITGB2	10
GO:2001236	regulation of extrinsic apoptotic signaling pathway	9/241	162/18866	0.000242277	0.00111227	0.000669731	ICAM1/IL1B/TNFSF10/HMOX1/HGF/FASLG/IL7/FAS/PTPRC	9
GO:0032872	regulation of stress-activated MAPK cascade	11/241	237/18866	0.000245831	0.00112529	0.000677568	TLR4/NOD2/IL1B/TLR3/CD40LG/HGF/CCL19/CCR7/FCGR2B/TNFRSF11A/FAS	11
GO:0046777	protein autophosphorylation	11/241	237/18866	0.000245831	0.00112529	0.000677568	FGR/JAK2/HCK/LYN/BTK/CSF1R/FLT3/LCK/ZAP70/PTPRC/ITK	11
GO:1901655	cellular response to ketone	7/241	97/18866	0.000246262	0.00112562	0.000677764	ICAM1/PPARG/PTGDR/SPP1/NR3C1/PTGER2/PTGER4	7
GO:0048662	negative regulation of smooth muscle cell proliferation	6/241	69/18866	0.000249926	0.0011407	0.000686845	IFNG/IL15/IL12B/HMOX1/IL10/PPARG	6
GO:0050673	epithelial cell proliferation	16/241	453/18866	0.000250486	0.00114159	0.000687382	B2M/MMP12/TGFB1/TLR4/NOD2/STAT1/CCL5/IL12B/HMOX1/HGF/CCL2/IL10/PPARG/VDR/C5AR1/NRP2	16
GO:0007520	myoblast fusion	5/241	45/18866	0.000262799	0.00119077	0.000716998	CXCL10/CXCL9/FLT3LG/TNFSF14/IL4R	5
GO:0014002	astrocyte development	5/241	45/18866	0.000262799	0.00119077	0.000716998	IFNG/IFNGR1/TLR4/IL1B/C5AR1	5
GO:0070266	necroptotic process	5/241	45/18866	0.000262799	0.00119077	0.000716998	TLR4/TLR3/CD14/FASLG/FAS	5
GO:1904646	cellular response to amyloid-beta	5/241	45/18866	0.000262799	0.00119077	0.000716998	ICAM1/TLR4/VCAM1/FCGR2B/ADRB2	5
GO:2000116	regulation of cysteine-type endopeptidase activity	11/241	239/18866	0.000264235	0.00119555	0.000719874	MMP9/TNFSF10/HGF/ARRB1/FASLG/PPARG/JAK2/PLAUR/TNFSF14/LCK/FAS	11
GO:0045662	negative regulation of myoblast differentiation	4/241	25/18866	0.00026603	0.0012002	0.000722674	CXCL10/TGFB1/IL18/CCL17	4
GO:0050857	positive regulation of antigen receptor-mediated signaling pathway	4/241	25/18866	0.00026603	0.0012002	0.000722674	CCR7/PRKCB/LCK/PTPRC	4
GO:0045581	negative regulation of T cell differentiation	5/241	46/18866	0.000291806	0.00131271	0.000790419	CD74/IFNB1/IRF1/IL4R/CTLA4	5
GO:0050798	activated T cell proliferation	5/241	46/18866	0.000291806	0.00131271	0.000790419	IL12B/IL18/TNFSF9/IL12RB1/IL2RA	5
GO:0001783	B cell apoptotic process	4/241	26/18866	0.000311264	0.00138672	0.000834982	CD74/IL10/LYN/BTK	4
GO:0090025	regulation of monocyte chemotaxis	4/241	26/18866	0.000311264	0.00138672	0.000834982	CXCL10/CCL5/CCR1/LYN	4
GO:0033632	regulation of cell-cell adhesion mediated by integrin	3/241	11/18866	0.000314902	0.00138672	0.000834982	CXCL13/CCL5/CD3E	3
GO:0045628	regulation of T-helper 2 cell differentiation	3/241	11/18866	0.000314902	0.00138672	0.000834982	IL18/CD86/IL4R	3
GO:0045657	positive regulation of monocyte differentiation	3/241	11/18866	0.000314902	0.00138672	0.000834982	CD4/CD74/CSF1	3
GO:0051132	NK T cell activation	3/241	11/18866	0.000314902	0.00138672	0.000834982	IL15/IL12B/IL18	3
GO:0060368	regulation of Fc receptor mediated stimulatory signaling pathway	3/241	11/18866	0.000314902	0.00138672	0.000834982	PLSCR1/LYN/PTPRC	3
GO:0070106	interleukin-27-mediated signaling pathway	3/241	11/18866	0.000314902	0.00138672	0.000834982	STAT1/JAK2/EBI3	3
GO:0070339	response to bacterial lipopeptide	3/241	11/18866	0.000314902	0.00138672	0.000834982	TLR2/TLR1/CD14	3
GO:0070757	interleukin-35-mediated signaling pathway	3/241	11/18866	0.000314902	0.00138672	0.000834982	STAT1/JAK2/EBI3	3
GO:0071220	cellular response to bacterial lipoprotein	3/241	11/18866	0.000314902	0.00138672	0.000834982	TLR2/TLR1/CD14	3
GO:0071221	cellular response to bacterial lipopeptide	3/241	11/18866	0.000314902	0.00138672	0.000834982	TLR2/TLR1/CD14	3
GO:0097048	dendritic cell apoptotic process	3/241	11/18866	0.000314902	0.00138672	0.000834982	CCL19/CCR7/LYN	3
GO:2000551	regulation of T-helper 2 cell cytokine production	3/241	11/18866	0.000314902	0.00138672	0.000834982	XCL1/IFNB1/RSAD2	3
GO:2000668	regulation of dendritic cell apoptotic process	3/241	11/18866	0.000314902	0.00138672	0.000834982	CCL19/CCR7/LYN	3
GO:0002792	negative regulation of peptide secretion	7/241	101/18866	0.000315813	0.00138683	0.000835049	CD74/IL1B/IL12B/RSAD2/FCGR2B/PTGER4/TNFRSF4	7
GO:0010522	regulation of calcium ion transport into cytosol	7/241	101/18866	0.000315813	0.00138683	0.000835049	CD4/CXCL10/CXCL9/CXCL11/XCL1/LYN/CD19	7
GO:0006898	receptor-mediated endocytosis	13/241	328/18866	0.000322402	0.00141323	0.000850944	B2M/FCER1G/MX1/MX2/MSR1/MARCO/CD14/ARRB1/CCL19/FCGR2B/C3/ADRB2/ITGB2	13
GO:0032480	negative regulation of type I interferon production	5/241	47/18866	0.000323178	0.00141323	0.000850944	DDX58/IFIH1/ISG15/DHX58/IL10	5
GO:0035722	interleukin-12-mediated signaling pathway	5/241	47/18866	0.000323178	0.00141323	0.000850944	IFNG/IL12B/IL10/JAK2/IL12RB1	5
GO:0051403	stress-activated MAPK cascade	12/241	286/18866	0.000327267	0.00142911	0.000860508	TLR4/NOD2/IL1B/TLR3/CD40LG/HGF/CCL19/CCR7/FCGR2B/PTGER4/TNFRSF11A/FAS	12
GO:0051155	positive regulation of striated muscle cell differentiation	6/241	73/18866	0.000340168	0.00148338	0.000893184	HAMP/CXCL9/TGFB1/FLT3LG/TNFSF14/IL4R	6
GO:0052547	regulation of peptidase activity	16/241	466/18866	0.000342772	0.00149266	0.000898771	PSMB8/MMP9/A2M/TNFSF10/BST2/HGF/ARRB1/FASLG/PPARG/JAK2/LYN/C3/PLAUR/TNFSF14/LCK/FAS	16
GO:0032874	positive regulation of stress-activated MAPK cascade	9/241	170/18866	0.000346134	0.0015052	0.000906324	TLR4/NOD2/IL1B/TLR3/CD40LG/CCL19/CCR7/FCGR2B/TNFRSF11A	9
GO:0099024	plasma membrane invagination	8/241	135/18866	0.000347216	0.00150781	0.000907898	FCER1G/MSR1/MARCO/PPARG/RAC2/FCGR2B/C3/ITGB2	8
GO:0071214	cellular response to abiotic stimulus	13/241	331/18866	0.000351698	0.00152305	0.000917072	HAMP/TLR4/IL1B/TLR3/IRF1/CD40/TLR7/TLR8/PTAFR/TNFSF14/PTGER4/TNFRSF8/FAS	13
GO:0104004	cellular response to environmental stimulus	13/241	331/18866	0.000351698	0.00152305	0.000917072	HAMP/TLR4/IL1B/TLR3/IRF1/CD40/TLR7/TLR8/PTAFR/TNFSF14/PTGER4/TNFRSF8/FAS	13
GO:0033628	regulation of cell adhesion mediated by integrin	5/241	48/18866	0.000357038	0.00154404	0.000929711	CXCL13/CCL5/PIK3CG/LYN/CD3E	5
GO:0048143	astrocyte activation	4/241	27/18866	0.000361755	0.00156228	0.000940696	IFNG/IFNGR1/IL1B/C5AR1	4

## Sheet: GM3
ID	Description	GeneRatio	BgRatio	pvalue	p.adjust	qvalue	geneID	Count
GO:0060326	cell chemotaxis	44/237	311/18866	1.6749e-33	6.00786e-30	3.77293e-30	LGMN/PPBP/CXCL16/CXCL5/CXCL6/CXCL1/CXCL2/PF4/CXCL3/S100A9/S100A8/S100A12/SFTPD/S100A7/S100A14/IL6/PF4V1/CCL20/VEGFA/F2RL1/CCL28/HRG/CXCR1/CCR3/CCL25/PTK2B/PTK2/VAV3/CX3CL1/CXCL17/EDNRB/FPR2/CXCR2/PLXNB3/HBEGF/IL12A/IL23A/IL34/PTN/IL17RC/IL6R/MET/NR4A1/PRKCQ	44
GO:0030595	leukocyte chemotaxis	36/237	232/18866	6.5176e-29	1.16893e-25	7.34088e-26	LGMN/PPBP/CXCL16/CXCL5/CXCL6/CXCL1/CXCL2/PF4/CXCL3/S100A9/S100A8/S100A12/SFTPD/S100A7/S100A14/IL6/PF4V1/CCL20/VEGFA/F2RL1/CXCR1/CCL25/PTK2B/PTK2/VAV3/CX3CL1/CXCL17/EDNRB/FPR2/CXCR2/IL12A/IL23A/IL34/PTN/IL17RC/IL6R	36
GO:0097529	myeloid leukocyte migration	33/237	222/18866	6.29437e-26	7.52596e-23	4.7263e-23	LGMN/PPBP/CXCL5/CXCL6/CXCL1/CXCL2/PF4/CXCL3/S100A9/S100A8/S100A12/SFTPD/S100A7/S100A14/IL6/PF4V1/CCL20/VEGFA/CXCR1/CCL25/PTK2B/PTK2/VAV3/CX3CL1/CXCL17/EDNRB/FPR2/CXCR2/IL23A/IL34/IL17RC/IL1R1/IL6R	33
GO:0002237	response to molecule of bacterial origin	39/237	356/18866	1.87107e-25	1.67788e-22	1.05371e-22	PPBP/SLPI/CXCL5/CXCL6/CXCL1/CXCL2/PF4/CXCL3/LCN2/S100A9/S100A8/S100A7/DEFB114/S100A14/IFNAR1/IL6/PF4V1/NFKB1/LTF/TNF/TNFAIP3/IRF5/DMBT1/IL1A/PTGS2/IL13/FOS/BCL10/NFKBIA/PLCG2/CX3CL1/EDNRB/ADM/CSF2/CSF3/IL12A/IL24/IL12RB2/NR1H3	39
GO:0032496	response to lipopolysaccharide	37/237	334/18866	2.41636e-24	1.7335e-21	1.08863e-21	PPBP/SLPI/CXCL5/CXCL6/CXCL1/CXCL2/PF4/CXCL3/LCN2/S100A9/S100A8/S100A7/DEFB114/S100A14/IFNAR1/IL6/PF4V1/NFKB1/LTF/TNF/TNFAIP3/IL1A/PTGS2/IL13/FOS/BCL10/NFKBIA/PLCG2/CX3CL1/EDNRB/ADM/CSF2/CSF3/IL12A/IL24/IL12RB2/NR1H3	37
GO:0042742	defense response to bacterium	37/237	348/18866	1.03861e-23	6.20916e-21	3.89935e-21	MR1/MICA/PI3/CAMP/PPBP/REG3G/SLPI/CXCL6/DEFB1/LCN2/S100A9/S100A8/S100A12/SFTPD/S100A7/PGLYRP3/PGLYRP4/DEFB114/S100A14/WFDC2/IL6/LTF/TNF/CCL20/FCN2/NOD1/GRN/F2RL1/DMBT1/FPR2/IFNE/IL12A/IL23A/IL22RA1/IL27RA/IL6R/TNFRSF1A	37
GO:0019730	antimicrobial humoral response	26/237	137/18866	1.94804e-23	9.98232e-21	6.26888e-21	PI3/CAMP/PPBP/REG3G/SLPI/CXCL5/CXCL6/CXCL1/CXCL2/PF4/CXCL3/DEFB1/LCN2/S100A9/S100A8/S100A12/SFTPD/S100A7/PGLYRP3/PGLYRP4/WFDC2/PF4V1/LTF/DMBT1/HRG/REG1A	26
GO:0050730	regulation of peptidyl-tyrosine phosphorylation	32/237	263/18866	2.11101e-22	9.46526e-20	5.94417e-20	IL6/NOX4/TNF/SOCS3/SOCS1/VEGFA/HRG/PTK2B/IL13/PTPN6/AREG/BTC/CCK/CLCF1/CSF2/CSF3/EGF/EREG/GHRL/HBEGF/IL12A/IL20/IL23A/IL24/IL34/IL6ST/LIF/TGFA/EGFR/IL6R/TNFRSF1A/CBLC	32
GO:0002831	regulation of response to biotic stimulus	38/237	409/18866	3.11479e-22	1.24142e-19	7.79608e-20	MR1/MICA/MICB/PSME1/RELB/ERAP1/RAET1E/CXCL6/DEFB114/NFKB1/APOBEC3G/LTF/SOCS3/SOCS1/RNASEL/APOBEC3F/IKBKE/TNFAIP3/MUC4/NOD1/GRN/F2RL1/JAK1/IFNAR2/HRG/CARD11/BCL10/PTPN6/PLCG2/CX3CL1/FPR2/EREG/IL12A/IL23A/IFNGR2/NR1H3/ICAM2/RASGRP1	38
GO:0071621	granulocyte chemotaxis	24/237	127/18866	1.15397e-21	4.1393e-19	2.59947e-19	PPBP/CXCL5/CXCL6/CXCL1/CXCL2/PF4/CXCL3/S100A9/S100A8/S100A12/S100A7/S100A14/PF4V1/CCL20/CXCR1/CCL25/PTK2/VAV3/CX3CL1/CXCL17/CXCR2/IL23A/IL34/IL17RC	24
GO:0018108	peptidyl-tyrosine phosphorylation	36/237	374/18866	1.3097e-21	4.27082e-19	2.68207e-19	IL6/NOX4/TNF/SOCS3/SOCS1/VEGFA/JAK1/HRG/PTK2B/IL13/PTK2/PTPN6/AREG/BTC/CCK/CLCF1/CSF2/CSF3/EGF/EREG/GHRL/HBEGF/IL12A/IL20/IL23A/IL24/IL34/IL6ST/LIF/TGFA/EGFR/IL12RB2/IL6R/MET/TNFRSF1A/CBLC	36
GO:0018212	peptidyl-tyrosine modification	36/237	377/18866	1.71591e-21	5.12914e-19	3.22109e-19	IL6/NOX4/TNF/SOCS3/SOCS1/VEGFA/JAK1/HRG/PTK2B/IL13/PTK2/PTPN6/AREG/BTC/CCK/CLCF1/CSF2/CSF3/EGF/EREG/GHRL/HBEGF/IL12A/IL20/IL23A/IL24/IL34/IL6ST/LIF/TGFA/EGFR/IL12RB2/IL6R/MET/TNFRSF1A/CBLC	36
GO:0097530	granulocyte migration	25/237	150/18866	4.1073e-21	1.1333e-18	7.1171e-19	PPBP/CXCL5/CXCL6/CXCL1/CXCL2/PF4/CXCL3/S100A9/S100A8/S100A12/S100A7/S100A14/PF4V1/CCL20/CXCR1/CCL25/PTK2/VAV3/CX3CL1/CXCL17/CXCR2/IL23A/IL34/IL17RC/IL1R1	25
GO:0050731	positive regulation of peptidyl-tyrosine phosphorylation	27/237	195/18866	1.57606e-20	3.92619e-18	2.46564e-18	IL6/NOX4/TNF/SOCS3/VEGFA/PTK2B/IL13/AREG/BTC/CCK/CLCF1/CSF2/CSF3/EGF/EREG/GHRL/HBEGF/IL12A/IL20/IL23A/IL24/IL34/IL6ST/LIF/TGFA/IL6R/TNFRSF1A	27
GO:0006959	humoral immune response	35/237	377/18866	1.64184e-20	3.92619e-18	2.46564e-18	IFNA16/PI3/CAMP/PPBP/REG3G/SLPI/CXCL5/CXCL6/CXCL1/CXCL2/PF4/CXCL3/DEFB1/LCN2/COLEC10/S100A9/S100A8/S100A12/SFTPD/S100A7/PGLYRP3/PGLYRP4/WFDC2/IL6/PF4V1/LTF/TNF/FCN2/DMBT1/HRG/BLNK/PTPN6/IFNE/REG1A/TNFRSF21	35
GO:0061844	antimicrobial humoral immune response mediated by antimicrobial peptide	19/237	75/18866	5.66448e-20	1.26991e-17	7.975e-18	CAMP/PPBP/REG3G/CXCL5/CXCL6/CXCL1/CXCL2/PF4/CXCL3/DEFB1/S100A9/S100A12/S100A7/PGLYRP3/PGLYRP4/PF4V1/LTF/HRG/REG1A	19
GO:0001819	positive regulation of cytokine production	36/237	447/18866	4.95837e-19	1.04622e-16	6.57023e-17	PF4/IL6/NFKB1/PAEP/ORM1/TNF/IRF5/NOD1/F2RL1/IL1A/PTGS2/IL13/CARD11/BCL10/PLCG2/CX3CL1/CXCL17/CSF2/EREG/IL12A/IL23A/IL6ST/LTB/IL12RB2/IL17RC/IL18R1/IL1R1/IL1RAP/IL1RL2/IL20RB/IL27RA/IL6R/NR4A3/RORA/RASGRP1/PRKCQ	36
GO:0031349	positive regulation of defense response	33/237	385/18866	2.55314e-18	5.08785e-16	3.19516e-16	PSME1/RELB/RAET1E/S100A9/S100A8/S100A12/DEFB114/IL6/NFKB1/TNF/IKBKE/MUC4/NOD1/GRN/F2RL1/NFKBIZ/PTGS2/CARD11/BCL10/NFKBIA/PLCG2/CX3CL1/FPR2/CCK/EREG/IL12A/IL23A/IL6ST/EGFR/IL17RC/TNFRSF1A/ICAM2/RASGRP1	33
GO:0071222	cellular response to lipopolysaccharide	25/237	208/18866	1.42902e-17	2.69783e-15	1.69423e-15	PPBP/CXCL5/CXCL6/CXCL1/CXCL2/PF4/CXCL3/LCN2/DEFB114/IL6/PF4V1/NFKB1/LTF/TNF/TNFAIP3/IL1A/BCL10/NFKBIA/CX3CL1/EDNRB/CSF2/CSF3/IL12A/IL24/NR1H3	25
GO:0071219	cellular response to molecule of bacterial origin	25/237	222/18866	6.89448e-17	1.23653e-14	7.76536e-15	PPBP/CXCL5/CXCL6/CXCL1/CXCL2/PF4/CXCL3/LCN2/DEFB114/IL6/PF4V1/NFKB1/LTF/TNF/TNFAIP3/IL1A/BCL10/NFKBIA/CX3CL1/EDNRB/CSF2/CSF3/IL12A/IL24/NR1H3	25
GO:0007259	receptor signaling pathway via JAK-STAT	22/237	164/18866	1.27479e-16	2.17746e-14	1.36744e-14	IFNA16/IFNAR1/IL6/TNF/SOCS3/SOCS1/IFNAR2/PTK2B/IL13/CLCF1/CSF2/EGF/IFNE/IL12A/IL20/IL23A/IL24/IL6ST/LIF/IL10RB/IL6R/TNFRSF1A	22
GO:0042110	T cell activation	34/237	483/18866	3.13491e-16	5.11132e-14	3.2099e-14	HFE/MR1/IFNA16/MICA/MICB/RELB/SFTPD/IL6/SOCS1/CYLD/F2RL1/NFKBIZ/IL1A/NFATC2/CARD11/BCL10/PTPN6/SEMA4A/IFNE/IL12A/IL23A/IL6ST/IL18R1/IL1RL2/IL20RB/IL27RA/RORA/RORC/SDC4/TNFRSF21/NCK1/MAP3K8/RASGRP1/PRKCQ	34
GO:0050727	regulation of inflammatory response	32/237	425/18866	3.73455e-16	5.82427e-14	3.65763e-14	S100A9/S100A8/S100A12/DEFB114/IL6/NFKB1/TNF/SOCS3/TNFAIP3/CYLD/GRN/NFKBIZ/PTGS2/IL13/NFKBIA/CX3CL1/CXCL17/EDNRB/FPR2/GHRL/IL20/IL23A/IL6ST/EGFR/IL17RC/IL1R1/IL1R2/IL1RL2/IL20RB/NR1H3/RORA/TNFRSF1A	32
GO:0045785	positive regulation of cell adhesion	32/237	428/18866	4.56754e-16	6.58188e-14	4.13342e-14	S100A10/IL6/TNF/SOCS1/VEGFA/CYLD/ITGAV/NFKBIZ/JAK1/CCL28/IL1A/HRG/CCL25/PTK2B/VAV3/CARD11/BCL10/PTPN6/CX3CL1/IL12A/IL23A/IL6ST/LIF/PTN/IL1RL2/IL27RA/NR4A3/SDC4/NCK1/MAP3K8/RASGRP1/PRKCQ	32
GO:0097696	receptor signaling pathway via STAT	22/237	174/18866	4.58732e-16	6.58188e-14	4.13342e-14	IFNA16/IFNAR1/IL6/TNF/SOCS3/SOCS1/IFNAR2/PTK2B/IL13/CLCF1/CSF2/EGF/IFNE/IL12A/IL20/IL23A/IL24/IL6ST/LIF/IL10RB/IL6R/TNFRSF1A	22
GO:0030593	neutrophil chemotaxis	18/237	103/18866	6.75956e-16	9.32559e-14	5.85646e-14	PPBP/CXCL5/CXCL6/CXCL1/CXCL2/PF4/CXCL3/S100A9/S100A8/S100A12/PF4V1/CCL20/CXCR1/CCL25/VAV3/CX3CL1/CXCR2/IL23A	18
GO:0071216	cellular response to biotic stimulus	25/237	246/18866	7.95212e-16	1.05645e-13	6.63451e-14	PPBP/CXCL5/CXCL6/CXCL1/CXCL2/PF4/CXCL3/LCN2/DEFB114/IL6/PF4V1/NFKB1/LTF/TNF/TNFAIP3/IL1A/BCL10/NFKBIA/CX3CL1/EDNRB/CSF2/CSF3/IL12A/IL24/NR1H3	25
GO:1990266	neutrophil migration	19/237	122/18866	9.62218e-16	1.23267e-13	7.74116e-14	PPBP/CXCL5/CXCL6/CXCL1/CXCL2/PF4/CXCL3/S100A9/S100A8/S100A12/PF4V1/CCL20/CXCR1/CCL25/VAV3/CX3CL1/CXCR2/IL23A/IL1R1	19
GO:0046427	positive regulation of receptor signaling pathway via JAK-STAT	17/237	90/18866	1.12469e-15	1.39112e-13	8.73623e-14	IL6/TNF/SOCS3/SOCS1/PTK2B/IL13/CLCF1/CSF2/IL12A/IL20/IL23A/IL24/IL6ST/LIF/IL10RB/IL6R/TNFRSF1A	17
GO:0002687	positive regulation of leukocyte migration	20/237	142/18866	1.23728e-15	1.43165e-13	8.99076e-14	LGMN/S100A7/S100A14/IL6/TNF/CCL20/VEGFA/F2RL1/PTK2B/PTK2/CX3CL1/CXCL17/FPR2/CXCR2/IL12A/IL23A/IL34/PTN/IL1R1/IL6R	20
GO:0046425	regulation of receptor signaling pathway via JAK-STAT	20/237	142/18866	1.23728e-15	1.43165e-13	8.99076e-14	IFNA16/IL6/TNF/SOCS3/SOCS1/PTK2B/IL13/CLCF1/CSF2/EGF/IFNE/IL12A/IL20/IL23A/IL24/IL6ST/LIF/IL10RB/IL6R/TNFRSF1A	20
GO:1904894	positive regulation of receptor signaling pathway via STAT	17/237	93/18866	2.00808e-15	2.25093e-13	1.41358e-13	IL6/TNF/SOCS3/SOCS1/PTK2B/IL13/CLCF1/CSF2/IL12A/IL20/IL23A/IL24/IL6ST/LIF/IL10RB/IL6R/TNFRSF1A	17
GO:0002685	regulation of leukocyte migration	23/237	212/18866	2.88459e-15	3.13546e-13	1.96907e-13	LGMN/S100A7/S100A14/IL6/TNF/CCL20/VEGFA/F2RL1/CCL28/CCL25/PTK2B/PTK2/CX3CL1/CXCL17/FPR2/CXCR2/IL12A/IL23A/IL34/PTN/IL1R1/IL27RA/IL6R	23
GO:1904892	regulation of receptor signaling pathway via STAT	20/237	151/18866	4.17894e-15	4.40879e-13	2.76871e-13	IFNA16/IL6/TNF/SOCS3/SOCS1/PTK2B/IL13/CLCF1/CSF2/EGF/IFNE/IL12A/IL20/IL23A/IL24/IL6ST/LIF/IL10RB/IL6R/TNFRSF1A	20
GO:0022407	regulation of cell-cell adhesion	31/237	439/18866	6.57629e-15	6.73976e-13	4.23256e-13	HFE/SFTPD/IL6/TNF/SOCS1/VEGFA/CYLD/NFKBIZ/JAK1/CCL28/IL1A/CCL25/PTK2/CARD11/BCL10/PTPN6/CX3CL1/IL12A/IL1RN/IL23A/IL6ST/IL1RL2/IL20RB/IL27RA/NR4A3/SDC4/TNFRSF21/NCK1/MAP3K8/RASGRP1/PRKCQ	31
GO:0045088	regulation of innate immune response	26/237	307/18866	1.66813e-14	1.66211e-12	1.0438e-12	MICA/PSME1/RELB/ERAP1/RAET1E/NFKB1/SOCS3/SOCS1/RNASEL/IKBKE/TNFAIP3/MUC4/GRN/JAK1/IFNAR2/CARD11/BCL10/PTPN6/PLCG2/FPR2/EREG/IL12A/IFNGR2/NR1H3/ICAM2/RASGRP1	26
GO:0007159	leukocyte cell-cell adhesion	28/237	364/18866	1.7535e-14	1.69995e-12	1.06757e-12	HFE/S100A9/S100A8/SFTPD/IL6/TNF/SOCS1/CYLD/NFKBIZ/CCL28/IL1A/CCL25/CARD11/BCL10/PTPN6/IL12A/IL23A/IL6ST/IL1RL2/IL20RB/IL27RA/NR4A3/SDC4/TNFRSF21/NCK1/MAP3K8/RASGRP1/PRKCQ	28
GO:0070661	leukocyte proliferation	26/237	313/18866	2.63986e-14	2.49189e-12	1.5649e-12	IFNA16/SFTPD/IL6/TNFAIP3/F2RL1/IL1A/IL13/PTK2/VAV3/NFATC2/CARD11/PTPN6/CX3CL1/CLCF1/IFNE/IL12A/IL23A/IL34/IL6ST/IL20RB/IL27RA/SDC4/TNFRSF21/NCK1/RASGRP1/PRKCQ	26
GO:0002690	positive regulation of leukocyte chemotaxis	16/237	96/18866	6.28592e-14	5.78143e-12	3.63073e-12	LGMN/S100A7/S100A14/IL6/VEGFA/F2RL1/PTK2B/PTK2/CXCL17/FPR2/CXCR2/IL12A/IL23A/IL34/PTN/IL6R	16
GO:1990868	response to chemokine	16/237	97/18866	7.44445e-14	6.51299e-12	4.09015e-12	PPBP/CXCL5/CXCL6/CXCL1/CXCL2/PF4/CXCL3/PF4V1/CCL20/CXCR1/CCR3/CCL25/PTK2B/CX3CL1/CXCR2/REG1A	16
GO:1990869	cellular response to chemokine	16/237	97/18866	7.44445e-14	6.51299e-12	4.09015e-12	PPBP/CXCL5/CXCL6/CXCL1/CXCL2/PF4/CXCL3/PF4V1/CCL20/CXCR1/CCR3/CCL25/PTK2B/CX3CL1/CXCR2/REG1A	16
GO:1903037	regulation of leukocyte cell-cell adhesion	26/237	329/18866	8.54225e-14	7.29549e-12	4.58156e-12	HFE/SFTPD/IL6/TNF/SOCS1/CYLD/NFKBIZ/CCL28/IL1A/CCL25/CARD11/BCL10/PTPN6/IL12A/IL23A/IL6ST/IL1RL2/IL20RB/IL27RA/NR4A3/SDC4/TNFRSF21/NCK1/MAP3K8/RASGRP1/PRKCQ	26
GO:0042509	regulation of tyrosine phosphorylation of STAT protein	15/237	86/18866	1.93974e-13	1.6181e-11	1.01616e-11	IL6/TNF/SOCS3/SOCS1/IL13/CLCF1/CSF2/IL12A/IL20/IL23A/IL24/IL6ST/LIF/IL6R/TNFRSF1A	15
GO:0042531	positive regulation of tyrosine phosphorylation of STAT protein	14/237	71/18866	2.1171e-13	1.72592e-11	1.08387e-11	IL6/TNF/SOCS3/IL13/CLCF1/CSF2/IL12A/IL20/IL23A/IL24/IL6ST/LIF/IL6R/TNFRSF1A	14
GO:0070098	chemokine-mediated signaling pathway	15/237	88/18866	2.7634e-13	2.20273e-11	1.38331e-11	PPBP/CXCL5/CXCL6/CXCL1/CXCL2/PF4/CXCL3/PF4V1/CCL20/CXCR1/CCR3/CCL25/PTK2B/CX3CL1/CXCR2	15
GO:0007260	tyrosine phosphorylation of STAT protein	15/237	89/18866	3.28684e-13	2.56302e-11	1.60957e-11	IL6/TNF/SOCS3/SOCS1/IL13/CLCF1/CSF2/IL12A/IL20/IL23A/IL24/IL6ST/LIF/IL6R/TNFRSF1A	15
GO:0001906	cell killing	19/237	172/18866	5.89972e-13	4.50262e-11	2.82764e-11	MR1/MICA/ULBP2/RAET1E/CAMP/REG3G/CXCL6/PF4/S100A12/PGLYRP3/PGLYRP4/LTF/F2RL1/HRG/IL13/PTPN6/IL12A/IL23A/RASGRP1	19
GO:0030098	lymphocyte differentiation	26/237	368/18866	1.14459e-12	8.55341e-11	5.37153e-11	MR1/IFNA16/RELB/PGLYRP3/IL6/SOCS1/CYLD/NFKBIZ/IL1A/PTK2B/BLNK/NFATC2/CARD11/PTPN6/PLCG2/SEMA4A/CLCF1/CMTM7/IFNE/IL12A/IL23A/IL18R1/IL1RL2/RORA/RORC/RASGRP1	26
GO:0050829	defense response to Gram-negative bacterium	14/237	81/18866	1.43509e-12	1.05054e-10	6.59738e-11	MR1/CAMP/CXCL6/DEFB1/S100A7/DEFB114/IL6/LTF/FCN2/F2RL1/DMBT1/IL23A/IL22RA1/IL6R	14
GO:0009615	response to virus	25/237	349/18866	2.3578e-12	1.69149e-10	1.06225e-10	IFNA16/MICA/MICB/LCN2/ZC3HAV1/IFNAR1/IL6/APOBEC3G/TNF/PML/RNASEL/APOBEC3F/IKBKE/TNFAIP3/IRF5/F2RL1/DMBT1/IFNAR2/APOBEC3C/UNC93B1/IFNE/IL12A/IL23A/IFNGR2/IL10RB	25
GO:0070663	regulation of leukocyte proliferation	21/237	240/18866	3.34432e-12	2.35217e-10	1.47716e-10	SFTPD/IL6/TNFAIP3/IL1A/IL13/PTK2/VAV3/NFATC2/CARD11/PTPN6/CLCF1/IL12A/IL23A/IL34/IL6ST/IL20RB/IL27RA/SDC4/TNFRSF21/NCK1/PRKCQ	21
GO:0050921	positive regulation of chemotaxis	17/237	144/18866	3.42355e-12	2.36159e-10	1.48308e-10	LGMN/S100A7/S100A14/IL6/VEGFA/F2RL1/PTK2B/PTK2/CXCL17/FPR2/CXCR2/IL12A/IL23A/IL34/PTN/IL6R/MET	17
GO:0002688	regulation of leukocyte chemotaxis	16/237	124/18866	3.77965e-12	2.55804e-10	1.60645e-10	LGMN/S100A7/S100A14/IL6/VEGFA/F2RL1/PTK2B/PTK2/CXCL17/FPR2/CXCR2/IL12A/IL23A/IL34/PTN/IL6R	16
GO:1903706	regulation of hemopoiesis	29/237	498/18866	6.50518e-12	4.32112e-10	2.71366e-10	PSME1/PF4/PGLYRP3/LTF/TNF/SOCS1/CYLD/JUN/NFKBIZ/IL1A/PTK2B/NFATC2/FOS/CARD11/NFKBIA/PTPN6/CSF2/CSF3/IL12A/IL20/IL23A/IL34/LIF/PTN/ESRRA/IL1RL2/NR4A3/RASGRP1/PRKCQ	29
GO:0002224	toll-like receptor signaling pathway	17/237	152/18866	8.28743e-12	5.40491e-10	3.39428e-10	CTSB/LGMN/REG3G/S100A9/S100A8/SFTPD/S100A1/S100A14/LTF/IKBKE/TNFAIP3/F2RL1/TANK/UNC93B1/BCL10/NFKBIA/NR1H3	17
GO:0002697	regulation of immune effector process	28/237	470/18866	9.02472e-12	5.78066e-10	3.63025e-10	HFE/MR1/MICA/MICB/RAET1E/CXCL6/PGLYRP3/IL6/APOBEC3G/TNF/APOBEC3F/TNFAIP3/GRN/F2RL1/NFKBIZ/IL13/BCL10/PTPN6/CLCF1/IL12A/IL23A/TNFSF13/IL18R1/IL1R1/IL20RB/IL27RA/NR4A3/RASGRP1	28
GO:0002221	pattern recognition receptor signaling pathway	19/237	201/18866	9.6309e-12	6.06071e-10	3.80612e-10	CTSB/LGMN/REG3G/S100A9/S100A8/SFTPD/S100A1/S100A14/LTF/IKBKE/TNFAIP3/CYLD/NOD1/F2RL1/TANK/UNC93B1/BCL10/NFKBIA/NR1H3	19
GO:1901342	regulation of vasculature development	27/237	444/18866	1.36279e-11	8.42813e-10	5.29286e-10	ERAP1/PF4/S100A1/IL6/TNF/PML/VEGFA/TNFAIP3/GRN/JAK1/IL1A/PTGS2/HRG/CCR3/PTK2B/NFATC2/CX3CL1/SEMA4A/CXCR2/ADM/ADM2/GHRL/IL12A/PTN/ANGPTL4/IL6R/NPR1	27
GO:0034612	response to tumor necrosis factor	23/237	320/18866	1.74493e-11	1.03952e-09	6.52814e-10	PSME1/CXCL16/LCN2/NFKB1/TNF/CCL20/TNFAIP3/CYLD/F2RL1/PTGS2/TANK/CCL25/PTK2B/NFKBIA/CX3CL1/LTB/TNFRSF11B/TNFSF13/TNFSF15/LTBR/RORA/TNFRSF1A/TNFRSF21	23
GO:0001959	regulation of cytokine-mediated signaling pathway	18/237	183/18866	1.76778e-11	1.03952e-09	6.52814e-10	IL6/TNF/SOCS3/SOCS1/RNASEL/IKBKE/TNFAIP3/CYLD/F2RL1/JAK1/IFNAR2/PTPN6/IL1RN/IFNGR2/IL1R1/IL1R2/NR1H3/TNFRSF1A	18
GO:0071347	cellular response to interleukin-1	18/237	183/18866	1.76778e-11	1.03952e-09	6.52814e-10	PSME1/LCN2/IL6/NFKB1/CCL20/NOD1/IL1A/TANK/CCL25/NFKBIA/CX3CL1/IL1RN/IL1R1/IL1R2/IL1RAP/IL1RL2/RORA/MAP3K8	18
GO:0071674	mononuclear cell migration	14/237	97/18866	1.843e-11	1.06626e-09	6.69612e-10	LGMN/S100A12/S100A7/S100A14/IL6/TNF/CCL20/CCL25/PTK2/CX3CL1/CXCL17/FPR2/IL34/IL6R	14
GO:0002703	regulation of leukocyte mediated immunity	19/237	211/18866	2.2635e-11	1.28876e-09	8.0934e-10	HFE/MR1/MICA/RAET1E/CXCL6/IL6/TNF/F2RL1/IL13/PTPN6/CLCF1/IL12A/IL23A/TNFSF13/IL18R1/IL1R1/IL20RB/IL27RA/RASGRP1	19
GO:0050830	defense response to Gram-positive bacterium	14/237	99/18866	2.44933e-11	1.37277e-09	8.62101e-10	MR1/CAMP/REG3G/DEFB1/PGLYRP3/PGLYRP4/DEFB114/IL6/TNF/FCN2/NOD1/DMBT1/IL12A/IL27RA	14
GO:0050863	regulation of T cell activation	23/237	332/18866	3.67268e-11	2.02675e-09	1.2728e-09	HFE/SFTPD/IL6/SOCS1/CYLD/NFKBIZ/IL1A/NFATC2/CARD11/BCL10/PTPN6/IL12A/IL23A/IL6ST/IL1RL2/IL20RB/IL27RA/SDC4/TNFRSF21/NCK1/MAP3K8/RASGRP1/PRKCQ	23
GO:0002819	regulation of adaptive immune response	17/237	168/18866	4.16821e-11	2.26536e-09	1.42264e-09	HFE/MR1/IL6/TNF/TNFAIP3/NFKBIZ/PTPN6/CLCF1/IL12A/IL23A/IL6ST/TNFSF13/IL18R1/IL1R1/IL20RB/IL27RA/PRKCQ	17
GO:0045765	regulation of angiogenesis	25/237	403/18866	5.35543e-11	2.86715e-09	1.80057e-09	ERAP1/PF4/S100A1/IL6/TNF/PML/VEGFA/TNFAIP3/GRN/JAK1/IL1A/PTGS2/HRG/CCR3/PTK2B/CX3CL1/SEMA4A/CXCR2/ADM/ADM2/GHRL/IL12A/PTN/ANGPTL4/NPR1	25
GO:0060759	regulation of response to cytokine stimulus	18/237	196/18866	5.58382e-11	2.94546e-09	1.84975e-09	IL6/TNF/SOCS3/SOCS1/RNASEL/IKBKE/TNFAIP3/CYLD/F2RL1/JAK1/IFNAR2/PTPN6/IL1RN/IFNGR2/IL1R1/IL1R2/NR1H3/TNFRSF1A	18
GO:0022409	positive regulation of cell-cell adhesion	21/237	279/18866	5.83754e-11	3.03467e-09	1.90577e-09	IL6/TNF/SOCS1/CYLD/NFKBIZ/JAK1/IL1A/CARD11/BCL10/PTPN6/CX3CL1/IL12A/IL23A/IL6ST/IL1RL2/IL27RA/NR4A3/NCK1/MAP3K8/RASGRP1/PRKCQ	21
GO:0046651	lymphocyte proliferation	21/237	283/18866	7.61519e-11	3.90224e-09	2.4506e-09	IFNA16/SFTPD/IL6/IL1A/IL13/VAV3/NFATC2/CARD11/PTPN6/CLCF1/IFNE/IL12A/IL23A/IL6ST/IL20RB/IL27RA/SDC4/TNFRSF21/NCK1/RASGRP1/PRKCQ	21
GO:0032943	mononuclear cell proliferation	21/237	286/18866	9.26784e-11	4.68057e-09	2.93939e-09	IFNA16/SFTPD/IL6/IL1A/IL13/VAV3/NFATC2/CARD11/PTPN6/CLCF1/IFNE/IL12A/IL23A/IL6ST/IL20RB/IL27RA/SDC4/TNFRSF21/NCK1/RASGRP1/PRKCQ	21
GO:0050920	regulation of chemotaxis	19/237	229/18866	9.39507e-11	4.68057e-09	2.93939e-09	LGMN/S100A7/S100A14/IL6/VEGFA/F2RL1/HRG/PTK2B/PTK2/CXCL17/SEMA4A/FPR2/CXCR2/IL12A/IL23A/IL34/PTN/IL6R/MET	19
GO:0002822	regulation of adaptive immune response based on somatic recombination of immune receptors built from immunoglobulin superfamily domains	16/237	153/18866	9.64086e-11	4.73723e-09	2.97497e-09	HFE/MR1/IL6/TNF/TNFAIP3/NFKBIZ/PTPN6/CLCF1/IL12A/IL23A/TNFSF13/IL18R1/IL1R1/IL20RB/IL27RA/PRKCQ	16
GO:0097191	extrinsic apoptotic signaling pathway	19/237	230/18866	1.01281e-10	4.90939e-09	3.08309e-09	PF4/LCN2/TNF/PML/TNFAIP3/CYLD/ITGAV/TNFRSF10A/TNFRSF10B/IL1A/BCL10/CX3CL1/CSF2/IL12A/IL6R/LTBR/TNFRSF10C/TNFRSF1A/BID	19
GO:0051897	positive regulation of protein kinase B signaling	17/237	178/18866	1.04642e-10	5.00467e-09	3.14293e-09	NOX4/TNF/GDF15/PTK2/PIK3CB/CX3CL1/AREG/BTC/CSF3/EGF/EREG/FGF5/HBEGF/NRG2/TGFA/EGFR/MET	17
GO:0002706	regulation of lymphocyte mediated immunity	16/237	154/18866	1.06398e-10	5.0217e-09	3.15362e-09	HFE/MR1/MICA/RAET1E/IL6/TNF/PTPN6/CLCF1/IL12A/IL23A/TNFSF13/IL18R1/IL1R1/IL20RB/IL27RA/RASGRP1	16
GO:0002526	acute inflammatory response	14/237	111/18866	1.18606e-10	5.51657e-09	3.4644e-09	HFE/REG3G/S100A8/IL6/ORM1/TNF/IL1A/PTGS2/SERPINA3/EDNRB/CXCR2/IL6ST/IL20RB/IL6R	14
GO:1902105	regulation of leukocyte differentiation	21/237	290/18866	1.19959e-10	5.51657e-09	3.4644e-09	PF4/PGLYRP3/LTF/TNF/SOCS1/CYLD/JUN/NFKBIZ/IL1A/NFATC2/FOS/CARD11/PTPN6/IL12A/IL20/IL23A/IL34/LIF/ESRRA/IL1RL2/RASGRP1	21
GO:1903039	positive regulation of leukocyte cell-cell adhesion	19/237	235/18866	1.46607e-10	6.65669e-09	4.1804e-09	IL6/TNF/SOCS1/CYLD/NFKBIZ/IL1A/CARD11/BCL10/PTPN6/IL12A/IL23A/IL6ST/IL1RL2/IL27RA/NR4A3/NCK1/MAP3K8/RASGRP1/PRKCQ	19
GO:0050729	positive regulation of inflammatory response	16/237	158/18866	1.56675e-10	7.02492e-09	4.41164e-09	S100A9/S100A8/S100A12/DEFB114/IL6/TNF/GRN/NFKBIZ/PTGS2/NFKBIA/CX3CL1/IL23A/IL6ST/EGFR/IL17RC/TNFRSF1A	16
GO:0071356	cellular response to tumor necrosis factor	21/237	297/18866	1.86496e-10	8.25876e-09	5.18649e-09	PSME1/LCN2/NFKB1/TNF/CCL20/TNFAIP3/CYLD/F2RL1/TANK/CCL25/PTK2B/NFKBIA/CX3CL1/LTB/TNFRSF11B/TNFSF13/TNFSF15/LTBR/RORA/TNFRSF1A/TNFRSF21	21
GO:0070555	response to interleukin-1	18/237	211/18866	1.89089e-10	8.2715e-09	5.19449e-09	PSME1/LCN2/IL6/NFKB1/CCL20/NOD1/IL1A/TANK/CCL25/NFKBIA/CX3CL1/IL1RN/IL1R1/IL1R2/IL1RAP/IL1RL2/RORA/MAP3K8	18
GO:0002285	lymphocyte activation involved in immune response	17/237	187/18866	2.27753e-10	9.84278e-09	6.18126e-09	IFNA16/RELB/PGLYRP3/IL6/F2RL1/NFKBIZ/PTK2B/PLCG2/SEMA4A/CLCF1/IFNE/IL23A/TNFSF13/IL18R1/IL27RA/RORA/RORC	17
GO:0006953	acute-phase response	10/237	47/18866	2.79009e-10	1.19144e-08	7.48221e-09	HFE/REG3G/IL6/ORM1/TNF/IL1A/PTGS2/SERPINA3/EDNRB/IL6R	10
GO:0050670	regulation of lymphocyte proliferation	18/237	219/18866	3.47672e-10	1.46718e-08	9.21385e-09	SFTPD/IL6/IL1A/IL13/VAV3/NFATC2/CARD11/PTPN6/CLCF1/IL12A/IL23A/IL6ST/IL20RB/IL27RA/SDC4/TNFRSF21/NCK1/PRKCQ	18
GO:0002696	positive regulation of leukocyte activation	24/237	406/18866	3.55082e-10	1.48102e-08	9.3008e-09	IL6/SOCS1/CYLD/F2RL1/NFKBIZ/IL1A/IL13/VAV3/NFATC2/CARD11/BCL10/PTPN6/CLCF1/IL12A/IL23A/IL6ST/TNFSF13/IL1RL2/IL27RA/NR4A3/NCK1/MAP3K8/RASGRP1/PRKCQ	24
GO:0032944	regulation of mononuclear cell proliferation	18/237	221/18866	4.03175e-10	1.66228e-08	1.04391e-08	SFTPD/IL6/IL1A/IL13/VAV3/NFATC2/CARD11/PTPN6/CLCF1/IL12A/IL23A/IL6ST/IL20RB/IL27RA/SDC4/TNFRSF21/NCK1/PRKCQ	18
GO:0002833	positive regulation of response to biotic stimulus	19/237	251/18866	4.506e-10	1.83671e-08	1.15345e-08	MR1/PSME1/RELB/RAET1E/NFKB1/IKBKE/MUC4/NOD1/GRN/F2RL1/HRG/CARD11/BCL10/PLCG2/FPR2/EREG/IL12A/ICAM2/RASGRP1	19
GO:0002548	monocyte chemotaxis	11/237	67/18866	6.74794e-10	2.71965e-08	1.70794e-08	LGMN/S100A12/S100A7/S100A14/IL6/CCL20/CCL25/CX3CL1/CXCL17/FPR2/IL6R	11
[truncated: 374 more rows]

## Sheet: GM4
Table S7. Functional analysis of each gene module.
[truncated: 532 more rows]
